# Supplementary material for: Tyrosine phosphorylation of DEPTOR functions as a molecular switch to activate mTOR signaling
Source: J Biol Chem. 2021 Oct 9;297(5):101291. doi: 10.1016/j.jbc.2021.101291 (PMC8551655; doi:10.1016/j.jbc.2021.101291)
Supplement: Supplemental Tables S3 and S4 [file mmc2.xlsx]

## Sheet: Index
Sheet		Contents			Description
Table S3- ProteinGroups		MaxQuant ProteinGroups			ProteinGroups output from MaxQuant software
Table S4 - SAINT		SAINTexpress output			SAINTexpress output from analysis of DEPTOR D4 and GFP miniTurbo analysis

## Sheet: Table S3 - ProteinGroups
Protein IDs	Majority protein IDs	Peptide counts (all)	Peptide counts (razor+unique)	Peptide counts (unique)	Protein names	Gene names	Fasta headers	Number of proteins	Peptides	Razor + unique peptides	Unique peptides	Peptides D4_miniT_1_Slot1-12_1_4872	Peptides D4_miniT_2_Slot1-13_1_4874	Peptides GFP_1_Slot1-10_1_4868	Peptides GFP_2_Slot1-11_1_4870	Razor + unique peptides D4_miniT_1_Slot1-12_1_4872	Razor + unique peptides D4_miniT_2_Slot1-13_1_4874	Razor + unique peptides GFP_1_Slot1-10_1_4868	Razor + unique peptides GFP_2_Slot1-11_1_4870	Unique peptides D4_miniT_1_Slot1-12_1_4872	Unique peptides D4_miniT_2_Slot1-13_1_4874	Unique peptides GFP_1_Slot1-10_1_4868	Unique peptides GFP_2_Slot1-11_1_4870	Sequence coverage [%]	Unique + razor sequence coverage [%]	Unique sequence coverage [%]	Mol. weight [kDa]	Sequence length	Sequence lengths	Q-value	Score	Identification type D4_miniT_1_Slot1-12_1_4872	Identification type D4_miniT_2_Slot1-13_1_4874	Identification type GFP_1_Slot1-10_1_4868	Identification type GFP_2_Slot1-11_1_4870	Sequence coverage D4_miniT_1_Slot1-12_1_4872 [%]	Sequence coverage D4_miniT_2_Slot1-13_1_4874 [%]	Sequence coverage GFP_1_Slot1-10_1_4868 [%]	Sequence coverage GFP_2_Slot1-11_1_4870 [%]	Intensity	Intensity D4_miniT_1_Slot1-12_1_4872	Intensity D4_miniT_2_Slot1-13_1_4874	Intensity GFP_1_Slot1-10_1_4868	Intensity GFP_2_Slot1-11_1_4870	LFQ intensity D4_miniT_1_Slot1-12_1_4872	LFQ intensity D4_miniT_2_Slot1-13_1_4874	LFQ intensity GFP_1_Slot1-10_1_4868	LFQ intensity GFP_2_Slot1-11_1_4870	MS/MS count D4_miniT_1_Slot1-12_1_4872
P35237;A0A024QZX5;A0A087X1N8;A0A2R8YD12;A0A2R8Y6A7;P50452;A0A2R8YDD0;A0A2R8Y517;C9JTJ8;C9JVA8;H7BXK7;A0A1B0GU38	P35237;A0A024QZX5;A0A087X1N8;A0A2R8YD12;A0A2R8Y6A7	6;6;6;5;4;1;1;1;1;1;1;1	6;6;6;5;4;1;1;1;1;1;1;1	6;6;6;5;4;1;1;1;1;1;1;1	Serpin B6	SERPINB6	sp|P35237|SPB6_HUMAN Serpin B6 OS=Homo sapiens OX=9606 GN=SERPINB6 PE=1 SV=3;tr|A0A024QZX5|A0A024QZX5_HUMAN Serpin B6 OS=Homo sapiens OX=9606 GN=SERPINB6 PE=1 SV=1;tr|A0A087X1N8|A0A087X1N8_HUMAN Serpin B6 OS=Homo sapiens OX=9606 GN=SERPINB6 PE=1 SV=1;tr|A0	12	6	6	6	1	2	6	2	1	2	6	2	1	2	6	2	21.3	21.3	21.3	42.621	376	376;380;395;332;171;374;61;77;124;164;189;259	0	11.652	By matching	By MS/MS	By MS/MS	By matching	2.1	6.1	21.3	6.1	618980	40972	60848	304760	212400	0	57125	154350	129920	0
Q00341;A0A024R4E5;H0Y394;H7C0A4;C9JIZ1;C9J5E5;C9JZI8;C9JES8;H7C2D1;C9JHZ8;C9JHS7;H7BZC3;C9JK79;C9JT62;C9JHN6;C9JEJ8;C9JBS3;C9JQ82;C9JMQ6;C9J739;C9JHS9	Q00341;A0A024R4E5;H0Y394	42;42;27;17;11;9;8;7;7;7;6;5;4;4;3;3;3;3;2;1;1	42;42;27;17;11;9;8;7;7;7;6;5;4;4;3;3;3;3;2;1;1	41;41;27;17;11;9;8;7;7;7;6;5;4;4;3;3;3;3;2;1;1	Vigilin	HDLBP	sp|Q00341|VIGLN_HUMAN Vigilin OS=Homo sapiens OX=9606 GN=HDLBP PE=1 SV=2;tr|A0A024R4E5|A0A024R4E5_HUMAN High density lipoprotein binding protein (Vigilin), isoform CRA_a OS=Homo sapiens OX=9606 GN=HDLBP PE=1 SV=1;tr|H0Y394|H0Y394_HUMAN Vigilin (Fragment) O	21	42	42	41	29	29	41	29	29	29	41	29	28	29	41	28	45.3	45.3	44.6	141.45	1268	1268;1268;973;332;224;221;164;147;308;141;126;267;128;96;81;79;69;53;46;19;17	0	202.09	By MS/MS	By MS/MS	By MS/MS	By MS/MS	32.6	32.6	44.6	31.2	14486000	2354300	2750300	6597600	2783700	312220	351260	744750	410730	25
A0A087WWH9;A0A024R4K9	A0A087WWH9;A0A024R4K9	1;1	1;1	1;1		TMEM120A;TMPIT	tr|A0A087WWH9|A0A087WWH9_HUMAN Transmembrane protein 120A (Fragment) OS=Homo sapiens OX=9606 GN=TMEM120A PE=4 SV=1;tr|A0A024R4K9|A0A024R4K9_HUMAN Transmembrane protein 120A OS=Homo sapiens OX=9606 GN=TMEM120A PE=1 SV=1	2	1	1	1	0	0	0	1	0	0	0	1	0	0	0	1	8.1	8.1	8.1	10.341	99	99;322	0.019774	1.0971				By MS/MS	0	0	0	8.1	99111	0	0	0	99111	0	0	0	0	0
Q9H4M9;A0A024R571;C9J2Z4;C9JC03;C9JIJ3;C9IZH1	Q9H4M9;A0A024R571;C9J2Z4;C9JC03	4;4;2;2;1;1	4;4;2;2;1;1	4;4;2;2;1;1	EH domain-containing protein 1	EHD1	sp|Q9H4M9|EHD1_HUMAN EH domain-containing protein 1 OS=Homo sapiens OX=9606 GN=EHD1 PE=1 SV=2;tr|A0A024R571|A0A024R571_HUMAN EH domain-containing protein 1 OS=Homo sapiens OX=9606 GN=EHD1 PE=1 SV=1;tr|C9J2Z4|C9J2Z4_HUMAN EH domain-containing protein 1 (Fra	6	4	4	4	4	4	3	3	4	4	3	3	4	4	3	3	15.5	15.5	15.5	60.626	534	534;548;306;374;145;148	0	4.6712	By MS/MS	By MS/MS	By MS/MS	By MS/MS	15.5	15.5	13.1	9.6	576740	120720	117090	245990	92939	54423	54788	82460	48061	4
Q7Z739;A0A024R7W5;A0A087X0Q1;A0A087WY31	Q7Z739;A0A024R7W5;A0A087X0Q1;A0A087WY31	12;12;12;12	9;9;9;9	6;6;6;6	YTH domain-containing family protein 3	YTHDF3	sp|Q7Z739|YTHD3_HUMAN YTH domain-containing family protein 3 OS=Homo sapiens OX=9606 GN=YTHDF3 PE=1 SV=1;tr|A0A024R7W5|A0A024R7W5_HUMAN YTH domain family, member 3, isoform CRA_a OS=Homo sapiens OX=9606 GN=YTHDF3 PE=1 SV=1;tr|A0A087X0Q1|A0A087X0Q1_HUMAN YT	4	12	9	6	11	12	11	11	8	9	8	8	5	6	5	5	24.8	20.5	15.7	63.86	585	585;534;583;588	0	24.969	By MS/MS	By MS/MS	By MS/MS	By MS/MS	22.1	24.8	22.1	22.1	2163500	568930	753280	514720	326610	118200	143820	111540	70335	7
P25787;A0A024RA52;C9JCK5;H3BT36;H7C402	P25787;A0A024RA52;C9JCK5	9;9;5;2;1	9;9;5;2;1	9;9;5;2;1	Proteasome subunit alpha type-2;Proteasome subunit alpha type	PSMA2	sp|P25787|PSA2_HUMAN Proteasome subunit alpha type-2 OS=Homo sapiens OX=9606 GN=PSMA2 PE=1 SV=2;tr|A0A024RA52|A0A024RA52_HUMAN Proteasome subunit alpha type OS=Homo sapiens OX=9606 GN=PSMA2 PE=1 SV=1;tr|C9JCK5|C9JCK5_HUMAN Proteasome endopeptidase complex	5	9	9	9	2	5	9	6	2	5	9	6	2	5	9	6	49.6	49.6	49.6	25.898	234	234;234;164;48;36	0	31.708	By MS/MS	By MS/MS	By MS/MS	By MS/MS	15	38.5	49.6	44.9	1875800	83202	307440	1016500	468640	32229	82662	227580	106280	3
A0A024RAC6;Q14241	A0A024RAC6;Q14241	11;10	11;10	11;10	Transcription elongation factor B polypeptide 3	TCEB3	tr|A0A024RAC6|A0A024RAC6_HUMAN Elongin-A OS=Homo sapiens OX=9606 GN=ELOA PE=1 SV=1;sp|Q14241|ELOA1_HUMAN Elongin-A OS=Homo sapiens OX=9606 GN=ELOA PE=1 SV=2	2	11	11	11	10	10	9	8	10	10	9	8	10	10	9	8	21.9	21.9	21.9	87.229	772	772;798	0	72.432	By MS/MS	By MS/MS	By MS/MS	By MS/MS	20.5	20.5	19.4	18	2139000	578290	669200	543660	347810	109810	139800	92881	70852	9
Q9NZJ9;A0A024RBG1	Q9NZJ9;A0A024RBG1	1;1	1;1	1;1	Diphosphoinositol polyphosphate phosphohydrolase 2	NUDT4	sp|Q9NZJ9|NUDT4_HUMAN Diphosphoinositol polyphosphate phosphohydrolase 2 OS=Homo sapiens OX=9606 GN=NUDT4 PE=1 SV=2;sp|A0A024RBG1|NUD4B_HUMAN Diphosphoinositol polyphosphate phosphohydrolase NUDT4B OS=Homo sapiens OX=9606 GN=NUDT4B PE=3 SV=1	2	1	1	1	0	0	1	0	0	0	1	0	0	0	1	0	7.8	7.8	7.8	20.306	180	180;181	0.012449	1.3942			By MS/MS		0	0	7.8	0	34788	0	0	34788	0	0	0	0	0	0
P46379;A0A0G2JL47;A0A024RCR6;A0A0G2JK23;H0Y4L1;H0Y710;F6S6P2;X6REW1;A0A0G2JJM1	P46379;A0A0G2JL47;A0A024RCR6;A0A0G2JK23	3;3;3;3;1;1;1;1;1	3;3;3;3;1;1;1;1;1	3;3;3;3;1;1;1;1;1	Large proline-rich protein BAG6	BAG6;BAT3	sp|P46379|BAG6_HUMAN Large proline-rich protein BAG6 OS=Homo sapiens OX=9606 GN=BAG6 PE=1 SV=2;tr|A0A0G2JL47|A0A0G2JL47_HUMAN Large proline-rich protein BAG6 OS=Homo sapiens OX=9606 GN=BAG6 PE=1 SV=1;tr|A0A024RCR6|A0A024RCR6_HUMAN BAG6 OS=Homo sapiens OX=9	9	3	3	3	0	0	3	0	0	0	3	0	0	0	3	0	4.1	4.1	4.1	119.41	1132	1132;1077;1126;1132;136;226;515;742;742	0	6.9218			By MS/MS		0	0	4.1	0	164240	0	0	164240	0	0	0	0	0	0
Q8WXX7;A0A2R8Y568;A0A024RDL5;A0A2R8Y522;A0A087WVB5;Q75MD7;A0A2R8Y8C6	Q8WXX7;A0A2R8Y568;A0A024RDL5;A0A2R8Y522;A0A087WVB5;Q75MD7;A0A2R8Y8C6	2;2;2;2;2;2;2	2;2;2;2;2;2;2	2;2;2;2;2;2;2	Autism susceptibility gene 2 protein	AUTS2	sp|Q8WXX7|AUTS2_HUMAN Autism susceptibility gene 2 protein OS=Homo sapiens OX=9606 GN=AUTS2 PE=1 SV=1;tr|A0A2R8Y568|A0A2R8Y568_HUMAN Autism susceptibility gene 2 protein OS=Homo sapiens OX=9606 GN=AUTS2 PE=1 SV=1;tr|A0A024RDL5|A0A024RDL5_HUMAN Autism susce	7	2	2	2	0	1	1	1	0	1	1	1	0	1	1	1	2.9	2.9	2.9	138.98	1259	1259;786;801;881;987;1011;1258	0.00037936	4.2973		By MS/MS	By MS/MS	By MS/MS	0	1.4	1.5	1.5	33458	0	12134	13576	7747.7	0	0	0	0	0
Q8NB49;A0A067XG54	Q8NB49;A0A067XG54	1;1	1;1	1;1	Phospholipid-transporting ATPase IG;Phospholipid-transporting ATPase	ATP11C	sp|Q8NB49|AT11C_HUMAN Phospholipid-transporting ATPase IG OS=Homo sapiens OX=9606 GN=ATP11C PE=1 SV=3;tr|A0A067XG54|A0A067XG54_HUMAN Phospholipid-transporting ATPase OS=Homo sapiens OX=9606 GN=ATP11C PE=1 SV=1	2	1	1	1	0	0	0	1	0	0	0	1	0	0	0	1	1.2	1.2	1.2	129.48	1132	1132;1113	0.019752	1.0899				By MS/MS	0	0	0	1.2	13348	0	0	0	13348	0	0	0	0	0
Q5T0N5;A0A075B6Q2;S4R347	Q5T0N5;A0A075B6Q2;S4R347	1;1;1	1;1;1	1;1;1	Formin-binding protein 1-like	FNBP1L	sp|Q5T0N5|FBP1L_HUMAN Formin-binding protein 1-like OS=Homo sapiens OX=9606 GN=FNBP1L PE=1 SV=3;tr|A0A075B6Q2|A0A075B6Q2_HUMAN Formin-binding protein 1-like (Fragment) OS=Homo sapiens OX=9606 GN=FNBP1L PE=1 SV=1;tr|S4R347|S4R347_HUMAN Formin-binding protei	3	1	1	1	0	0	1	0	0	0	1	0	0	0	1	0	3.3	3.3	3.3	70.065	605	605;451;609	0.00066247	2.7533			By MS/MS		0	0	3.3	0	45716	0	0	45716	0	0	0	0	0	0
Q5H9F3;A0A075B6Q3;H7C4B2	Q5H9F3;A0A075B6Q3	4;4;1	4;4;1	4;4;1	BCL-6 corepressor-like protein 1	BCORL1	sp|Q5H9F3|BCORL_HUMAN BCL-6 corepressor-like protein 1 OS=Homo sapiens OX=9606 GN=BCORL1 PE=1 SV=1;tr|A0A075B6Q3|A0A075B6Q3_HUMAN BCL-6 corepressor-like protein 1 (Fragment) OS=Homo sapiens OX=9606 GN=BCORL1 PE=1 SV=1	3	4	4	4	1	4	2	0	1	4	2	0	1	4	2	0	3.2	3.2	3.2	182.52	1711	1711;1385;741	0.00097593	2.5935	By MS/MS	By MS/MS	By MS/MS		0.7	3.2	1.5	0	103630	18026	54250	31356	0	0	19550	17969	0	1
A0A5H1ZRS9;A2NJV5;A0A0A0MRZ7;A0A075B6S2;P01614;A0A5H1ZRS2;A0A087X0Q4;A0A075B6S6;A0A075B6P5;A0A0C4DH68;A0A075B6R9;A0A087WW87;P06310;P01615	A0A5H1ZRS9;A2NJV5;A0A0A0MRZ7;A0A075B6S2	3;3;3;3;1;1;1;1;1;1;1;1;1;1	3;3;3;3;1;1;1;1;1;1;1;1;1;1	3;3;3;3;1;1;1;1;1;1;1;1;1;1		IGKV A18;IGKV2D-26;IGKV2D-29	tr|A0A5H1ZRS9|A0A5H1ZRS9_HUMAN Immunoglobulin kappa variable 2D-29 OS=Homo sapiens OX=9606 GN=IGKV2D-29 PE=1 SV=1;sp|A2NJV5|KV229_HUMAN Immunoglobulin kappa variable 2-29 OS=Homo sapiens OX=9606 GN=IGKV2-29 PE=3 SV=2;sp|A0A0A0MRZ7|KVD26_HUMAN Immunoglobuli	14	3	3	3	0	0	2	3	0	0	2	3	0	0	2	3	19.6	19.6	19.6	11.192	102	102;120;120;120;121;102;104;120;120;120;120;121;120;120	0	7.3018			By MS/MS	By MS/MS	0	0	19.6	19.6	650180	0	0	100400	549770	0	0	50839	279960	0
Q5VU43;A0A087WX83;A0A075B749;E9PQG4;H0YCY0	Q5VU43;A0A087WX83;A0A075B749;E9PQG4	3;3;3;2;1	3;3;3;2;1	3;3;3;2;1	Myomegalin	PDE4DIP	sp|Q5VU43|MYOME_HUMAN Myomegalin OS=Homo sapiens OX=9606 GN=PDE4DIP PE=1 SV=3;tr|A0A087WX83|A0A087WX83_HUMAN Myomegalin OS=Homo sapiens OX=9606 GN=PDE4DIP PE=1 SV=1;tr|A0A075B749|A0A075B749_HUMAN Myomegalin OS=Homo sapiens OX=9606 GN=PDE4DIP PE=1 SV=2;tr|E	5	3	3	3	2	1	0	1	2	1	0	1	2	1	0	1	2.2	2.2	2.2	265.1	2346	2346;2431;2482;740;309	0.0021638	2.0436	By MS/MS	By MS/MS		By matching	1.1	1.1	0	0.7	284710	33182	248510	0	3016.8	0	0	0	0	2
Q96QE3;A0A075B754	Q96QE3;A0A075B754	2;2	2;2	2;2	ATPase family AAA domain-containing protein 5	ATAD5	sp|Q96QE3|ATAD5_HUMAN ATPase family AAA domain-containing protein 5 OS=Homo sapiens OX=9606 GN=ATAD5 PE=1 SV=4;tr|A0A075B754|A0A075B754_HUMAN ATPase family AAA domain-containing protein 5 OS=Homo sapiens OX=9606 GN=ATAD5 PE=1 SV=1	2	2	2	2	2	2	2	1	2	2	2	1	2	2	2	1	1.5	1.5	1.5	207.57	1844	1844;1224	0	5.1058	By MS/MS	By MS/MS	By MS/MS	By matching	1.5	1.5	1.5	0.7	133380	20131	32425	66084	14735	16883	19885	30534	0	1
Q16881;E9PIR7;F8W809;A0A087WSW9;A0A182DWI3;A0A087WSY9;E2QRB9;E9PKD3;E9PQI3;E9PLT3;E9PKI4;A0A0B4J225;E9PIZ5	Q16881;E9PIR7;F8W809;A0A087WSW9;A0A182DWI3;A0A087WSY9;E2QRB9;E9PKD3	6;6;6;6;6;6;5;3;1;1;1;1;1	6;6;6;6;6;6;5;3;1;1;1;1;1	6;6;6;6;6;6;5;3;1;1;1;1;1	Thioredoxin reductase 1, cytoplasmic	TXNRD1	sp|Q16881|TRXR1_HUMAN Thioredoxin reductase 1, cytoplasmic OS=Homo sapiens OX=9606 GN=TXNRD1 PE=1 SV=3;tr|E9PIR7|E9PIR7_HUMAN Thioredoxin reductase 1, cytoplasmic OS=Homo sapiens OX=9606 GN=TXNRD1 PE=1 SV=1;tr|F8W809|F8W809_HUMAN Thioredoxin reductase 1, c	13	6	6	6	0	0	6	0	0	0	6	0	0	0	6	0	17.4	17.4	17.4	70.905	649	649;482;498;548;568;648;460;175;53;70;72;103;139	0	16.432			By MS/MS		0	0	17.4	0	355340	0	0	355340	0	0	0	0	0	0
Q9NV06;A0A087WT20;B3KME9;E5RHM4;A0A087X1F8	Q9NV06;A0A087WT20;B3KME9;E5RHM4	7;7;5;4;3	7;7;5;4;3	7;7;5;4;3	DDB1- and CUL4-associated factor 13	DCAF13	sp|Q9NV06|DCA13_HUMAN DDB1- and CUL4-associated factor 13 OS=Homo sapiens OX=9606 GN=DCAF13 PE=1 SV=2;tr|A0A087WT20|A0A087WT20_HUMAN DDB1- and CUL4-associated factor 13 OS=Homo sapiens OX=9606 GN=DCAF13 PE=1 SV=1;tr|B3KME9|B3KME9_HUMAN DDB1- and CUL4-assoc	5	7	7	7	4	3	7	6	4	3	7	6	4	3	7	6	19.3	19.3	19.3	51.402	445	445;597;221;185;204	0	15.89	By MS/MS	By MS/MS	By MS/MS	By MS/MS	10.8	8.5	19.3	15.1	793900	91978	79284	394130	228510	50205	44957	94746	64341	2
O00124;A0A087WT23;A0A087WV67	O00124;A0A087WT23;A0A087WV67	1;1;1	1;1;1	1;1;1	UBX domain-containing protein 8	UBXN8	sp|O00124|UBXN8_HUMAN UBX domain-containing protein 8 OS=Homo sapiens OX=9606 GN=UBXN8 PE=1 SV=2;tr|A0A087WT23|A0A087WT23_HUMAN UBX domain-containing protein 8 OS=Homo sapiens OX=9606 GN=UBXN8 PE=1 SV=1;tr|A0A087WV67|A0A087WV67_HUMAN UBX domain-containing	3	1	1	1	0	0	1	0	0	0	1	0	0	0	1	0	6.3	6.3	6.3	30.541	270	270;310;270	0.00035958	3.5805			By MS/MS		0	0	6.3	0	17563	0	0	17563	0	0	0	0	0	0
Q96I51;A0A087WT38	Q96I51;A0A087WT38	2;2	2;2	2;2	Williams-Beuren syndrome chromosomal region 16 protein	WBSCR16	sp|Q96I51|RCC1L_HUMAN RCC1-like G exchanging factor-like protein OS=Homo sapiens OX=9606 GN=RCC1L PE=1 SV=2;tr|A0A087WT38|A0A087WT38_HUMAN RCC1-like G exchanging factor-like protein (Fragment) OS=Homo sapiens OX=9606 GN=RCC1L PE=1 SV=1	2	2	2	2	0	0	2	1	0	0	2	1	0	0	2	1	7.5	7.5	7.5	49.996	464	464;153	0.00038212	4.3813			By MS/MS	By MS/MS	0	0	7.5	2.8	67637	0	0	57219	10418	0	0	0	0	0
Q4V328;A0A087WT45;A0A087WW92;A0A087WXA6	Q4V328;A0A087WT45	6;6;1;1	6;6;1;1	6;6;1;1	GRIP1-associated protein 1	GRIPAP1	sp|Q4V328|GRAP1_HUMAN GRIP1-associated protein 1 OS=Homo sapiens OX=9606 GN=GRIPAP1 PE=1 SV=2;tr|A0A087WT45|A0A087WT45_HUMAN GRIP1-associated protein 1 OS=Homo sapiens OX=9606 GN=GRIPAP1 PE=1 SV=1	4	6	6	6	3	2	6	2	3	2	6	2	3	2	6	2	10.1	10.1	10.1	96.004	841	841;796;69;302	0	13.006	By MS/MS	By MS/MS	By MS/MS	By MS/MS	4.5	3	10.1	3.1	436290	93417	34045	261080	47749	38219	40316	74653	29298	2
P49753;Q86TX2;G3V4F2;A0A087X0W7;A0A087WT95	P49753;Q86TX2;G3V4F2;A0A087X0W7;A0A087WT95	1;1;1;1;1	1;1;1;1;1	1;1;1;1;1	Acyl-coenzyme A thioesterase 2, mitochondrial;Acyl-coenzyme A thioesterase 1	ACOT2;ACOT1	sp|P49753|ACOT2_HUMAN Acyl-coenzyme A thioesterase 2, mitochondrial OS=Homo sapiens OX=9606 GN=ACOT2 PE=1 SV=6;sp|Q86TX2|ACOT1_HUMAN Acyl-coenzyme A thioesterase 1 OS=Homo sapiens OX=9606 GN=ACOT1 PE=1 SV=1;tr|G3V4F2|G3V4F2_HUMAN Acyl-coenzyme A thioestera	5	1	1	1	0	0	1	0	0	0	1	0	0	0	1	0	5.8	5.8	5.8	53.218	483	483;421;395;421;463	0.015759	1.2755			By MS/MS		0	0	5.8	0	10653	0	0	10653	0	0	0	0	0	0
Q9UI10;A0A087WTA5;E7ERK9;A0A087WW69;H7C2L8;F8W8L6	Q9UI10;A0A087WTA5;E7ERK9;A0A087WW69	9;9;9;5;3;3	9;9;9;5;3;3	9;9;9;5;3;3	Translation initiation factor eIF-2B subunit delta	EIF2B4	sp|Q9UI10|EI2BD_HUMAN Translation initiation factor eIF-2B subunit delta OS=Homo sapiens OX=9606 GN=EIF2B4 PE=1 SV=2;tr|A0A087WTA5|A0A087WTA5_HUMAN Translation initiation factor eIF-2B subunit delta OS=Homo sapiens OX=9606 GN=EIF2B4 PE=1 SV=1;tr|E7ERK9|E7E	6	9	9	9	4	5	8	3	4	5	8	3	4	5	8	3	26.2	26.2	26.2	57.557	523	523;520;544;228;194;235	0	14.752	By MS/MS	By MS/MS	By MS/MS	By MS/MS	13	15.1	23.7	10.5	850460	156490	244120	351190	98662	60061	72653	157800	81394	4
Q12955;A0A087WTF3;A0A087WZ65;A0A087WWI5;H0YA66;H0YAH5;A0A087WTE8;A0A087WVC2;H0Y3A4	Q12955;A0A087WTF3;A0A087WZ65	4;4;3;1;1;1;1;1;1	4;4;3;1;1;1;1;1;1	3;3;2;0;0;0;0;0;0	Ankyrin-3	ANK3	sp|Q12955|ANK3_HUMAN Ankyrin-3 OS=Homo sapiens OX=9606 GN=ANK3 PE=1 SV=3;tr|A0A087WTF3|A0A087WTF3_HUMAN Ankyrin-3 (Fragment) OS=Homo sapiens OX=9606 GN=ANK3 PE=1 SV=1;tr|A0A087WZ65|A0A087WZ65_HUMAN Ankyrin-3 (Fragment) OS=Homo sapiens OX=9606 GN=ANK3 PE=1	9	4	4	3	1	0	3	1	1	0	3	1	1	0	3	1	1.6	1.6	1.2	480.4	4377	4377;1643;973;96;187;217;241;322;459	0.0021632	2.0423	By MS/MS		By MS/MS	By MS/MS	0.6	0	1.2	0.6	107570	11152	0	84547	11866	0	0	0	0	1
Q8TCU4;A0A087WTU9;A0A087WV20;H7C1D9;A0A494BZW1;A0A494C1N9;A0A494C0F1	Q8TCU4;A0A087WTU9;A0A087WV20	46;46;45;18;4;3;2	46;46;45;18;4;3;2	46;46;45;18;4;3;2	Alstrom syndrome protein 1	ALMS1	sp|Q8TCU4|ALMS1_HUMAN Alstrom syndrome protein 1 OS=Homo sapiens OX=9606 GN=ALMS1 PE=1 SV=4;tr|A0A087WTU9|A0A087WTU9_HUMAN Alstrom syndrome protein 1 OS=Homo sapiens OX=9606 GN=ALMS1 PE=1 SV=1;tr|A0A087WV20|A0A087WV20_HUMAN Alstrom syndrome protein 1 OS=Ho	7	46	46	46	40	32	35	17	40	32	35	17	40	32	35	17	19.6	19.6	19.6	461.06	4168	4168;4126;3859;1023;312;901;886	0	109.42	By MS/MS	By MS/MS	By MS/MS	By MS/MS	17.4	13.5	15.5	7.2	4408400	1359700	952970	1501200	594530	180920	162130	229090	92057	39
Q96C36;A0A087WTV6;J3KR12;A0A087WZR9	Q96C36;A0A087WTV6;J3KR12	5;5;3;2	5;5;3;2	5;5;3;2	Pyrroline-5-carboxylate reductase 2	PYCR2	sp|Q96C36|P5CR2_HUMAN Pyrroline-5-carboxylate reductase 2 OS=Homo sapiens OX=9606 GN=PYCR2 PE=1 SV=1;tr|A0A087WTV6|A0A087WTV6_HUMAN Pyrroline-5-carboxylate reductase 2 OS=Homo sapiens OX=9606 GN=PYCR2 PE=1 SV=1;tr|J3KR12|J3KR12_HUMAN Uncharacterized protei	4	5	5	5	0	0	5	2	0	0	5	2	0	0	5	2	22.8	22.8	22.8	33.637	320	320;246;359;319	0	17.998			By MS/MS	By MS/MS	0	0	22.8	8.8	633130	0	0	538820	94310	0	0	276150	81664	0
Q96T88;A0A087WVR3;A0A087WTW0;A0A087WWG9	Q96T88;A0A087WVR3;A0A087WTW0;A0A087WWG9	7;7;7;5	7;7;7;5	7;7;7;5	E3 ubiquitin-protein ligase UHRF1	UHRF1	sp|Q96T88|UHRF1_HUMAN E3 ubiquitin-protein ligase UHRF1 OS=Homo sapiens OX=9606 GN=UHRF1 PE=1 SV=1;tr|A0A087WVR3|A0A087WVR3_HUMAN E3 ubiquitin-protein ligase UHRF1 OS=Homo sapiens OX=9606 GN=UHRF1 PE=1 SV=1;tr|A0A087WTW0|A0A087WTW0_HUMAN E3 ubiquitin-prote	4	7	7	7	0	2	7	4	0	2	7	4	0	2	7	4	11.5	11.5	11.5	89.813	793	793;806;857;496	0	14.163		By MS/MS	By MS/MS	By MS/MS	0	2.6	11.5	6.1	473890	0	29190	305510	139190	0	18693	100730	34961	0
Q9Y605;A0A087WTY9	Q9Y605;A0A087WTY9	1;1	1;1	1;1	MORF4 family-associated protein 1	MRFAP1	sp|Q9Y605|MOFA1_HUMAN MORF4 family-associated protein 1 OS=Homo sapiens OX=9606 GN=MRFAP1 PE=1 SV=1;tr|A0A087WTY9|A0A087WTY9_HUMAN MORF4 family-associated protein 1 OS=Homo sapiens OX=9606 GN=MRFAP1 PE=1 SV=1	2	1	1	1	0	0	1	1	0	0	1	1	0	0	1	1	18.9	18.9	18.9	14.649	127	127;103	0.00069517	3.3136			By MS/MS	By matching	0	0	18.9	18.9	42601	0	0	37907	4693.6	0	0	0	0	0
Q04323;A0A087WTZ5;E9PJ81;E9PRQ7	Q04323;A0A087WTZ5;E9PJ81;E9PRQ7	2;2;2;2	2;2;2;2	2;2;2;2	UBX domain-containing protein 1	UBXN1	sp|Q04323|UBXN1_HUMAN UBX domain-containing protein 1 OS=Homo sapiens OX=9606 GN=UBXN1 PE=1 SV=2;tr|A0A087WTZ5|A0A087WTZ5_HUMAN UBX domain-containing protein 1 OS=Homo sapiens OX=9606 GN=UBXN1 PE=1 SV=1;tr|E9PJ81|E9PJ81_HUMAN UBX domain-containing protein	4	2	2	2	1	2	1	2	1	2	1	2	1	2	1	2	9.4	9.4	9.4	33.325	297	297;238;290;293	0	9.7745	By MS/MS	By MS/MS	By MS/MS	By MS/MS	5.4	9.4	5.4	9.4	204730	8307.1	50613	52349	93459	0	21189	71107	41955	1
Q96RQ1;H0YHJ8;H0YI58;H0YI50;A0A087WU02	Q96RQ1;H0YHJ8;H0YI58;H0YI50;A0A087WU02	1;1;1;1;1	1;1;1;1;1	1;1;1;1;1	Endoplasmic reticulum-Golgi intermediate compartment protein 2	ERGIC2	sp|Q96RQ1|ERGI2_HUMAN Endoplasmic reticulum-Golgi intermediate compartment protein 2 OS=Homo sapiens OX=9606 GN=ERGIC2 PE=1 SV=2;tr|H0YHJ8|H0YHJ8_HUMAN Endoplasmic reticulum-Golgi intermediate compartment protein 2 (Fragment) OS=Homo sapiens OX=9606 GN=ERG	5	1	1	1	0	0	1	1	0	0	1	1	0	0	1	1	5.8	5.8	5.8	42.548	377	377;57;163;209;386	0.019966	1.0716			By MS/MS	By matching	0	0	5.8	5.8	52857	0	0	39265	13592	0	0	0	0	0
A0A087WU03	A0A087WU03	2	2	2		HNRNPDL	tr|A0A087WU03|A0A087WU03_HUMAN Heterogeneous nuclear ribonucleoprotein D-like OS=Homo sapiens OX=9606 GN=HNRNPDL PE=1 SV=1	1	2	2	2	1	2	2	1	1	2	2	1	1	2	2	1	40.4	40.4	40.4	6.7215	57	57	0	22.404	By MS/MS	By MS/MS	By MS/MS	By MS/MS	31.6	40.4	40.4	31.6	816200	39761	89614	559600	127220	0	55403	407690	0	1
O15126;A0A087WU14;A0A087WXB0	O15126;A0A087WU14;A0A087WXB0	1;1;1	1;1;1	1;1;1	Secretory carrier-associated membrane protein 1	SCAMP1	sp|O15126|SCAM1_HUMAN Secretory carrier-associated membrane protein 1 OS=Homo sapiens OX=9606 GN=SCAMP1 PE=1 SV=2;tr|A0A087WU14|A0A087WU14_HUMAN Secretory carrier-associated membrane protein (Fragment) OS=Homo sapiens OX=9606 GN=SCAMP1 PE=1 SV=1;tr|A0A087W	3	1	1	1	1	1	0	1	1	1	0	1	1	1	0	1	6.8	6.8	6.8	37.92	338	338;206;312	0.014347	1.2916	By MS/MS	By MS/MS		By MS/MS	6.8	6.8	0	6.8	165810	60757	68318	0	36733	0	0	0	0	1
Q9H0U3;A0A087WU53	Q9H0U3;A0A087WU53	4;4	4;4	4;4	Magnesium transporter protein 1	MAGT1	sp|Q9H0U3|MAGT1_HUMAN Magnesium transporter protein 1 OS=Homo sapiens OX=9606 GN=MAGT1 PE=1 SV=1;tr|A0A087WU53|A0A087WU53_HUMAN Magnesium transporter protein 1 OS=Homo sapiens OX=9606 GN=MAGT1 PE=1 SV=1	2	4	4	4	0	3	4	4	0	3	4	4	0	3	4	4	11.9	11.9	11.9	38.036	335	335;367	0	6.324		By MS/MS	By MS/MS	By MS/MS	0	8.7	11.9	11.9	431430	0	74093	227900	129430	0	25827	68808	38263	0
P09884;A0A087WU64;A6NMQ1	P09884;A0A087WU64;A6NMQ1	15;15;15	15;15;15	15;15;15	DNA polymerase alpha catalytic subunit;DNA polymerase	POLA1	sp|P09884|DPOLA_HUMAN DNA polymerase alpha catalytic subunit OS=Homo sapiens OX=9606 GN=POLA1 PE=1 SV=2;tr|A0A087WU64|A0A087WU64_HUMAN DNA polymerase OS=Homo sapiens OX=9606 GN=POLA1 PE=1 SV=1;tr|A6NMQ1|A6NMQ1_HUMAN DNA polymerase OS=Homo sapiens OX=9606 G	3	15	15	15	3	5	13	9	3	5	13	9	3	5	13	9	15.9	15.9	15.9	165.91	1462	1462;1461;1468	0	33.338	By MS/MS	By MS/MS	By MS/MS	By MS/MS	4.1	5.1	13.8	10.7	1080000	70485	84923	698930	225710	16344	24307	138310	34356	2
Q969V6;E7ER32;A0A087X287;A0A087WVL2;A0A087WU73;A0A494BZX7;W0Z7M9;B0QY83;A0A499FIJ6;Q9ULH7;A0A494C1G6;B0QY84;I3L2S3	Q969V6;E7ER32;A0A087X287;A0A087WVL2;A0A087WU73;A0A494BZX7;W0Z7M9;B0QY83;A0A499FIJ6	3;3;3;3;3;3;3;3;3;1;1;1;1	3;3;3;3;3;3;3;3;3;1;1;1;1	3;3;3;3;3;3;3;3;3;1;1;1;1	MKL/myocardin-like protein 1	MKL1;mkl1	sp|Q969V6|MRTFA_HUMAN Myocardin-related transcription factor A OS=Homo sapiens OX=9606 GN=MRTFA PE=1 SV=1;tr|E7ER32|E7ER32_HUMAN Myocardin-related transcription factor A OS=Homo sapiens OX=9606 GN=MRTFA PE=1 SV=2;tr|A0A087X287|A0A087X287_HUMAN Myocardin-re	13	3	3	3	1	1	2	2	1	1	2	2	1	1	2	2	6.1	6.1	6.1	98.918	931	931;798;799;881;882;898;966;981;1031;1088;47;161;369	0	6.2449	By MS/MS	By MS/MS	By MS/MS	By MS/MS	1.4	1.4	4.5	3	179060	24428	32071	83273	39285	0	0	0	0	1
Q8WYA6;A0A087WUB9;A2A2P1	Q8WYA6;A0A087WUB9	4;4;1	4;4;1	4;4;1	Beta-catenin-like protein 1	CTNNBL1	sp|Q8WYA6|CTBL1_HUMAN Beta-catenin-like protein 1 OS=Homo sapiens OX=9606 GN=CTNNBL1 PE=1 SV=1;tr|A0A087WUB9|A0A087WUB9_HUMAN Beta-catenin-like protein 1 OS=Homo sapiens OX=9606 GN=CTNNBL1 PE=1 SV=1	3	4	4	4	1	0	3	1	1	0	3	1	1	0	3	1	8	8	8	65.173	563	563;568;166	0.0030469	1.924	By MS/MS		By MS/MS	By matching	2	0	7.5	2	146570	8183.5	0	132500	5889.4	0	0	0	0	1
Q15005;E9PRB9;E9PL01;A0A087WUC6;E9PI68	Q15005;E9PRB9;E9PL01;A0A087WUC6;E9PI68	2;2;2;2;2	2;2;2;2;2	2;2;2;2;2	Signal peptidase complex subunit 2	SPCS2	sp|Q15005|SPCS2_HUMAN Signal peptidase complex subunit 2 OS=Homo sapiens OX=9606 GN=SPCS2 PE=1 SV=3;tr|E9PRB9|E9PRB9_HUMAN Signal peptidase complex subunit 2 OS=Homo sapiens OX=9606 GN=SPCS2 PE=1 SV=1;tr|E9PL01|E9PL01_HUMAN Signal peptidase complex subunit	5	2	2	2	0	0	2	0	0	0	2	0	0	0	2	0	17.3	17.3	17.3	25.003	226	226;87;157;227;257	0.00035894	3.5678			By MS/MS		0	0	17.3	0	162850	0	0	162850	0	0	0	0	0	0
Q96PV6;C9JMY0;A0A087WUE4;A0A0G2JNN3;E7EWC7;B0VJY8;A0A0G2JPW6	Q96PV6;C9JMY0;A0A087WUE4;A0A0G2JNN3;E7EWC7	4;4;4;3;2;1;1	4;4;4;3;2;1;1	4;4;4;3;2;1;1	Leukocyte receptor cluster member 8	LENG8	sp|Q96PV6|LENG8_HUMAN Leukocyte receptor cluster member 8 OS=Homo sapiens OX=9606 GN=LENG8 PE=1 SV=3;tr|C9JMY0|C9JMY0_HUMAN Leukocyte receptor cluster member 8 OS=Homo sapiens OX=9606 GN=LENG8 PE=1 SV=2;tr|A0A087WUE4|A0A087WUE4_HUMAN Leukocyte receptor clu	7	4	4	4	2	3	3	1	2	3	3	1	2	3	3	1	9.6	9.6	9.6	88.156	800	800;837;874;726;300;91;199	0	13.371	By MS/MS	By MS/MS	By MS/MS	By MS/MS	3.8	6	7.9	2.2	372440	78224	172080	111910	10226	54938	81538	58811	0	2
Q3T8J9;A0A087WUE6;Q9H869;A4PB68	Q3T8J9;A0A087WUE6;Q9H869;A4PB68	4;4;3;2	4;4;3;2	4;4;3;2	GON-4-like protein;YY1-associated protein 1	GON4L;YY1AP1	sp|Q3T8J9|GON4L_HUMAN GON-4-like protein OS=Homo sapiens OX=9606 GN=GON4L PE=1 SV=1;tr|A0A087WUE6|A0A087WUE6_HUMAN GON-4-like protein OS=Homo sapiens OX=9606 GN=GON4L PE=1 SV=1;sp|Q9H869|YYAP1_HUMAN YY1-associated protein 1 OS=Homo sapiens OX=9606 GN=YY1AP	4	4	4	4	2	3	2	1	2	3	2	1	2	3	2	1	3.3	3.3	3.3	248.62	2241	2241;1542;796;970	0	13.995	By MS/MS	By MS/MS	By MS/MS	By MS/MS	1.3	2.1	1.3	1.2	238620	67897	64871	51579	54275	40343	40811	33872	0	2
Q7L266;E9PJK6;A0A087WUG3;A0A087WZI5	Q7L266;E9PJK6;A0A087WUG3;A0A087WZI5	2;2;2;1	2;2;2;1	2;2;2;1	Isoaspartyl peptidase/L-asparaginase;Isoaspartyl peptidase/L-asparaginase alpha chain;Isoaspartyl peptidase/L-asparaginase beta chain	ASRGL1	sp|Q7L266|ASGL1_HUMAN Isoaspartyl peptidase/L-asparaginase OS=Homo sapiens OX=9606 GN=ASRGL1 PE=1 SV=2;tr|E9PJK6|E9PJK6_HUMAN Isoaspartyl peptidase/L-asparaginase OS=Homo sapiens OX=9606 GN=ASRGL1 PE=1 SV=1;tr|A0A087WUG3|A0A087WUG3_HUMAN Isoaspartyl peptid	4	2	2	2	2	2	2	2	2	2	2	2	2	2	2	2	8.8	8.8	8.8	32.054	308	308;70;164;133	0	9.0563	By MS/MS	By MS/MS	By MS/MS	By MS/MS	8.8	8.8	8.8	8.8	2047400	466640	749080	454880	376770	349360	469540	306450	245750	2
Q9BZ76;Q96NU0;A0A2P0CT92;A0A1B0GTE1;F2Z2X6;F2Z2X5;A0A087WUG9;B1AM99;A0A087WXL9;A0A087WZ03;B1AMA2;A6NC89;A0A087X119	Q9BZ76;Q96NU0;A0A2P0CT92;A0A1B0GTE1;F2Z2X6;F2Z2X5;A0A087WUG9;B1AM99;A0A087WXL9;A0A087WZ03;B1AMA2;A6NC89;A0A087X119	1;1;1;1;1;1;1;1;1;1;1;1;1	1;1;1;1;1;1;1;1;1;1;1;1;1	1;1;1;1;1;1;1;1;1;1;1;1;1	Contactin-associated protein-like 3;Contactin-associated protein-like 3B	CNTNAP3;CNTNAP3B	sp|Q9BZ76|CNTP3_HUMAN Contactin-associated protein-like 3 OS=Homo sapiens OX=9606 GN=CNTNAP3 PE=2 SV=3;sp|Q96NU0|CNT3B_HUMAN Contactin-associated protein-like 3B OS=Homo sapiens OX=9606 GN=CNTNAP3B PE=2 SV=3;tr|A0A2P0CT92|A0A2P0CT92_HUMAN Contactin-associa	13	1	1	1	0	0	1	1	0	0	1	1	0	0	1	1	0.6	0.6	0.6	140.69	1288	1288;1288;380;492;604;605;652;745;745;966;1039;1207;1207	0.043831	0.77612			By MS/MS	By matching	0	0	0.6	0.6	60596	0	0	42802	17795	0	0	0	0	0
Q9NYY3;A0A087WUH9	Q9NYY3;A0A087WUH9	1;1	1;1	1;1	Serine/threonine-protein kinase PLK2;Serine/threonine-protein kinase PLK	PLK2	sp|Q9NYY3|PLK2_HUMAN Serine/threonine-protein kinase PLK2 OS=Homo sapiens OX=9606 GN=PLK2 PE=1 SV=3;tr|A0A087WUH9|A0A087WUH9_HUMAN Serine/threonine-protein kinase PLK OS=Homo sapiens OX=9606 GN=PLK2 PE=1 SV=1	2	1	1	1	1	1	1	1	1	1	1	1	1	1	1	1	1.8	1.8	1.8	78.236	685	685;671	0.026667	0.94051	By MS/MS	By MS/MS	By MS/MS	By MS/MS	1.8	1.8	1.8	1.8	152700	21964	15805	70837	44091	0	0	0	0	1
Q8WXW3;A0A087WUI6	Q8WXW3;A0A087WUI6	1;1	1;1	1;1	Progesterone-induced-blocking factor 1	PIBF1	sp|Q8WXW3|PIBF1_HUMAN Progesterone-induced-blocking factor 1 OS=Homo sapiens OX=9606 GN=PIBF1 PE=1 SV=2;tr|A0A087WUI6|A0A087WUI6_HUMAN Progesterone-induced-blocking factor 1 OS=Homo sapiens OX=9606 GN=PIBF1 PE=1 SV=1	2	1	1	1	1	1	0	0	1	1	0	0	1	1	0	0	1.7	1.7	1.7	89.804	757	757;698	0.00065552	2.6758	By MS/MS	By MS/MS			1.7	1.7	0	0	27194	10984	16209	0	0	0	0	0	0	1
O14979;A0A087WUK2	O14979;A0A087WUK2	15;15	13;13	12;12	Heterogeneous nuclear ribonucleoprotein D-like	HNRNPDL	sp|O14979|HNRDL_HUMAN Heterogeneous nuclear ribonucleoprotein D-like OS=Homo sapiens OX=9606 GN=HNRNPDL PE=1 SV=3;tr|A0A087WUK2|A0A087WUK2_HUMAN Heterogeneous nuclear ribonucleoprotein D-like OS=Homo sapiens OX=9606 GN=HNRNPDL PE=1 SV=1	2	15	13	12	11	12	13	13	9	10	11	11	9	10	11	11	28.3	26	22.4	46.437	420	420;363	0	55.842	By MS/MS	By MS/MS	By MS/MS	By MS/MS	24.5	24.5	24.8	24.8	7349400	942050	1739600	2839700	1828000	263860	506690	796160	500400	11
P13056;A0A087WUK4	P13056;A0A087WUK4	2;2	2;2	2;2	Nuclear receptor subfamily 2 group C member 1	NR2C1	sp|P13056|NR2C1_HUMAN Nuclear receptor subfamily 2 group C member 1 OS=Homo sapiens OX=9606 GN=NR2C1 PE=1 SV=2;tr|A0A087WUK4|A0A087WUK4_HUMAN Nuclear receptor subfamily 2 group C member 1 OS=Homo sapiens OX=9606 GN=NR2C1 PE=1 SV=1	2	2	2	2	1	1	2	1	1	1	2	1	1	1	2	1	7.3	7.3	7.3	67.314	603	603;434	0	6.901	By MS/MS	By MS/MS	By MS/MS	By MS/MS	2.8	2.8	7.3	2.8	164140	31170	36077	82255	14635	0	0	0	0	1
P49720;A0A087WUL2;A0A087WXQ8;A0A087WY10	P49720;A0A087WUL2;A0A087WXQ8;A0A087WY10	4;4;3;3	4;4;3;3	4;4;3;3	Proteasome subunit beta type-3	PSMB3	sp|P49720|PSB3_HUMAN Proteasome subunit beta type-3 OS=Homo sapiens OX=9606 GN=PSMB3 PE=1 SV=2;tr|A0A087WUL2|A0A087WUL2_HUMAN Proteasome subunit beta type-3 (Fragment) OS=Homo sapiens OX=9606 GN=PSMB3 PE=1 SV=1;tr|A0A087WXQ8|A0A087WXQ8_HUMAN Proteasome sub	4	4	4	4	2	2	4	4	2	2	4	4	2	2	4	4	26.8	26.8	26.8	22.949	205	205;145;107;112	0	13.415	By MS/MS	By MS/MS	By MS/MS	By MS/MS	16.6	14.6	26.8	26.8	1676100	75626	214910	911570	474040	43797	88486	396500	204080	2
Q9GZT3;A0A087WUN7;H0YJ40;G3V4X6;G3V2S9;H0YJW7;H0YJI1	Q9GZT3;A0A087WUN7;H0YJ40;G3V4X6;G3V2S9;H0YJW7	3;3;3;3;3;2;1	3;3;3;3;3;2;1	3;3;3;3;3;2;1	SRA stem-loop-interacting RNA-binding protein, mitochondrial	SLIRP	sp|Q9GZT3|SLIRP_HUMAN SRA stem-loop-interacting RNA-binding protein, mitochondrial OS=Homo sapiens OX=9606 GN=SLIRP PE=1 SV=1;tr|A0A087WUN7|A0A087WUN7_HUMAN SRA stem-loop-interacting RNA-binding protein, mitochondrial OS=Homo sapiens OX=9606 GN=SLIRP PE=1	7	3	3	3	0	0	2	3	0	0	2	3	0	0	2	3	34.9	34.9	34.9	12.349	109	109;92;96;98;124;76;40	0	12.439			By MS/MS	By MS/MS	0	0	22	34.9	242560	0	0	78959	163610	0	0	82910	62664	0
O60841;A0A087WUT6	O60841;A0A087WUT6	17;17	17;17	17;17	Eukaryotic translation initiation factor 5B	EIF5B	sp|O60841|IF2P_HUMAN Eukaryotic translation initiation factor 5B OS=Homo sapiens OX=9606 GN=EIF5B PE=1 SV=4;tr|A0A087WUT6|A0A087WUT6_HUMAN Eukaryotic translation initiation factor 5B OS=Homo sapiens OX=9606 GN=EIF5B PE=1 SV=1	2	17	17	17	5	5	17	8	5	5	17	8	5	5	17	8	25.1	25.1	25.1	138.83	1220	1220;1220	0	49.378	By MS/MS	By MS/MS	By MS/MS	By MS/MS	7.1	7	25.1	12	1668000	107050	143800	1059200	357910	30782	51515	215280	84223	3
Q96CB9;A0A087X0V6;A0A087WUV3;M0R1K5	Q96CB9;A0A087X0V6;A0A087WUV3;M0R1K5	1;1;1;1	1;1;1;1	1;1;1;1	5-methylcytosine rRNA methyltransferase NSUN4	NSUN4	sp|Q96CB9|NSUN4_HUMAN 5-methylcytosine rRNA methyltransferase NSUN4 OS=Homo sapiens OX=9606 GN=NSUN4 PE=1 SV=2;tr|A0A087X0V6|A0A087X0V6_HUMAN 5-methylcytosine rRNA methyltransferase NSUN4 OS=Homo sapiens OX=9606 GN=NSUN4 PE=4 SV=1;tr|A0A087WUV3|A0A087WUV3_	4	1	1	1	1	0	0	1	1	0	0	1	1	0	0	1	2.1	2.1	2.1	43.088	384	384;54;106;151	0.014093	1.3108	By MS/MS			By MS/MS	2.1	0	0	2.1	3537500	2202700	0	0	1334800	0	0	0	0	3
Q9Y6K9;A0A087X0G7;A0A087WUW6;A0A087X1B1;A0A087WV30;C9JN51;C9JH59;C9J2V2	Q9Y6K9;A0A087X0G7;A0A087WUW6;A0A087X1B1;A0A087WV30;C9JN51	3;3;3;3;2;2;1;1	3;3;3;3;2;2;1;1	3;3;3;3;2;2;1;1	NF-kappa-B essential modulator	IKBKG	sp|Q9Y6K9|NEMO_HUMAN NF-kappa-B essential modulator OS=Homo sapiens OX=9606 GN=IKBKG PE=1 SV=2;tr|A0A087X0G7|A0A087X0G7_HUMAN NF-kappa-B essential modulator OS=Homo sapiens OX=9606 GN=IKBKG PE=1 SV=1;tr|A0A087WUW6|A0A087WUW6_HUMAN NF-kappa-B essential modu	8	3	3	3	1	1	3	0	1	1	3	0	1	1	3	0	9.3	9.3	9.3	48.197	419	419;411;412;418;115;250;172;195	0	5.7532	By matching	By matching	By MS/MS		2.9	2.9	9.3	0	149200	10630	11223	127350	0	0	0	0	0	0
Q9NXU5;A0A087WUW9;A0A0B4J222	Q9NXU5;A0A087WUW9	3;3;1	3;3;1	3;3;1	ADP-ribosylation factor-like protein 15	ARL15	sp|Q9NXU5|ARL15_HUMAN ADP-ribosylation factor-like protein 15 OS=Homo sapiens OX=9606 GN=ARL15 PE=1 SV=1;tr|A0A087WUW9|A0A087WUW9_HUMAN ADP-ribosylation factor-like protein 15 OS=Homo sapiens OX=9606 GN=ARL15 PE=1 SV=1	3	3	3	3	3	3	3	3	3	3	3	3	3	3	3	3	10.8	10.8	10.8	22.876	204	204;204;158	0	9.5313	By MS/MS	By MS/MS	By MS/MS	By MS/MS	10.8	10.8	10.8	10.8	1677300	349440	481600	497560	348680	187430	257530	268160	178920	3
Q9Y5W8;A0A087WUZ7	Q9Y5W8;A0A087WUZ7	1;1	1;1	1;1	Sorting nexin-13	SNX13	sp|Q9Y5W8|SNX13_HUMAN Sorting nexin-13 OS=Homo sapiens OX=9606 GN=SNX13 PE=1 SV=4;tr|A0A087WUZ7|A0A087WUZ7_HUMAN Sorting nexin 13, isoform CRA_g OS=Homo sapiens OX=9606 GN=SNX13 PE=1 SV=1	2	1	1	1	1	0	1	1	1	0	1	1	1	0	1	1	1.9	1.9	1.9	112.19	968	968;888	1	-2	By matching		By MS/MS	By matching	1.9	0	1.9	1.9	0	0	0	0	0	0	0	0	0	0
O95684;A0A087WV25	O95684;A0A087WV25	11;11	11;11	11;11	FGFR1 oncogene partner	FGFR1OP	sp|O95684|CEP43_HUMAN Centrosomal protein 43 OS=Homo sapiens OX=9606 GN=CEP43 PE=1 SV=1;tr|A0A087WV25|A0A087WV25_HUMAN Centrosomal protein 43 OS=Homo sapiens OX=9606 GN=CEP43 PE=1 SV=1	2	11	11	11	9	8	9	10	9	8	9	10	9	8	9	10	37.1	37.1	37.1	43.064	399	399;351	0	102.99	By MS/MS	By MS/MS	By MS/MS	By MS/MS	29.1	28.8	30.3	31.1	1294000	165800	234440	571190	322510	39559	61998	97660	61444	7
P60827;A0A087WV55	P60827;A0A087WV55	1;1	1;1	1;1	Complement C1q tumor necrosis factor-related protein 8	C1QTNF8	sp|P60827|C1QT8_HUMAN Complement C1q tumor necrosis factor-related protein 8 OS=Homo sapiens OX=9606 GN=C1QTNF8 PE=1 SV=2;tr|A0A087WV55|A0A087WV55_HUMAN Complement C1q tumor necrosis factor-related protein 8 OS=Homo sapiens OX=9606 GN=C1QTNF8 PE=1 SV=1	2	1	1	1	1	1	1	1	1	1	1	1	1	1	1	1	5.2	5.2	5.2	27.685	252	252;256	0.019977	1.0738	By matching	By MS/MS	By MS/MS	By matching	5.2	5.2	5.2	5.2	869260	132300	107970	380250	248730	0	0	0	0	0
Q6PGQ7;B5LMG6;A0A087WV86;H3BLY2;A0A494C1R8;A0A087WVC9	Q6PGQ7;B5LMG6;A0A087WV86;H3BLY2	4;4;4;2;1;1	4;4;4;2;1;1	4;4;4;2;1;1	Protein aurora borealis	BORA;C13orf34	sp|Q6PGQ7|BORA_HUMAN Protein aurora borealis OS=Homo sapiens OX=9606 GN=BORA PE=1 SV=2;tr|B5LMG6|B5LMG6_HUMAN Aurora borealis OS=Homo sapiens OX=9606 GN=BORA PE=1 SV=1;tr|A0A087WV86|A0A087WV86_HUMAN Protein aurora borealis OS=Homo sapiens OX=9606 GN=BORA P	6	4	4	4	3	3	4	2	3	3	4	2	3	3	4	2	15.7	15.7	15.7	61.202	559	559;619;634;214;53;54	0	17.265	By MS/MS	By MS/MS	By MS/MS	By MS/MS	8.9	8.9	15.7	5.2	500680	113050	145960	180370	61303	50052	72992	63882	37910	3
Q8WU79;A0A087WV97;X6RCC3	Q8WU79;A0A087WV97;X6RCC3	5;5;4	5;5;4	4;4;3	Stromal membrane-associated protein 2	SMAP2	sp|Q8WU79|SMAP2_HUMAN Stromal membrane-associated protein 2 OS=Homo sapiens OX=9606 GN=SMAP2 PE=1 SV=1;tr|A0A087WV97|A0A087WV97_HUMAN Stromal membrane-associated protein 2 OS=Homo sapiens OX=9606 GN=SMAP2 PE=1 SV=1;tr|X6RCC3|X6RCC3_HUMAN Stromal membrane-a	3	5	5	4	4	5	4	4	4	5	4	4	3	4	3	3	16.1	16.1	14.2	46.785	429	429;424;174	0	13.589	By MS/MS	By MS/MS	By MS/MS	By MS/MS	9.6	16.1	13.1	9.6	794650	222050	255770	190170	126670	86075	80314	74300	50607	4
Q86V71;A0A087WV98	Q86V71;A0A087WV98	1;1	1;1	1;1	Zinc finger protein 429	ZNF429	sp|Q86V71|ZN429_HUMAN Zinc finger protein 429 OS=Homo sapiens OX=9606 GN=ZNF429 PE=2 SV=2;tr|A0A087WV98|A0A087WV98_HUMAN Zinc finger protein 429 OS=Homo sapiens OX=9606 GN=ZNF429 PE=4 SV=1	2	1	1	1	1	1	1	1	1	1	1	1	1	1	1	1	1.5	1.5	1.5	78.152	674	674;585	0.0079249	1.5687	By matching	By MS/MS	By matching	By matching	1.5	1.5	1.5	1.5	332620	106390	79748	63824	82655	0	0	0	0	0
Q9Y3D8;A0A087WY94;A0A087WVD7	Q9Y3D8;A0A087WY94;A0A087WVD7	1;1;1	1;1;1	1;1;1	Adenylate kinase isoenzyme 6	AK6;TAF9	sp|Q9Y3D8|KAD6_HUMAN Adenylate kinase isoenzyme 6 OS=Homo sapiens OX=9606 GN=AK6 PE=1 SV=1;tr|A0A087WY94|A0A087WY94_HUMAN Adenylate kinase isoenzyme 6 OS=Homo sapiens OX=9606 GN=AK6 PE=1 SV=1;tr|A0A087WVD7|A0A087WVD7_HUMAN Adenylate kinase isoenzyme 6 OS=H	3	1	1	1	0	0	1	1	0	0	1	1	0	0	1	1	9.3	9.3	9.3	20.061	172	172;47;109	0.00069132	3.2558			By MS/MS	By MS/MS	0	0	9.3	9.3	68610	0	0	54093	14517	0	0	0	0	0
Q6UB35;A0A087WVM4;B7ZM99;H0Y327;Q4VXV2;Q5JYA8;Q5JYA3	Q6UB35;A0A087WVM4;B7ZM99	9;9;9;2;1;1;1	9;9;9;2;1;1;1	8;8;8;2;1;1;1	Monofunctional C1-tetrahydrofolate synthase, mitochondrial	MTHFD1L	sp|Q6UB35|C1TM_HUMAN Monofunctional C1-tetrahydrofolate synthase, mitochondrial OS=Homo sapiens OX=9606 GN=MTHFD1L PE=1 SV=1;tr|A0A087WVM4|A0A087WVM4_HUMAN Monofunctional C1-tetrahydrofolate synthase, mitochondrial OS=Homo sapiens OX=9606 GN=MTHFD1L PE=1 S	7	9	9	8	1	2	9	3	1	2	9	3	1	1	8	3	17.3	17.3	14.8	105.79	978	978;913;979;332;96;108;114	0	61.213	By matching	By matching	By MS/MS	By MS/MS	2.7	5.1	17.3	6.2	919830	158780	111070	537530	112450	0	0	143570	39341	0
Q9BUL5;A0A087WVQ2;I3L0Y2;I3L4Q4	Q9BUL5;A0A087WVQ2;I3L0Y2;I3L4Q4	1;1;1;1	1;1;1;1	1;1;1;1	PHD finger protein 23	PHF23	sp|Q9BUL5|PHF23_HUMAN PHD finger protein 23 OS=Homo sapiens OX=9606 GN=PHF23 PE=1 SV=1;tr|A0A087WVQ2|A0A087WVQ2_HUMAN PHD finger protein 23 OS=Homo sapiens OX=9606 GN=PHF23 PE=1 SV=1;tr|I3L0Y2|I3L0Y2_HUMAN PHD finger protein 23 (Fragment) OS=Homo sapiens O	4	1	1	1	0	1	1	0	0	1	1	0	0	1	1	0	3.2	3.2	3.2	43.818	403	403;158;186;203	0.0030294	1.8886		By MS/MS	By matching		0	3.2	3.2	0	34091	0	14289	19802	0	0	0	0	0	0
Q00610;A0A087WVQ6;J3KS13;P53675;A0A087WX41;K7EJJ5;J3KSQ2;J3KRF5;J3QL20;F5H5N6;A0A087WV74;A0A087WXH4	Q00610;A0A087WVQ6	68;68;23;12;11;9;6;5;3;1;1;1	68;68;23;12;11;9;6;5;3;1;1;1	68;68;23;12;11;9;6;5;3;1;1;1	Clathrin heavy chain 1;Clathrin heavy chain	CLTC	sp|Q00610|CLH1_HUMAN Clathrin heavy chain 1 OS=Homo sapiens OX=9606 GN=CLTC PE=1 SV=5;tr|A0A087WVQ6|A0A087WVQ6_HUMAN Clathrin heavy chain OS=Homo sapiens OX=9606 GN=CLTC PE=1 SV=1	12	68	68	68	16	26	67	38	16	26	67	38	16	26	67	38	48.5	48.5	48.5	191.61	1675	1675;1679;612;1640;1260;222;122;131;97;169;369;463	0	311.55	By MS/MS	By MS/MS	By MS/MS	By MS/MS	12.7	21.2	48.1	29.8	20605000	468540	1157200	15349000	3629900	36850	81569	873280	209150	13
P19388;A0A087WVZ9;A0A0A0MQR7;A0A087WVN5;A0A087WWX0	P19388;A0A087WVZ9;A0A0A0MQR7;A0A087WVN5;A0A087WWX0	2;2;2;1;1	2;2;2;1;1	2;2;2;1;1	DNA-directed RNA polymerases I, II, and III subunit RPABC1	POLR2E	sp|P19388|RPAB1_HUMAN DNA-directed RNA polymerases I, II, and III subunit RPABC1 OS=Homo sapiens OX=9606 GN=POLR2E PE=1 SV=4;tr|A0A087WVZ9|A0A087WVZ9_HUMAN DNA-directed RNA polymerases I, II, and III subunit RPABC1 OS=Homo sapiens OX=9606 GN=POLR2E PE=1 SV	5	2	2	2	0	1	2	1	0	1	2	1	0	1	2	1	19.5	19.5	19.5	24.551	210	210;184;204;83;134	0	5.935		By matching	By MS/MS	By MS/MS	0	6.7	19.5	6.7	191360	0	18951	119250	53157	0	0	0	0	0
Q96AY4;A0A087WW06;B0QYP5;B0QYP4	Q96AY4;A0A087WW06	23;23;3;1	23;23;3;1	23;23;3;1	Tetratricopeptide repeat protein 28	TTC28	sp|Q96AY4|TTC28_HUMAN Tetratricopeptide repeat protein 28 OS=Homo sapiens OX=9606 GN=TTC28 PE=1 SV=4;tr|A0A087WW06|A0A087WW06_HUMAN Tetratricopeptide repeat protein 28 OS=Homo sapiens OX=9606 GN=TTC28 PE=1 SV=1	4	23	23	23	18	14	20	16	18	14	20	16	18	14	20	16	15.4	15.4	15.4	270.88	2481	2481;2354;301;108	0	73.301	By MS/MS	By MS/MS	By MS/MS	By MS/MS	12.1	9.2	13.1	10.8	3667400	636560	428900	1051400	1550500	355790	294950	495280	258270	16
Q9Y371;A0A087WW40	Q9Y371;A0A087WW40	1;1	1;1	1;1	Endophilin-B1	SH3GLB1	sp|Q9Y371|SHLB1_HUMAN Endophilin-B1 OS=Homo sapiens OX=9606 GN=SH3GLB1 PE=1 SV=1;tr|A0A087WW40|A0A087WW40_HUMAN Endophilin-B1 OS=Homo sapiens OX=9606 GN=SH3GLB1 PE=1 SV=1	2	1	1	1	0	0	1	1	0	0	1	1	0	0	1	1	5.8	5.8	5.8	40.796	365	365;394	0.0003723	4.0214			By MS/MS	By MS/MS	0	0	5.8	5.8	52373	0	0	46611	5761.7	0	0	0	0	0
Q9C0D9;C9JAG1;A0A087WW58	Q9C0D9;C9JAG1;A0A087WW58	1;1;1	1;1;1	1;1;1	Ethanolaminephosphotransferase 1	EPT1	sp|Q9C0D9|EPT1_HUMAN Ethanolaminephosphotransferase 1 OS=Homo sapiens OX=9606 GN=SELENOI PE=1 SV=3;tr|C9JAG1|C9JAG1_HUMAN Ethanolaminephosphotransferase 1 (Fragment) OS=Homo sapiens OX=9606 GN=SELENOI PE=1 SV=1;tr|A0A087WW58|A0A087WW58_HUMAN Ethanolamineph	3	1	1	1	0	0	1	0	0	0	1	0	0	0	1	0	4.5	4.5	4.5	45.228	397	397;180;396	0.00035039	3.3867			By MS/MS		0	0	4.5	0	30732	0	0	30732	0	0	0	0	0	0
O75027;A0A590UJS8;B4DGL8;A0A087WW65;A0A5F9ZA98;A0A2R8Y473	O75027;A0A590UJS8;B4DGL8;A0A087WW65;A0A5F9ZA98;A0A2R8Y473	2;2;2;2;2;1	2;2;2;2;2;1	2;2;2;2;2;1	ATP-binding cassette sub-family B member 7, mitochondrial	ABCB7	sp|O75027|ABCB7_HUMAN ATP-binding cassette sub-family B member 7, mitochondrial OS=Homo sapiens OX=9606 GN=ABCB7 PE=1 SV=2;tr|A0A590UJS8|A0A590UJS8_HUMAN ATP-binding cassette sub-family B member 7, mitochondrial OS=Homo sapiens OX=9606 GN=ABCB7 PE=1 SV=1;t	6	2	2	2	0	0	2	0	0	0	2	0	0	0	2	0	6.5	6.5	6.5	82.64	752	752;693;702;713;757;651	0	5.1047			By MS/MS		0	0	6.5	0	36820	0	0	36820	0	0	0	0	0	0
Q15334;A0A087WW77	Q15334;A0A087WW77	4;4	4;4	4;4	Lethal(2) giant larvae protein homolog 1	LLGL1	sp|Q15334|L2GL1_HUMAN Lethal(2) giant larvae protein homolog 1 OS=Homo sapiens OX=9606 GN=LLGL1 PE=1 SV=3;tr|A0A087WW77|A0A087WW77_HUMAN Lethal(2) giant larvae protein homolog 1 OS=Homo sapiens OX=9606 GN=LLGL1 PE=1 SV=1	2	4	4	4	1	1	4	2	1	1	4	2	1	1	4	2	5.4	5.4	5.4	115.42	1064	1064;1056	0	18.98	By matching	By MS/MS	By MS/MS	By MS/MS	1.1	1.5	5.4	2.6	144510	6626.3	3760.2	112800	21325	0	0	40027	11004	0
Q5RIA9;Q5JTY5;Q4V339;Q5RIB5;A0A087X1C0;Q5JTY2;Q6NVZ8;A0A0B4J2E3;E7EUZ7;A0A087WYD2;A0A087WWG3;A0A0B4J2F1;A0A0A6YYH9;Q5RIB0;H0Y5V3;A0A0A0MRU4	Q5RIA9;Q5JTY5;Q4V339;Q5RIB5;A0A087X1C0;Q5JTY2;Q6NVZ8;A0A0B4J2E3;E7EUZ7;A0A087WYD2;A0A087WWG3;A0A0B4J2F1;A0A0A6YYH9;Q5RIB0;H0Y5V3;A0A0A0MRU4	1;1;1;1;1;1;1;1;1;1;1;1;1;1;1;1	1;1;1;1;1;1;1;1;1;1;1;1;1;1;1;1	1;1;1;1;1;1;1;1;1;1;1;1;1;1;1;1	COBW domain-containing protein 5;COBW domain-containing protein 3;COBW domain-containing protein 6	CBWD5;CBWD3;CBWD6;CBWD7	sp|Q5RIA9|CBWD5_HUMAN COBW domain-containing protein 5 OS=Homo sapiens OX=9606 GN=CBWD5 PE=2 SV=1;sp|Q5JTY5|CBWD3_HUMAN COBW domain-containing protein 3 OS=Homo sapiens OX=9606 GN=CBWD3 PE=1 SV=1;sp|Q4V339|CBWD6_HUMAN COBW domain-containing protein 6 OS=Ho	16	1	1	1	0	1	1	0	0	1	1	0	0	1	1	0	4.1	4.1	4.1	44.068	395	395;395;395;113;137;160;180;180;182;182;347;359;375;376;376;376	0.0024442	1.9554		By MS/MS	By matching		0	4.1	4.1	0	33109	0	14015	19095	0	0	0	0	0	0
Q9Y4L1;E9PJ21;A0A087WWI4;K7EQK2;A0A087X054;A0A494C039;J3KTF1;J3QL06	Q9Y4L1;E9PJ21;A0A087WWI4;K7EQK2;A0A087X054;A0A494C039	5;5;5;5;5;5;2;1	5;5;5;5;5;5;2;1	5;5;5;5;5;5;2;1	Hypoxia up-regulated protein 1	HYOU1	sp|Q9Y4L1|HYOU1_HUMAN Hypoxia up-regulated protein 1 OS=Homo sapiens OX=9606 GN=HYOU1 PE=1 SV=1;tr|E9PJ21|E9PJ21_HUMAN Hypoxia up-regulated protein 1 (Fragment) OS=Homo sapiens OX=9606 GN=HYOU1 PE=1 SV=1;tr|A0A087WWI4|A0A087WWI4_HUMAN Hypoxia up-regulated	8	5	5	5	0	0	5	2	0	0	5	2	0	0	5	2	9.9	9.9	9.9	111.33	999	999;656;677;678;937;1000;224;211	0	8.2154			By MS/MS	By MS/MS	0	0	9.9	2.3	216480	0	0	173030	43451	0	0	60802	28516	0
Q96T37;A0A494C001;A0A499FJY3;A0A087WWP4	Q96T37;A0A494C001;A0A499FJY3;A0A087WWP4	7;7;7;7	7;7;7;7	6;6;6;6	Putative RNA-binding protein 15	RBM15	sp|Q96T37|RBM15_HUMAN RNA-binding protein 15 OS=Homo sapiens OX=9606 GN=RBM15 PE=1 SV=2;tr|A0A494C001|A0A494C001_HUMAN RNA-binding protein 15 OS=Homo sapiens OX=9606 GN=RBM15 PE=1 SV=2;tr|A0A499FJY3|A0A499FJY3_HUMAN RNA-binding protein 15 OS=Homo sapiens O	4	7	7	6	1	2	6	5	1	2	6	5	1	2	6	4	13.7	13.7	12.5	107.19	977	977;896;925;933	0	24.35	By matching	By MS/MS	By MS/MS	By MS/MS	1.7	4.1	12.5	8.9	502150	35131	61449	314680	90897	0	36564	130990	51818	0
Q5VWQ0;A0A0C4DGT8;A0A087WWP8;A0A0C4DH79	Q5VWQ0;A0A0C4DGT8;A0A087WWP8	3;3;3;1	2;2;2;1	2;2;2;1	Round spermatid basic protein 1	RSBN1	sp|Q5VWQ0|RSBN1_HUMAN Lysine-specific demethylase 9 OS=Homo sapiens OX=9606 GN=RSBN1 PE=1 SV=2;tr|A0A0C4DGT8|A0A0C4DGT8_HUMAN Lysine-specific demethylase 9 OS=Homo sapiens OX=9606 GN=RSBN1 PE=1 SV=1;tr|A0A087WWP8|A0A087WWP8_HUMAN Lysine-specific demethylas	4	3	2	2	2	2	2	3	1	1	2	2	1	1	2	2	4.4	3.5	3.5	90.071	802	802;685;754;411	0	33.324	By MS/MS	By MS/MS	By MS/MS	By MS/MS	2.9	2.9	3.5	4.4	126230	7269.2	19140	60131	39689	0	0	37738	22559	1
P56270;I3L2Z5;A0A087WWR2;H3BQI4;Q9HBE1;Q14119;I3L411;I3L4Y2;H3BPU3;I3L0M3;H3BQS2;J3QSH4	P56270;I3L2Z5;A0A087WWR2;H3BQI4	3;3;3;2;1;1;1;1;1;1;1;1	3;3;3;2;1;1;1;1;1;1;1;1	3;3;3;2;1;1;1;1;1;1;1;1	Myc-associated zinc finger protein	MAZ	sp|P56270|MAZ_HUMAN Myc-associated zinc finger protein OS=Homo sapiens OX=9606 GN=MAZ PE=1 SV=1;tr|I3L2Z5|I3L2Z5_HUMAN Myc-associated zinc finger protein (Fragment) OS=Homo sapiens OX=9606 GN=MAZ PE=1 SV=1;tr|A0A087WWR2|A0A087WWR2_HUMAN Myc-associated zinc	12	3	3	3	2	2	3	2	2	2	3	2	2	2	3	2	6.7	6.7	6.7	48.607	477	477;202;252;196;687;521;53;78;78;94;152;512	0	6.7352	By MS/MS	By MS/MS	By MS/MS	By MS/MS	5.2	5.2	6.7	5.2	627850	113170	138620	242190	133870	51950	60019	84801	60368	3
A0A087WWU8;D6R904;J3KN67;P06753;A0A2R2Y2Q3;A0A494C0P6;A0A2R8YEU4;K7ENT6;A0A2R8Y5V9;A0A2R8YHD2;Q5VU61;P67936;A0A494C0G0;A0A2R8YH90;A0A2R8YE05;A0A2R8YGX3;P07951;A0A494BZZ2;A0A0S2Z4G6;Q5TCU3;A7XZE4;CON__Q3SX28;B7Z596;H7BYY1;Q6ZN40;H0YK48;H0YL80;F5H7S3;H0YKJ4;P09493;H0YKX5;H0YKP3;A0A5F9UN72	A0A087WWU8;D6R904;J3KN67	9;6;5;4;4;4;3;3;3;3;3;3;3;3;3;3;2;2;2;2;2;2;2;2;2;2;2;2;2;2;2;2;1	9;6;5;4;4;4;3;3;3;3;3;3;3;3;3;3;2;2;2;2;2;2;2;2;2;2;2;2;2;2;2;2;1	9;6;5;4;4;4;3;3;3;3;3;3;3;3;3;3;2;2;2;2;2;2;2;2;2;2;2;2;2;2;2;2;1		TPM3	tr|A0A087WWU8|A0A087WWU8_HUMAN Tropomyosin alpha-3 chain OS=Homo sapiens OX=9606 GN=TPM3 PE=1 SV=1;tr|D6R904|D6R904_HUMAN Tropomyosin alpha-3 chain OS=Homo sapiens OX=9606 GN=TPM3 PE=1 SV=1;tr|J3KN67|J3KN67_HUMAN Tropomyosin alpha-3 chain OS=Homo sapiens O	33	9	9	9	2	1	9	3	2	1	9	3	2	1	9	3	43.6	43.6	43.6	26.42	227	227;95;285;285;285;214;173;245;248;248;49;248;87;220;226;183;284;251;284;284;284;284;275;248;326;248;68;245;248;284;142;157;158	0	28.44	By MS/MS	By matching	By MS/MS	By MS/MS	11	6.2	43.6	11.5	558340	71633	18093	423700	44909	15723	0	127980	15188	1
H7BZK3;A0A087WWX2;Q8TBM8;F2Z2L8	H7BZK3;A0A087WWX2;Q8TBM8	3;3;2;1	3;3;2;1	3;3;2;1	DnaJ homolog subfamily B member 14	DNAJB14	tr|H7BZK3|H7BZK3_HUMAN DnaJ homolog subfamily B member 14 (Fragment) OS=Homo sapiens OX=9606 GN=DNAJB14 PE=1 SV=1;tr|A0A087WWX2|A0A087WWX2_HUMAN DnaJ homolog subfamily B member 14 OS=Homo sapiens OX=9606 GN=DNAJB14 PE=1 SV=1;sp|Q8TBM8|DJB14_HUMAN DnaJ homo	4	3	3	3	3	3	2	3	3	3	2	3	3	3	2	3	21.9	21.9	21.9	11.212	105	105;109;379;45	0.00096401	2.4413	By MS/MS	By MS/MS	By MS/MS	By MS/MS	21.9	21.9	14.3	21.9	839750	196250	299180	164450	179880	78048	120770	119070	71756	3
Q13148;A0A087WX29;A0A087WYY0;A0A087X260;G3V162;B1AKP7;K7EN94;A0A0A0N0M3;K7EJM5;A0A087WXQ5;A0A087WV68;A0A087WXV3;A0A1W2PNU8;A0A087WX67;A0A087WW61;K7EL26;A0A087WZC9;A0A087WYE7;A0A0A0MSV7;K7EJ99;A0A087WTZ4	Q13148;A0A087WX29;A0A087WYY0;A0A087X260;G3V162;B1AKP7;K7EN94;A0A0A0N0M3;K7EJM5;A0A087WXQ5;A0A087WV68	8;8;7;7;7;7;6;6;6;4;4;2;2;2;2;1;1;1;1;1;1	8;8;7;7;7;7;6;6;6;4;4;2;2;2;2;1;1;1;1;1;1	8;8;7;7;7;7;6;6;6;4;4;2;2;2;2;1;1;1;1;1;1	TAR DNA-binding protein 43	TARDBP;TDP43	sp|Q13148|TADBP_HUMAN TAR DNA-binding protein 43 OS=Homo sapiens OX=9606 GN=TARDBP PE=1 SV=1;tr|A0A087WX29|A0A087WX29_HUMAN TAR DNA-binding protein 43 (Fragment) OS=Homo sapiens OX=9606 GN=TARDBP PE=1 SV=1;tr|A0A087WYY0|A0A087WYY0_HUMAN TAR DNA-binding pro	21	8	8	8	7	8	8	7	7	8	8	7	7	8	8	7	26.3	26.3	26.3	44.739	414	414;243;304;301;298;295;275;269;201;200;212;175;258;149;138;65;127;89;84;80;61	0	41.749	By MS/MS	By MS/MS	By MS/MS	By MS/MS	26.3	26.3	26.3	26.3	7444700	1607000	2198500	2416200	1223000	420960	563900	593630	310980	9
Q16186;A0A087WX59;A0A087WUX6	Q16186;A0A087WX59;A0A087WUX6	2;2;1	2;2;1	2;2;1	Proteasomal ubiquitin receptor ADRM1	ADRM1	sp|Q16186|ADRM1_HUMAN Proteasomal ubiquitin receptor ADRM1 OS=Homo sapiens OX=9606 GN=ADRM1 PE=1 SV=2;tr|A0A087WX59|A0A087WX59_HUMAN Proteasomal ubiquitin receptor ADRM1 OS=Homo sapiens OX=9606 GN=ADRM1 PE=1 SV=1;tr|A0A087WUX6|A0A087WUX6_HUMAN Proteasomal	3	2	2	2	0	0	2	1	0	0	2	1	0	0	2	1	7.6	7.6	7.6	42.153	407	407;368;141	0	17.738			By MS/MS	By MS/MS	0	0	7.6	3.9	144510	0	0	121210	23296	0	0	0	0	0
O95299;A0A087WXC5;E7ESZ7;Q8N1B9;C9J6X0	O95299;A0A087WXC5;E7ESZ7;Q8N1B9;C9J6X0	3;3;3;2;2	3;3;3;2;2	3;3;3;2;2	NADH dehydrogenase [ubiquinone] 1 alpha subcomplex subunit 10, mitochondrial	NDUFA10	sp|O95299|NDUAA_HUMAN NADH dehydrogenase [ubiquinone] 1 alpha subcomplex subunit 10, mitochondrial OS=Homo sapiens OX=9606 GN=NDUFA10 PE=1 SV=1;tr|A0A087WXC5|A0A087WXC5_HUMAN NADH dehydrogenase [ubiquinone] 1 alpha subcomplex subunit 10, mitochondrial OS=H	5	3	3	3	1	1	3	2	1	1	3	2	1	1	3	2	13.5	13.5	13.5	40.75	355	355;355;390;201;244	0	10.228	By matching	By matching	By MS/MS	By MS/MS	4.2	4.2	13.5	10.4	269140	14495	19439	184280	50932	0	0	76030	31555	0
Q9NP64;A0A0D9SEW3;A0A087WXF8;A0A087WYV3;A0A087WXU5;A0A087WYF0	Q9NP64;A0A0D9SEW3;A0A087WXF8;A0A087WYV3;A0A087WXU5	5;5;5;4;3;1	5;5;5;4;3;1	5;5;5;4;3;1	Nucleolar protein of 40 kDa	ZCCHC17	sp|Q9NP64|NO40_HUMAN Nucleolar protein of 40 kDa OS=Homo sapiens OX=9606 GN=ZCCHC17 PE=1 SV=1;tr|A0A0D9SEW3|A0A0D9SEW3_HUMAN Nucleolar protein of 40 kDa OS=Homo sapiens OX=9606 GN=ZCCHC17 PE=1 SV=1;tr|A0A087WXF8|A0A087WXF8_HUMAN Nucleolar protein of 40 kDa	6	5	5	5	5	5	5	4	5	5	5	4	5	5	5	4	28.6	28.6	28.6	27.569	241	241;243;263;179;146;160	0	16.298	By MS/MS	By MS/MS	By MS/MS	By MS/MS	28.6	28.6	28.6	22.4	646730	171250	160680	192780	122030	57117	51060	55570	38714	4
P18621;A0A087WXM6;J3QQT2;J3KRX5;A0A0A6YYL6;J3KRB3;A0A087WWH0;J3QS96;J3QLC8;A0A0A0MRF8;A0A087WY81;J3KSJ0	P18621;A0A087WXM6;J3QQT2;J3KRX5;A0A0A6YYL6;J3KRB3;A0A087WWH0;J3QS96;J3QLC8;A0A0A0MRF8	12;12;12;12;12;10;10;10;10;10;5;3	12;12;12;12;12;10;10;10;10;10;5;3	12;12;12;12;12;10;10;10;10;10;5;3	60S ribosomal protein L17	RPL17;RPL17-C18orf32	sp|P18621|RL17_HUMAN 60S ribosomal protein L17 OS=Homo sapiens OX=9606 GN=RPL17 PE=1 SV=3;tr|A0A087WXM6|A0A087WXM6_HUMAN 60S ribosomal protein L17 (Fragment) OS=Homo sapiens OX=9606 GN=RPL17 PE=1 SV=1;tr|J3QQT2|J3QQT2_HUMAN 60S ribosomal protein L17 (Fragm	12	12	12	12	11	11	12	12	11	11	12	12	11	11	12	12	40.8	40.8	40.8	21.397	184	184;169;171;174;228;129;131;138;174;190;97;56	0	58.461	By MS/MS	By MS/MS	By MS/MS	By MS/MS	40.8	40.8	40.8	40.8	21794000	3441800	4675000	7304400	6372800	673870	850250	1365100	1207800	19
Q96CB8;E9PGI3;A0A087WXN4;D6R9Y5;A0A1B0GX90;C9JDP3;C9J0M6	Q96CB8;E9PGI3;A0A087WXN4;D6R9Y5;A0A1B0GX90;C9JDP3;C9J0M6	2;2;2;1;1;1;1	2;2;2;1;1;1;1	2;2;2;1;1;1;1	Integrator complex subunit 12	INTS12	sp|Q96CB8|INT12_HUMAN Integrator complex subunit 12 OS=Homo sapiens OX=9606 GN=INTS12 PE=1 SV=1;tr|E9PGI3|E9PGI3_HUMAN Integrator complex subunit 12 (Fragment) OS=Homo sapiens OX=9606 GN=INTS12 PE=1 SV=1;tr|A0A087WXN4|A0A087WXN4_HUMAN Integrator complex su	7	2	2	2	1	2	2	2	1	2	2	2	1	2	2	2	6.7	6.7	6.7	48.807	462	462;159;444;18;87;88;131	0	6.0257	By MS/MS	By MS/MS	By MS/MS	By MS/MS	3	6.7	6.7	6.7	267970	35077	63420	107390	62087	0	38774	64518	36791	1
Q5TBB1;A0A2R8Y459;A0A2R8YEH2;A0A2R8Y6Y1;A0A2R8YGP2;A0A2R8Y6Q6;A0A2R8YCJ4;A0A087WZJ6;A0A2R8Y761;A0A087WXR7;A0A2R8YEU9;A0A2R8Y7Q3;A0A2R8Y883;A0A2R8Y6M7;A0A2R8YCP1;A0A2R8YE60;A0A2R8Y687;A0A2R8Y4S2;A0A2R8YEC1;A0A2R8Y7R8;A0A2R8YCX2	Q5TBB1;A0A2R8Y459;A0A2R8YEH2;A0A2R8Y6Y1;A0A2R8YGP2;A0A2R8Y6Q6;A0A2R8YCJ4;A0A087WZJ6;A0A2R8Y761;A0A087WXR7;A0A2R8YEU9;A0A2R8Y7Q3;A0A2R8Y883;A0A2R8Y6M7;A0A2R8YCP1;A0A2R8YE60;A0A2R8Y687;A0A2R8Y4S2;A0A2R8YEC1;A0A2R8Y7R8;A0A2R8YCX2	1;1;1;1;1;1;1;1;1;1;1;1;1;1;1;1;1;1;1;1;1	1;1;1;1;1;1;1;1;1;1;1;1;1;1;1;1;1;1;1;1;1	1;1;1;1;1;1;1;1;1;1;1;1;1;1;1;1;1;1;1;1;1	Ribonuclease H2 subunit B	RNASEH2B	sp|Q5TBB1|RNH2B_HUMAN Ribonuclease H2 subunit B OS=Homo sapiens OX=9606 GN=RNASEH2B PE=1 SV=1;tr|A0A2R8Y459|A0A2R8Y459_HUMAN Ribonuclease H2 subunit B (Fragment) OS=Homo sapiens OX=9606 GN=RNASEH2B PE=1 SV=1;tr|A0A2R8YEH2|A0A2R8YEH2_HUMAN Ribonuclease H2 s	21	1	1	1	1	0	1	1	1	0	1	1	1	0	1	1	7.1	7.1	7.1	35.138	312	312;164;324;320;309;300;293;289;289;282;104;268;266;263;254;243;238;229;227;355;273	0.0030395	1.9138	By matching		By MS/MS	By matching	7.1	0	7.1	7.1	74741	5997.8	0	47675	21068	0	0	0	0	0
P54646;A0A087WXX9	P54646;A0A087WXX9	2;2	2;2	2;2	5-AMP-activated protein kinase catalytic subunit alpha-2	PRKAA2	sp|P54646|AAPK2_HUMAN 5-AMP-activated protein kinase catalytic subunit alpha-2 OS=Homo sapiens OX=9606 GN=PRKAA2 PE=1 SV=2;tr|A0A087WXX9|A0A087WXX9_HUMAN Non-specific serine/threonine protein kinase OS=Homo sapiens OX=9606 GN=PRKAA2 PE=1 SV=1	2	2	2	2	0	1	2	0	0	1	2	0	0	1	2	0	4.9	4.9	4.9	62.319	552	552;552	0.00065789	2.7018		By matching	By MS/MS		0	1.8	4.9	0	69132	0	13983	55149	0	0	0	0	0	0
A0A087WY03;E5RFV3	A0A087WY03;E5RFV3	3;3	3;3	3;3		SREK1	tr|A0A087WY03|A0A087WY03_HUMAN Splicing regulatory glutamine/lysine-rich protein 1 OS=Homo sapiens OX=9606 GN=SREK1 PE=1 SV=1;tr|E5RFV3|E5RFV3_HUMAN Splicing regulatory glutamine/lysine-rich protein 1 OS=Homo sapiens OX=9606 GN=SREK1 PE=1 SV=1	2	3	3	3	2	2	2	1	2	2	2	1	2	2	2	1	48	48	48	10.713	100	100;132	0	7.9514	By MS/MS	By MS/MS	By MS/MS	By matching	35	35	27	14	284940	82146	102120	64104	36568	66994	83404	0	0	1
Q9NP79;A0A087WY55;Q5TGM0	Q9NP79;A0A087WY55;Q5TGM0	4;4;2	4;4;2	4;4;2	Vacuolar protein sorting-associated protein VTA1 homolog	VTA1	sp|Q9NP79|VTA1_HUMAN Vacuolar protein sorting-associated protein VTA1 homolog OS=Homo sapiens OX=9606 GN=VTA1 PE=1 SV=1;tr|A0A087WY55|A0A087WY55_HUMAN Chromosome 6 open reading frame 55, isoform CRA_b OS=Homo sapiens OX=9606 GN=VTA1 PE=1 SV=1;tr|Q5TGM0|Q5T	3	4	4	4	0	0	4	1	0	0	4	1	0	0	4	1	17.6	17.6	17.6	33.879	307	307;280;249	0	20.868			By MS/MS	By matching	0	0	17.6	4.6	273230	0	0	254420	18808	0	0	0	0	0
Q96CW1;A0A087WY71;E9PFW3;C9JJ47;C9JTK4;C9JGT8;C9JJD3;H7C4C3;C9JPV8	Q96CW1;A0A087WY71;E9PFW3;C9JJ47	9;9;9;5;3;3;2;2;2	9;9;9;5;3;3;2;2;2	9;9;9;5;3;3;2;2;2	AP-2 complex subunit mu	AP2M1	sp|Q96CW1|AP2M1_HUMAN AP-2 complex subunit mu OS=Homo sapiens OX=9606 GN=AP2M1 PE=1 SV=2;tr|A0A087WY71|A0A087WY71_HUMAN AP-2 complex subunit mu OS=Homo sapiens OX=9606 GN=AP2M1 PE=1 SV=1;tr|E9PFW3|E9PFW3_HUMAN AP-2 complex subunit mu OS=Homo sapiens OX=960	9	9	9	9	5	6	8	7	5	6	8	7	5	6	8	7	25.5	25.5	25.5	49.654	435	435;434;460;252;160;195;113;122;136	0	17.276	By MS/MS	By MS/MS	By MS/MS	By MS/MS	15.2	17.5	23.4	18.4	1610600	147520	317190	859430	286450	72822	120330	254180	127160	4
Q53GG5;A0A2U3TZH4;A0A087WYF8;D6RAF1;A0A2R8Y6L7	Q53GG5;A0A2U3TZH4;A0A087WYF8;D6RAF1	3;3;3;2;1	3;3;3;2;1	3;3;3;2;1	PDZ and LIM domain protein 3	PDLIM3	sp|Q53GG5|PDLI3_HUMAN PDZ and LIM domain protein 3 OS=Homo sapiens OX=9606 GN=PDLIM3 PE=1 SV=1;tr|A0A2U3TZH4|A0A2U3TZH4_HUMAN PDZ and LIM domain protein 3 OS=Homo sapiens OX=9606 GN=PDLIM3 PE=1 SV=1;tr|A0A087WYF8|A0A087WYF8_HUMAN PDZ and LIM domain protein	5	3	3	3	3	3	3	3	3	3	3	3	3	3	3	3	13.2	13.2	13.2	39.232	364	364;197;276;42;130	0	14.577	By MS/MS	By MS/MS	By MS/MS	By MS/MS	13.2	13.2	13.2	13.2	1036100	261370	343450	258360	172960	110570	142920	107610	73165	3
Q9BYP7;A0A087WYK2	Q9BYP7;A0A087WYK2	9;9	8;8	8;8	Serine/threonine-protein kinase WNK3	WNK3	sp|Q9BYP7|WNK3_HUMAN Serine/threonine-protein kinase WNK3 OS=Homo sapiens OX=9606 GN=WNK3 PE=1 SV=3;tr|A0A087WYK2|A0A087WYK2_HUMAN Serine/threonine-protein kinase WNK3 OS=Homo sapiens OX=9606 GN=WNK3 PE=1 SV=1	2	9	8	8	7	7	7	6	7	7	6	6	7	7	6	6	8	7.5	7.5	198.41	1800	1800;1799	0	17.959	By MS/MS	By MS/MS	By MS/MS	By MS/MS	6.9	5.4	5.1	4.6	764720	198300	208380	224460	133570	82367	75111	81930	51681	6
A0A087WYK6	A0A087WYK6	6	1	1		ACACA	tr|A0A087WYK6|A0A087WYK6_HUMAN Acetyl-CoA carboxylase 1 OS=Homo sapiens OX=9606 GN=ACACA PE=1 SV=1	1	6	1	1	6	6	6	6	1	1	1	1	1	1	1	1	71.9	21.1	21.1	12.717	114	114	0	5.4344	By MS/MS	By MS/MS	By MS/MS	By MS/MS	71.9	71.9	71.9	71.9	162900	39485	37533	48279	37604	0	0	0	0	1
Q9BVV6;A0A087WYM5;A0A494C0M8;A0A494C171;G3V4J0;G3V2T5;A0A494C0Z1;H0YJF0;A0A494C1C3;A0A494C058;A0A494C075	Q9BVV6;A0A087WYM5;A0A494C0M8;A0A494C171;G3V4J0;G3V2T5;A0A494C0Z1	4;4;4;4;2;2;2;1;1;1;1	4;4;4;4;2;2;2;1;1;1;1	4;4;4;4;2;2;2;1;1;1;1	Protein TALPID3	KIAA0586	sp|Q9BVV6|TALD3_HUMAN Protein TALPID3 OS=Homo sapiens OX=9606 GN=KIAA0586 PE=1 SV=4;tr|A0A087WYM5|A0A087WYM5_HUMAN Protein TALPID3 OS=Homo sapiens OX=9606 GN=KIAA0586 PE=1 SV=1;tr|A0A494C0M8|A0A494C0M8_HUMAN Protein TALPID3 OS=Homo sapiens OX=9606 GN=KIAA0	11	4	4	4	2	2	3	2	2	2	3	2	2	2	3	2	5.3	5.3	5.3	169.3	1533	1533;1463;1521;1548;132;234;570;208;764;854;958	0.00037793	4.2591	By MS/MS	By MS/MS	By MS/MS	By MS/MS	2.3	2.8	4.3	2.3	414720	170480	18418	169910	55916	96162	0	117040	68957	2
Q7Z478;A0A087WYN9	Q7Z478;A0A087WYN9	9;9	9;9	9;9	ATP-dependent RNA helicase DHX29	DHX29	sp|Q7Z478|DHX29_HUMAN ATP-dependent RNA helicase DHX29 OS=Homo sapiens OX=9606 GN=DHX29 PE=1 SV=2;tr|A0A087WYN9|A0A087WYN9_HUMAN ATP-dependent RNA helicase DHX29 OS=Homo sapiens OX=9606 GN=DHX29 PE=1 SV=1	2	9	9	9	1	1	9	2	1	1	9	2	1	1	9	2	11.9	11.9	11.9	155.23	1369	1369;1370	0	22.758	By MS/MS	By matching	By MS/MS	By MS/MS	1.6	1.6	11.9	2.9	579090	48147	81002	382910	67037	0	0	0	0	1
P09132;A0A087WYR0	P09132;A0A087WYR0	2;2	2;2	2;2	Signal recognition particle 19 kDa protein	SRP19	sp|P09132|SRP19_HUMAN Signal recognition particle 19 kDa protein OS=Homo sapiens OX=9606 GN=SRP19 PE=1 SV=3;tr|A0A087WYR0|A0A087WYR0_HUMAN Signal recognition particle 19 kDa protein OS=Homo sapiens OX=9606 GN=SRP19 PE=1 SV=1	2	2	2	2	1	1	2	2	1	1	2	2	1	1	2	2	18.8	18.8	18.8	16.156	144	144;120	0	12.517	By matching	By MS/MS	By MS/MS	By MS/MS	8.3	8.3	18.8	18.8	229920	34332	38446	92223	64916	0	0	0	0	0
O43399;A0A087WYR3;A0A087WZ51	O43399;A0A087WYR3;A0A087WZ51	6;6;4	6;6;4	6;6;4	Tumor protein D54	TPD52L2	sp|O43399|TPD54_HUMAN Tumor protein D54 OS=Homo sapiens OX=9606 GN=TPD52L2 PE=1 SV=2;tr|A0A087WYR3|A0A087WYR3_HUMAN Tumor protein D54 OS=Homo sapiens OX=9606 GN=TPD52L2 PE=1 SV=1;tr|A0A087WZ51|A0A087WZ51_HUMAN Tumor protein D54 OS=Homo sapiens OX=9606 GN=T	3	6	6	6	3	3	6	6	3	3	6	6	3	3	6	6	49	49	49	22.237	206	206;222;152	0	24.515	By MS/MS	By MS/MS	By MS/MS	By MS/MS	20.9	20.9	49	49	1266700	143250	242130	540100	341260	72403	132610	196940	138800	2
Q15185;B4DDC6;A0A087WYT3	Q15185;B4DDC6;A0A087WYT3	3;3;3	3;3;3	3;3;3	Prostaglandin E synthase 3	PTGES3	sp|Q15185|TEBP_HUMAN Prostaglandin E synthase 3 OS=Homo sapiens OX=9606 GN=PTGES3 PE=1 SV=1;tr|B4DDC6|B4DDC6_HUMAN Prostaglandin E synthase 3 OS=Homo sapiens OX=9606 GN=PTGES3 PE=1 SV=1;tr|A0A087WYT3|A0A087WYT3_HUMAN Prostaglandin E synthase 3 OS=Homo sapi	3	3	3	3	0	1	2	2	0	1	2	2	0	1	2	2	15	15	15	18.697	160	160;124;164	0	7.0751		By matching	By MS/MS	By MS/MS	0	7.5	8.8	13.8	202460	0	20731	127350	54376	0	0	0	0	0
Q96A33;A0A087WYW6	Q96A33;A0A087WYW6	2;2	2;2	2;2	Coiled-coil domain-containing protein 47	CCDC47	sp|Q96A33|CCD47_HUMAN Coiled-coil domain-containing protein 47 OS=Homo sapiens OX=9606 GN=CCDC47 PE=1 SV=1;tr|A0A087WYW6|A0A087WYW6_HUMAN Coiled-coil domain-containing protein 47 OS=Homo sapiens OX=9606 GN=CCDC47 PE=1 SV=1	2	2	2	2	1	1	2	1	1	1	2	1	1	1	2	1	7	7	7	55.873	483	483;190	0.00069686	3.3386	By MS/MS	By MS/MS	By MS/MS	By MS/MS	3.7	3.7	7	3.7	76558	2562.6	3125.9	58451	12419	0	0	0	0	1
Q53FT3;A0A087WYW7;E9PPG8	Q53FT3;A0A087WYW7;E9PPG8	1;1;1	1;1;1	1;1;1	Protein Hikeshi	C11orf73	sp|Q53FT3|HIKES_HUMAN Protein Hikeshi OS=Homo sapiens OX=9606 GN=HIKESHI PE=1 SV=2;tr|A0A087WYW7|A0A087WYW7_HUMAN Protein Hikeshi OS=Homo sapiens OX=9606 GN=HIKESHI PE=1 SV=1;tr|E9PPG8|E9PPG8_HUMAN Protein Hikeshi OS=Homo sapiens OX=9606 GN=HIKESHI PE=1 SV	3	1	1	1	0	1	1	0	0	1	1	0	0	1	1	0	8.1	8.1	8.1	21.627	197	197;131;194	0.01408	1.3102		By MS/MS	By matching		0	8.1	8.1	0	23595	0	15186	8409.4	0	0	0	0	0	0
P43694;A0A087WZ09	P43694;A0A087WZ09	2;2	2;2	2;2	Transcription factor GATA-4	GATA4	sp|P43694|GATA4_HUMAN Transcription factor GATA-4 OS=Homo sapiens OX=9606 GN=GATA4 PE=1 SV=2;tr|A0A087WZ09|A0A087WZ09_HUMAN Transcription factor GATA-4 OS=Homo sapiens OX=9606 GN=GATA4 PE=1 SV=1	2	2	2	2	1	2	1	1	1	2	1	1	1	2	1	1	8.8	8.8	8.8	44.565	442	442;441	0	9.9435	By MS/MS	By MS/MS	By MS/MS	By MS/MS	4.3	8.8	4.3	4.3	151850	30619	68951	36057	16218	0	0	0	0	1
A0A087WZ13;E9PAU2;Q8IY67;K7EKR9;K7ERR4;K7EQG2	A0A087WZ13;E9PAU2;Q8IY67	14;13;9;4;1;1	14;13;9;4;1;1	14;13;9;4;1;1	Ribonucleoprotein PTB-binding 1	RAVER1	tr|A0A087WZ13|A0A087WZ13_HUMAN Ribonucleoprotein PTB-binding 1 OS=Homo sapiens OX=9606 GN=RAVER1 PE=1 SV=1;tr|E9PAU2|E9PAU2_HUMAN Ribonucleoprotein PTB-binding 1 OS=Homo sapiens OX=9606 GN=RAVER1 PE=1 SV=1;sp|Q8IY67|RAVR1_HUMAN Ribonucleoprotein PTB-bindin	6	14	14	14	12	11	10	8	12	11	10	8	12	11	10	8	35.6	35.6	35.6	77.843	739	739;756;606;96;130;157	0	45.587	By MS/MS	By MS/MS	By MS/MS	By MS/MS	30.7	24.1	26.9	17.9	2104500	541530	599150	712020	251820	89330	102490	112360	63628	13
Q14244;A0A087WZ40	Q14244;A0A087WZ40	2;2	2;2	2;2	Ensconsin	MAP7	sp|Q14244|MAP7_HUMAN Ensconsin OS=Homo sapiens OX=9606 GN=MAP7 PE=1 SV=1;tr|A0A087WZ40|A0A087WZ40_HUMAN Ensconsin OS=Homo sapiens OX=9606 GN=MAP7 PE=1 SV=1	2	2	2	2	1	0	1	2	1	0	1	2	1	0	1	2	4.3	4.3	4.3	84.051	749	749;779	0.00065985	2.723	By MS/MS		By matching	By MS/MS	1.5	0	2.8	4.3	69107	17678	0	18183	33245	0	0	0	0	1
Q9H6U8;H0YCW6;A0A087WZ62	Q9H6U8;H0YCW6;A0A087WZ62	1;1;1	1;1;1	1;1;1	Alpha-1,2-mannosyltransferase ALG9	ALG9	sp|Q9H6U8|ALG9_HUMAN Alpha-1,2-mannosyltransferase ALG9 OS=Homo sapiens OX=9606 GN=ALG9 PE=1 SV=2;tr|H0YCW6|H0YCW6_HUMAN Mannosyltransferase (Fragment) OS=Homo sapiens OX=9606 GN=ALG9 PE=3 SV=1;tr|A0A087WZ62|A0A087WZ62_HUMAN Mannosyltransferase OS=Homo sap	3	1	1	1	0	0	1	0	0	0	1	0	0	0	1	0	2.6	2.6	2.6	69.863	611	611;207;844	0.00095969	2.4125			By MS/MS		0	0	2.6	0	39723	0	0	39723	0	0	0	0	0	0
P49366;M0R1T4;M0R1T2;M0R0V2;M0R264;Q5J8M5;A0A087WZK0	P49366;M0R1T4;M0R1T2;M0R0V2;M0R264;Q5J8M5;A0A087WZK0	1;1;1;1;1;1;1	1;1;1;1;1;1;1	1;1;1;1;1;1;1	Deoxyhypusine synthase	DHPS	sp|P49366|DHYS_HUMAN Deoxyhypusine synthase OS=Homo sapiens OX=9606 GN=DHPS PE=1 SV=1;tr|M0R1T4|M0R1T4_HUMAN Deoxyhypusine synthase (Fragment) OS=Homo sapiens OX=9606 GN=DHPS PE=1 SV=1;tr|M0R1T2|M0R1T2_HUMAN Deoxyhypusine synthase (Fragment) OS=Homo sapien	7	1	1	1	0	0	1	0	0	0	1	0	0	0	1	0	3.8	3.8	3.8	40.97	369	369;115;138;159;182;277;370	0.0070943	1.6303			By MS/MS		0	0	3.8	0	16183	0	0	16183	0	0	0	0	0	0
O43837;A0A087X2E5;A0A087WZN1;A0A0D9SG66	O43837;A0A087X2E5;A0A087WZN1	3;3;3;1	3;3;3;1	3;3;3;1	Isocitrate dehydrogenase [NAD] subunit beta, mitochondrial;Isocitrate dehydrogenase [NAD] subunit, mitochondrial	IDH3B	sp|O43837|IDH3B_HUMAN Isocitrate dehydrogenase [NAD] subunit beta, mitochondrial OS=Homo sapiens OX=9606 GN=IDH3B PE=1 SV=2;tr|A0A087X2E5|A0A087X2E5_HUMAN Isocitrate dehydrogenase [NAD] subunit, mitochondrial OS=Homo sapiens OX=9606 GN=IDH3B PE=1 SV=1;tr|A	4	3	3	3	0	0	3	0	0	0	3	0	0	0	3	0	16.6	16.6	16.6	42.183	385	385;376;387;145	0	6.9113			By MS/MS		0	0	16.6	0	158940	0	0	158940	0	0	0	0	0	0
A0A087WZR3	A0A087WZR3	8	1	1		BRCC3	tr|A0A087WZR3|A0A087WZR3_HUMAN Lys-63-specific deubiquitinase BRCC36 OS=Homo sapiens OX=9606 GN=BRCC3 PE=1 SV=1	1	8	1	1	8	8	7	7	1	1	1	1	1	1	1	1	37.9	7.2	7.2	33.404	293	293	0.00037175	4.0102	By MS/MS	By MS/MS	By MS/MS	By MS/MS	37.9	37.9	29	29	497850	149950	146830	116600	84470	0	0	0	0	1
Q5PRF9;A0A087WZT0;M0QZ22	Q5PRF9;A0A087WZT0;M0QZ22	1;1;1	1;1;1	1;1;1	Protein Smaug homolog 2	SAMD4B	sp|Q5PRF9|SMAG2_HUMAN Protein Smaug homolog 2 OS=Homo sapiens OX=9606 GN=SAMD4B PE=1 SV=1;tr|A0A087WZT0|A0A087WZT0_HUMAN Protein Smaug homolog 2 OS=Homo sapiens OX=9606 GN=SAMD4B PE=1 SV=1;tr|M0QZ22|M0QZ22_HUMAN Protein Smaug homolog 2 OS=Homo sapiens OX=9	3	1	1	1	0	0	1	0	0	0	1	0	0	0	1	0	2.2	2.2	2.2	75.483	694	694;663;692	0.000351	3.3951			By MS/MS		0	0	2.2	0	24650	0	0	24650	0	0	0	0	0	0
P04637;A0A087WZU8;A0A0U1RQC9;A0A087X1Q1;J3KP33;A0A087WXZ1;A0A087WT22;E7ESS1;E7EQX7;E9PCY9;S4R334;E9PFT5;E7EMR6	P04637;A0A087WZU8;A0A0U1RQC9;A0A087X1Q1;J3KP33	5;5;5;4;3;2;2;2;2;1;1;1;1	5;5;5;4;3;2;2;2;2;1;1;1;1	5;5;5;4;3;2;2;2;2;1;1;1;1	Cellular tumor antigen p53	TP53	sp|P04637|P53_HUMAN Cellular tumor antigen p53 OS=Homo sapiens OX=9606 GN=TP53 PE=1 SV=4;tr|A0A087WZU8|A0A087WZU8_HUMAN Cellular tumor antigen p53 OS=Homo sapiens OX=9606 GN=TP53 PE=1 SV=1;tr|A0A0U1RQC9|A0A0U1RQC9_HUMAN Cellular tumor antigen p53 OS=Homo s	13	5	5	5	5	5	5	5	5	5	5	5	5	5	5	5	18.8	18.8	18.8	43.653	393	393;382;410;234;343;182;187;199;285;127;143;155;165	0	31.576	By MS/MS	By MS/MS	By MS/MS	By MS/MS	18.8	18.8	18.8	18.8	1018600	158620	310190	374130	175630	47257	87820	99005	53633	4
O43314;A0A087WZV0;Q6PFW1;D6RFG4;F8W9A8;B7WPL9	O43314;A0A087WZV0;Q6PFW1;D6RFG4;F8W9A8;B7WPL9	2;2;1;1;1;1	2;2;1;1;1;1	2;2;1;1;1;1	Inositol hexakisphosphate and diphosphoinositol-pentakisphosphate kinase 2;Inositol hexakisphosphate and diphosphoinositol-pentakisphosphate kinase 1	PPIP5K2;PPIP5K1	sp|O43314|VIP2_HUMAN Inositol hexakisphosphate and diphosphoinositol-pentakisphosphate kinase 2 OS=Homo sapiens OX=9606 GN=PPIP5K2 PE=1 SV=3;tr|A0A087WZV0|A0A087WZV0_HUMAN Inositol hexakisphosphate and diphosphoinositol-pentakisphosphate kinase OS=Homo sap	6	2	2	2	1	0	2	0	1	0	2	0	1	0	2	0	2.7	2.7	2.7	140.41	1243	1243;1278;1433;58;1409;1429	0.00037636	4.1827	By matching		By MS/MS		1.3	0	2.7	0	59775	7222.8	0	52552	0	0	0	0	0	0
Q9Y496;J3KPF9;A0A087X011;E9PES4;H7C2F6	Q9Y496;J3KPF9;A0A087X011;E9PES4;H7C2F6	2;2;2;2;1	2;2;2;2;1	2;2;2;2;1	Kinesin-like protein KIF3A;Kinesin-like protein	KIF3A	sp|Q9Y496|KIF3A_HUMAN Kinesin-like protein KIF3A OS=Homo sapiens OX=9606 GN=KIF3A PE=1 SV=4;tr|J3KPF9|J3KPF9_HUMAN Kinesin-like protein OS=Homo sapiens OX=9606 GN=KIF3A PE=1 SV=1;tr|A0A087X011|A0A087X011_HUMAN Kinesin-like protein OS=Homo sapiens OX=9606 G	5	2	2	2	0	0	2	1	0	0	2	1	0	0	2	1	4.6	4.6	4.6	80.04	699	699;702;725;726;185	0.014064	1.296			By MS/MS	By MS/MS	0	0	4.6	2.7	48589	0	0	44167	4422.6	0	0	0	0	0
Q56P03;G3V2W9;A0A087X060	Q56P03;G3V2W9;A0A087X060	1;1;1	1;1;1	1;1;1	E2F-associated phosphoprotein	EAPP	sp|Q56P03|EAPP_HUMAN E2F-associated phosphoprotein OS=Homo sapiens OX=9606 GN=EAPP PE=1 SV=4;tr|G3V2W9|G3V2W9_HUMAN E2F-associated phosphoprotein (Fragment) OS=Homo sapiens OX=9606 GN=EAPP PE=1 SV=1;tr|A0A087X060|A0A087X060_HUMAN E2F-associated phosphoprot	3	1	1	1	0	0	1	0	0	0	1	0	0	0	1	0	8.8	8.8	8.8	32.762	285	285;205;231	0.0021459	1.9778			By MS/MS		0	0	8.8	0	17624	0	0	17624	0	0	0	0	0	0
Q5SQN1;A0A087X0B7;H7C3C7;U3KPT7;A0A087X2J6;H0Y627	Q5SQN1;A0A087X0B7;H7C3C7;U3KPT7;A0A087X2J6;H0Y627	8;8;7;5;4;4	8;8;7;5;4;4	8;8;7;5;4;4	Synaptosomal-associated protein 47	SNAP47	sp|Q5SQN1|SNP47_HUMAN Synaptosomal-associated protein 47 OS=Homo sapiens OX=9606 GN=SNAP47 PE=1 SV=3;tr|A0A087X0B7|A0A087X0B7_HUMAN Synaptosomal-associated protein 47 OS=Homo sapiens OX=9606 GN=SNAP47 PE=1 SV=1;tr|H7C3C7|H7C3C7_HUMAN Synaptosomal-associate	6	8	8	8	7	6	7	5	7	6	7	5	7	6	7	5	28.7	28.7	28.7	52.562	464	464;419;438;222;256;259	0	33.387	By MS/MS	By MS/MS	By MS/MS	By MS/MS	23.1	20	25.6	17	1071700	293920	368040	300780	108940	91675	108990	87857	45640	6
Q9Y620;A0A087X0H2	Q9Y620;A0A087X0H2	1;1	1;1	1;1	DNA repair and recombination protein RAD54B	RAD54B	sp|Q9Y620|RA54B_HUMAN DNA repair and recombination protein RAD54B OS=Homo sapiens OX=9606 GN=RAD54B PE=1 SV=1;tr|A0A087X0H2|A0A087X0H2_HUMAN Fibrinogen silencer-binding protein OS=Homo sapiens OX=9606 GN=FSBP PE=4 SV=1	2	1	1	1	0	0	1	0	0	0	1	0	0	0	1	0	2	2	2	102.97	910	910;726	0.031018	0.86912			By MS/MS		0	0	2	0	35852	0	0	35852	0	0	0	0	0	0
Q8NEL9;A0A669KAW5;A0A669KB51;A0A087X0H7	Q8NEL9;A0A669KAW5;A0A669KB51;A0A087X0H7	2;2;2;2	2;2;2;2	2;2;2;2	Phospholipase DDHD1	DDHD1	sp|Q8NEL9|DDHD1_HUMAN Phospholipase DDHD1 OS=Homo sapiens OX=9606 GN=DDHD1 PE=1 SV=2;tr|A0A669KAW5|A0A669KAW5_HUMAN Phospholipase DDHD1 (Fragment) OS=Homo sapiens OX=9606 GN=DDHD1 PE=4 SV=1;tr|A0A669KB51|A0A669KB51_HUMAN Phospholipase DDHD1 (Fragment) OS=H	4	2	2	2	2	1	0	0	2	1	0	0	2	1	0	0	1.9	1.9	1.9	100.43	900	900;458;668;771	0.00035261	3.4209	By MS/MS	By MS/MS			1.9	1.1	0	0	316250	299720	16530	0	0	0	0	0	0	1
Q15714;A0A087X0H8	Q15714;A0A087X0H8	2;2	2;2	1;1	TSC22 domain family protein 1	TSC22D1	sp|Q15714|T22D1_HUMAN TSC22 domain family protein 1 OS=Homo sapiens OX=9606 GN=TSC22D1 PE=1 SV=3;tr|A0A087X0H8|A0A087X0H8_HUMAN TSC22 domain family protein 1 OS=Homo sapiens OX=9606 GN=TSC22D1 PE=1 SV=1	2	2	2	1	1	1	2	0	1	1	2	0	1	0	1	0	2.1	2.1	1.1	109.68	1073	1073;86	0	5.2625	By MS/MS	By MS/MS	By MS/MS		1.1	1	2.1	0	104570	13079	33358	58131	0	0	0	0	0	1
P22105;A0A087X0I0;A0A140T9L7;A0A140T8Z8;A0A140T9C0;A0A140T902;A0A140T8Y3;A0A140TA52;A0A140TA41;A0A140TA33;A0A3B3ISX9	P22105;A0A087X0I0;A0A140T9L7;A0A140T8Z8;A0A140T9C0;A0A140T902;A0A140T8Y3;A0A140TA52;A0A140TA41;A0A140TA33;A0A3B3ISX9	1;1;1;1;1;1;1;1;1;1;1	1;1;1;1;1;1;1;1;1;1;1	1;1;1;1;1;1;1;1;1;1;1	Tenascin-X	TNXB	sp|P22105|TENX_HUMAN Tenascin-X OS=Homo sapiens OX=9606 GN=TNXB PE=1 SV=5;tr|A0A087X0I0|A0A087X0I0_HUMAN Tenascin-X OS=Homo sapiens OX=9606 GN=TNXB PE=1 SV=1;tr|A0A140T9L7|A0A140T9L7_HUMAN Tenascin-X (Fragment) OS=Homo sapiens OX=9606 GN=TNXB PE=1 SV=1;tr|	11	1	1	1	1	1	1	1	1	1	1	1	1	1	1	1	0.3	0.3	0.3	458.38	4244	4244;1962;2149;3296;4222;4222;4222;4242;4242;4242;4491	0.035753	0.83568	By MS/MS	By MS/MS	By MS/MS	By matching	0.3	0.3	0.3	0.3	2195900	1120700	212260	461580	401360	0	0	0	0	1
Q9BWU0;A0A087X0M4;A0A087WWF4;H7C256	Q9BWU0;A0A087X0M4	6;6;2;1	6;6;2;1	6;6;2;1	Kanadaptin	SLC4A1AP	sp|Q9BWU0|NADAP_HUMAN Kanadaptin OS=Homo sapiens OX=9606 GN=SLC4A1AP PE=1 SV=1;tr|A0A087X0M4|A0A087X0M4_HUMAN Kanadaptin OS=Homo sapiens OX=9606 GN=SLC4A1AP PE=1 SV=1	4	6	6	6	6	4	5	4	6	4	5	4	6	4	5	4	11.2	11.2	11.2	88.813	796	796;742;273;157	0	21.75	By MS/MS	By MS/MS	By MS/MS	By MS/MS	11.2	7.2	9.8	7.2	850950	162650	214370	339130	134800	72372	87180	136370	67962	5
Q96CW6;I3L4S1;A0A087X0P9	Q96CW6;I3L4S1;A0A087X0P9	1;1;1	1;1;1	1;1;1	Probable RNA polymerase II nuclear localization protein SLC7A6OS	SLC7A6OS	sp|Q96CW6|S7A6O_HUMAN Probable RNA polymerase II nuclear localization protein SLC7A6OS OS=Homo sapiens OX=9606 GN=SLC7A6OS PE=1 SV=2;tr|I3L4S1|I3L4S1_HUMAN Probable RNA polymerase II nuclear localization protein SLC7A6OS (Fragment) OS=Homo sapiens OX=9606	3	1	1	1	1	1	1	1	1	1	1	1	1	1	1	1	3.6	3.6	3.6	35.027	309	309;119;209	0.00097276	2.5659	By MS/MS	By MS/MS	By matching	By MS/MS	3.6	3.6	3.6	3.6	152040	28419	37062	52725	33830	0	0	0	0	1
Q04206;Q2TAM5;E9PKH5;A0A087X0W8;E9PI38;E9PQS6;E9PKV4;A0A087WVP0	Q04206;Q2TAM5;E9PKH5;A0A087X0W8;E9PI38;E9PQS6;E9PKV4;A0A087WVP0	2;2;2;2;1;1;1;1	2;2;2;2;1;1;1;1	2;2;2;2;1;1;1;1	Transcription factor p65	RELA	sp|Q04206|TF65_HUMAN Transcription factor p65 OS=Homo sapiens OX=9606 GN=RELA PE=1 SV=2;tr|Q2TAM5|Q2TAM5_HUMAN RELA protein OS=Homo sapiens OX=9606 GN=RELA PE=1 SV=1;tr|E9PKH5|E9PKH5_HUMAN Transcription factor p65 (Fragment) OS=Homo sapiens OX=9606 GN=RELA	8	2	2	2	1	1	2	1	1	1	2	1	1	1	2	1	5.4	5.4	5.4	60.218	551	551;377;418;448;185;208;237;246	0.00065854	2.7049	By MS/MS	By MS/MS	By MS/MS	By MS/MS	2.5	2.5	5.4	2.5	188110	24428	48187	78219	37274	0	0	0	0	1
Q8N6M0;A0A087X0W9	Q8N6M0;A0A087X0W9	2;2	2;2	2;2	OTU domain-containing protein 6B	OTUD6B	sp|Q8N6M0|OTU6B_HUMAN Deubiquitinase OTUD6B OS=Homo sapiens OX=9606 GN=OTUD6B PE=1 SV=1;tr|A0A087X0W9|A0A087X0W9_HUMAN Deubiquitinase OTUD6B OS=Homo sapiens OX=9606 GN=OTUD6B PE=1 SV=1	2	2	2	2	1	0	2	0	1	0	2	0	1	0	2	0	7.8	7.8	7.8	33.812	293	293;323	0.012706	1.3657	By MS/MS		By MS/MS		3.4	0	7.8	0	600320	224430	0	375880	0	0	0	0	0	1
P52272;A0A087X0X3;M0QZM1;M0R019;M0R2T0;M0R2I7;M0R0N3;M0QYQ7;M0R0Y6;M0QY96;M0QYL3	P52272;A0A087X0X3;M0QZM1	39;39;22;18;18;13;13;12;7;5;3	39;39;22;18;18;13;13;12;7;5;3	39;39;22;18;18;13;13;12;7;5;3	Heterogeneous nuclear ribonucleoprotein M	HNRNPM	sp|P52272|HNRPM_HUMAN Heterogeneous nuclear ribonucleoprotein M OS=Homo sapiens OX=9606 GN=HNRNPM PE=1 SV=3;tr|A0A087X0X3|A0A087X0X3_HUMAN Heterogeneous nuclear ribonucleoprotein M OS=Homo sapiens OX=9606 GN=HNRNPM PE=1 SV=1;tr|M0QZM1|M0QZM1_HUMAN Heteroge	11	39	39	39	33	36	36	39	33	36	36	39	33	36	36	39	60.5	60.5	60.5	77.515	730	730;730;383;352;357;214;275;219;99;116;99	0	192.22	By MS/MS	By MS/MS	By MS/MS	By MS/MS	53.6	52.2	58.1	60.5	45939000	9792300	12722000	13606000	9819400	806070	959230	1007400	776260	52
O43790;Q14533;P78385;A0A087X106;CON__O43790;CON__Q6NT21;CON__P78385;CON__Q14533;U3KPR1;A6NCN2	O43790;Q14533;P78385;A0A087X106;CON__O43790;CON__Q6NT21;CON__P78385;CON__Q14533	5;5;5;5;5;5;5;5;2;2	4;4;4;4;4;4;4;4;1;2	0;0;0;0;0;0;0;0;0;0	Keratin, type II cuticular Hb6;Keratin, type II cuticular Hb1;Keratin, type II cuticular Hb3	KRT86;KRT81;KRT83	sp|O43790|KRT86_HUMAN Keratin, type II cuticular Hb6 OS=Homo sapiens OX=9606 GN=KRT86 PE=1 SV=1;sp|Q14533|KRT81_HUMAN Keratin, type II cuticular Hb1 OS=Homo sapiens OX=9606 GN=KRT81 PE=1 SV=3;sp|P78385|KRT83_HUMAN Keratin, type II cuticular Hb3 OS=Homo sap	10	5	4	0	1	1	1	5	0	0	0	4	0	0	0	0	9.5	8	0	53.5	486	486;505;493;484;486;493;493;505;143;255	0	5.1113	By matching	By matching	By matching	By MS/MS	1.4	1.4	1.4	9.5	161350	0	0	0	161350	0	0	0	0	0
Q9P2J2;A0A087X128	Q9P2J2;A0A087X128	1;1	1;1	1;1	Protein turtle homolog A	IGSF9	sp|Q9P2J2|TUTLA_HUMAN Protein turtle homolog A OS=Homo sapiens OX=9606 GN=IGSF9 PE=1 SV=2;tr|A0A087X128|A0A087X128_HUMAN Protein turtle homolog A OS=Homo sapiens OX=9606 GN=IGSF9 PE=1 SV=1	2	1	1	1	0	0	0	1	0	0	0	1	0	0	0	1	0.8	0.8	0.8	126.58	1179	1179;717	1	-2				By MS/MS	0	0	0	0.8	0	0	0	0	0	0	0	0	0	0
Q92599;A0A087X142;A6NMH6;A6NFQ9;F8W8I8;C9JV02;A0A0A0MRP8;C9J4G8	Q92599;A0A087X142;A6NMH6;A6NFQ9;F8W8I8;C9JV02	4;4;4;4;4;2;1;1	2;2;2;2;2;1;1;1	2;2;2;2;2;1;1;1	Septin-8	2021-09-08	sp|Q92599|SEPT8_HUMAN Septin-8 OS=Homo sapiens OX=9606 GN=SEPTIN8 PE=1 SV=4;tr|A0A087X142|A0A087X142_HUMAN Septin-8 OS=Homo sapiens OX=9606 GN=SEPTIN8 PE=1 SV=1;tr|A6NMH6|A6NMH6_HUMAN Septin-8 OS=Homo sapiens OX=9606 GN=SEPTIN8 PE=1 SV=1;tr|A6NFQ9|A6NFQ9_H	8	4	2	2	2	3	4	2	1	2	2	1	1	2	2	1	10.6	7.5	7.5	55.756	483	483;426;430;440;460;130;78;97	0	7.8229	By MS/MS	By MS/MS	By MS/MS	By MS/MS	5	8.9	10.6	4.8	143380	14882	39046	68394	21062	0	22994	43515	0	1
Q9NP72;Q5W0J0;A0A087X163	Q9NP72;Q5W0J0;A0A087X163	1;1;1	1;1;1	1;1;1	Ras-related protein Rab-18	RAB18	sp|Q9NP72|RAB18_HUMAN Ras-related protein Rab-18 OS=Homo sapiens OX=9606 GN=RAB18 PE=1 SV=1;tr|Q5W0J0|Q5W0J0_HUMAN Ras-related protein Rab-18 OS=Homo sapiens OX=9606 GN=RAB18 PE=1 SV=1;tr|A0A087X163|A0A087X163_HUMAN Ras-related protein Rab-18 OS=Homo sapie	3	1	1	1	0	1	1	0	0	1	1	0	0	1	1	0	7.3	7.3	7.3	22.977	206	206;161;182	0.00066711	2.8212		By MS/MS	By MS/MS		0	7.3	7.3	0	98780	0	32313	66467	0	0	0	0	0	0
P53365;A0A087X1E4;E9PPY7;E9PRV8	P53365;A0A087X1E4	5;5;1;1	5;5;1;1	5;5;1;1	Arfaptin-2	ARFIP2	sp|P53365|ARFP2_HUMAN Arfaptin-2 OS=Homo sapiens OX=9606 GN=ARFIP2 PE=1 SV=1;tr|A0A087X1E4|A0A087X1E4_HUMAN Arfaptin-2 OS=Homo sapiens OX=9606 GN=ARFIP2 PE=1 SV=1	4	5	5	5	4	4	5	4	4	4	5	4	4	4	5	4	22.3	22.3	22.3	37.855	341	341;374;159;202	0	13.495	By MS/MS	By MS/MS	By MS/MS	By MS/MS	15.8	15.8	22.3	15.8	876090	274500	243720	241140	116730	92378	119310	107340	62724	3
Q9BUP0;A0A087X1Z2;Q8WYH2;C9JTV4	Q9BUP0;A0A087X1Z2;Q8WYH2;C9JTV4	4;4;3;2	2;2;2;1	2;2;2;1	EF-hand domain-containing protein D1	EFHD1;PP1187	sp|Q9BUP0|EFHD1_HUMAN EF-hand domain-containing protein D1 OS=Homo sapiens OX=9606 GN=EFHD1 PE=1 SV=1;tr|A0A087X1Z2|A0A087X1Z2_HUMAN EF-hand domain-containing protein D1 OS=Homo sapiens OX=9606 GN=EFHD1 PE=1 SV=1;tr|Q8WYH2|Q8WYH2_HUMAN EF-hand domain-conta	4	4	2	2	2	4	2	2	0	2	0	0	0	2	0	0	24.7	15.9	15.9	26.927	239	239;142;127;81	0	5.2895	By matching	By MS/MS	By matching	By matching	8.8	24.7	8.8	8.8	31443	0	31443	0	0	0	0	0	0	0
Q8TCG1;A0A087X211;F8WF26;F8WAX6	Q8TCG1;A0A087X211	16;16;1;1	16;16;1;1	16;16;1;1	Protein CIP2A	KIAA1524	sp|Q8TCG1|CIP2A_HUMAN Protein CIP2A OS=Homo sapiens OX=9606 GN=CIP2A PE=1 SV=2;tr|A0A087X211|A0A087X211_HUMAN Protein CIP2A OS=Homo sapiens OX=9606 GN=CIP2A PE=1 SV=1	4	16	16	16	5	6	15	7	5	6	15	7	5	6	15	7	19.8	19.8	19.8	102.18	905	905;906;48;121	0	28.894	By MS/MS	By MS/MS	By MS/MS	By MS/MS	7.1	7.5	18.8	8.5	1307800	159940	213090	716020	218770	38585	51075	91077	43695	5
P63010;A0A087X253;A0A087WYD1;A0A087WU93;A0A087WZQ6;K7EJX1;K7EN71;K7ERB2;K7EJ01;H7C034	P63010;A0A087X253;A0A087WYD1;A0A087WU93;A0A087WZQ6	14;14;8;8;8;1;1;1;1;1	5;5;1;1;1;0;0;0;0;0	5;5;1;1;1;0;0;0;0;0	AP-2 complex subunit beta	AP2B1	sp|P63010|AP2B1_HUMAN AP-2 complex subunit beta OS=Homo sapiens OX=9606 GN=AP2B1 PE=1 SV=1;tr|A0A087X253|A0A087X253_HUMAN AP complex subunit beta OS=Homo sapiens OX=9606 GN=AP2B1 PE=1 SV=1;tr|A0A087WYD1|A0A087WYD1_HUMAN AP-2 complex subunit beta (Fragment)	10	14	5	5	1	2	14	4	0	1	5	1	0	1	5	1	18.7	8.3	8.3	104.55	937	937;913;639;663;677;80;132;151;164;173	0	11.882	By matching	By matching	By MS/MS	By matching	1.4	2.6	18.7	4.7	258120	0	15002	230010	13116	0	0	0	0	0
Q99439;A0A087X271;H3BVI6;B4DDF4;B4DUT8;K7ES69;A0A087X1X5;A0A087WV51;H3BQH0	Q99439;A0A087X271;H3BVI6;B4DDF4;B4DUT8;K7ES69	6;6;6;6;6;5;2;1;1	5;5;5;5;5;4;2;1;1	5;5;5;5;5;4;2;1;1	Calponin-2;Calponin	CNN2	sp|Q99439|CNN2_HUMAN Calponin-2 OS=Homo sapiens OX=9606 GN=CNN2 PE=1 SV=4;tr|A0A087X271|A0A087X271_HUMAN Calponin (Fragment) OS=Homo sapiens OX=9606 GN=CNN2 PE=1 SV=1;tr|H3BVI6|H3BVI6_HUMAN Calponin OS=Homo sapiens OX=9606 GN=CNN2 PE=1 SV=2;tr|B4DDF4|B4DDF	9	6	5	5	4	5	4	4	3	4	3	3	3	4	3	3	23.3	23.3	23.3	33.697	309	309;179;261;298;330;148;191;66;154	0	19.016	By MS/MS	By MS/MS	By MS/MS	By MS/MS	14.6	18.1	17.5	17.5	768210	176560	241150	238570	111930	131290	140380	138410	73187	3
P51965;Q96LR5;Q969T4;A0A087X283;R4GN77;C9J2P0;H7C061;C9J180;B7Z306;R4GND1;A0A1B0GX65	P51965;Q96LR5;Q969T4;A0A087X283;R4GN77;C9J2P0;H7C061;C9J180;B7Z306;R4GND1;A0A1B0GX65	1;1;1;1;1;1;1;1;1;1;1	1;1;1;1;1;1;1;1;1;1;1	1;1;1;1;1;1;1;1;1;1;1	Ubiquitin-conjugating enzyme E2 E1;Ubiquitin-conjugating enzyme E2 E2;Ubiquitin-conjugating enzyme E2 E3	UBE2E1;UBE2E2;UBE2E3	sp|P51965|UB2E1_HUMAN Ubiquitin-conjugating enzyme E2 E1 OS=Homo sapiens OX=9606 GN=UBE2E1 PE=1 SV=1;sp|Q96LR5|UB2E2_HUMAN Ubiquitin-conjugating enzyme E2 E2 OS=Homo sapiens OX=9606 GN=UBE2E2 PE=1 SV=1;sp|Q969T4|UB2E3_HUMAN Ubiquitin-conjugating enzyme E2	11	1	1	1	1	1	1	1	1	1	1	1	1	1	1	1	4.1	4.1	4.1	21.404	193	193;201;207;94;123;147;151;164;167;174;175	0.0012638	2.2828	By matching	By MS/MS	By MS/MS	By MS/MS	4.1	4.1	4.1	4.1	180370	20865	63102	55166	41240	0	0	0	0	0
Q9NNW5;A0A087X295;E9PDU5;E9PBK6;C9K020;V9GZ65;C9JFP6;V9GYU1;Q6PKC6	Q9NNW5;A0A087X295;E9PDU5	10;10;9;3;2;1;1;1;1	10;10;9;3;2;1;1;1;1	10;10;9;3;2;1;1;1;1	WD repeat-containing protein 6	WDR6	sp|Q9NNW5|WDR6_HUMAN WD repeat-containing protein 6 OS=Homo sapiens OX=9606 GN=WDR6 PE=1 SV=1;tr|A0A087X295|A0A087X295_HUMAN WD repeat-containing protein 6 OS=Homo sapiens OX=9606 GN=WDR6 PE=1 SV=1;tr|E9PDU5|E9PDU5_HUMAN WD repeat-containing protein 6 OS=H	9	10	10	10	2	3	10	3	2	3	10	3	2	3	10	3	16.2	16.2	16.2	121.72	1121	1121;1151;1070;569;271;35;99;125;289	0	21.451	By MS/MS	By MS/MS	By MS/MS	By MS/MS	3.1	6.2	16.2	6.2	740840	43975	80953	544110	71804	17645	30735	173080	25133	2
Q9BRJ2;A0A087X2D5;A0A0G2JMS5;A0A087WU62	Q9BRJ2;A0A087X2D5;A0A0G2JMS5;A0A087WU62	5;5;4;4	5;5;4;4	5;5;4;4	39S ribosomal protein L45, mitochondrial	MRPL45	sp|Q9BRJ2|RM45_HUMAN 39S ribosomal protein L45, mitochondrial OS=Homo sapiens OX=9606 GN=MRPL45 PE=1 SV=2;tr|A0A087X2D5|A0A087X2D5_HUMAN 39S ribosomal protein L45, mitochondrial OS=Homo sapiens OX=9606 GN=MRPL45 PE=1 SV=1;tr|A0A0G2JMS5|A0A0G2JMS5_HUMAN 39S	4	5	5	5	4	5	4	4	4	5	4	4	4	5	4	4	27.1	27.1	27.1	35.351	306	306;306;256;256	0	11.893	By MS/MS	By MS/MS	By MS/MS	By MS/MS	24.2	27.1	24.2	24.2	954340	149690	221980	383980	198690	58365	64018	147860	77626	4
A0A087X2D8;H0YBE9;D6RHI8;Q9UPT6;E9PFH7;A0A087WYG2;A0A669KB35;H0YBS5	A0A087X2D8	37;4;3;2;2;2;2;1	37;4;3;2;2;2;2;1	1;0;0;0;0;0;0;0		SPAG9	tr|A0A087X2D8|A0A087X2D8_HUMAN C-Jun-amino-terminal kinase-interacting protein 4 OS=Homo sapiens OX=9606 GN=SPAG9 PE=1 SV=1	8	37	37	1	28	32	32	30	28	32	32	30	1	1	1	1	36.7	36.7	1.4	145.17	1312	1312;174;156;1336;1330;1337;1344;250	0	172.47	By MS/MS	By MS/MS	By MS/MS	By MS/MS	28.6	33	32.5	30	9858600	2519200	2537200	2969600	1832600	359640	349550	402340	247980	30
Q9ULT8;A0A087X2H1;G3V4V5;H0YJP0;H0YJD4;A0A087WVU6	Q9ULT8;A0A087X2H1;G3V4V5;H0YJP0	9;9;5;5;2;1	9;9;5;5;2;1	9;9;5;5;2;1	E3 ubiquitin-protein ligase HECTD1	HECTD1	sp|Q9ULT8|HECD1_HUMAN E3 ubiquitin-protein ligase HECTD1 OS=Homo sapiens OX=9606 GN=HECTD1 PE=1 SV=3;tr|A0A087X2H1|A0A087X2H1_HUMAN E3 ubiquitin-protein ligase HECTD1 OS=Homo sapiens OX=9606 GN=HECTD1 PE=1 SV=1;tr|G3V4V5|G3V4V5_HUMAN E3 ubiquitin-protein l	6	9	9	9	1	0	9	0	1	0	9	0	1	0	9	0	5.5	5.5	5.5	289.38	2610	2610;2614;926;1465;976;212	0	15.188	By matching		By MS/MS		0.5	0	5.5	0	361860	13460	0	348400	0	0	0	0	0	0
P28715;A0A494C0S2;A0A090HNM7;A0A1W2PS85;R4GMW8	P28715;A0A494C0S2;A0A090HNM7;A0A1W2PS85;R4GMW8	1;1;1;1;1	1;1;1;1;1	1;1;1;1;1	DNA repair protein complementing XP-G cells	ERCC5;ERCC5-201;BIVM-ERCC5	sp|P28715|ERCC5_HUMAN DNA repair protein complementing XP-G cells OS=Homo sapiens OX=9606 GN=ERCC5 PE=1 SV=3;tr|A0A494C0S2|A0A494C0S2_HUMAN DNA repair protein-complementing XP-G cells OS=Homo sapiens OX=9606 GN=ERCC5 PE=1 SV=1;tr|A0A090HNM7|A0A090HNM7_HUMA	5	1	1	1	0	0	1	0	0	0	1	0	0	0	1	0	1.3	1.3	1.3	133.11	1186	1186;904;1018;1411;1640	0.0018797	2.1825			By MS/MS		0	0	1.3	0	27419	0	0	27419	0	0	0	0	0	0
A0A096LP10;Q9NP73;A0A087WT15;A0A096LNJ4;A0A087WX43;A0A096LNL2;D6RE84;A0A087WTT9;A0A1B0GVW6	A0A096LP10;Q9NP73;A0A087WT15;A0A096LNJ4;A0A087WX43;A0A096LNL2;D6RE84;A0A087WTT9;A0A1B0GVW6	2;1;1;1;1;1;1;1;1	2;1;1;1;1;1;1;1;1	2;1;1;1;1;1;1;1;1	Putative bifunctional UDP-N-acetylglucosamine transferase and deubiquitinase ALG13	ALG13	tr|A0A096LP10|A0A096LP10_HUMAN Putative bifunctional UDP-N-acetylglucosamine transferase and deubiquitinase ALG13 (Fragment) OS=Homo sapiens OX=9606 GN=ALG13 PE=1 SV=1;sp|Q9NP73|ALG13_HUMAN Putative bifunctional UDP-N-acetylglucosamine transferase and deub	9	2	2	2	1	0	1	0	1	0	1	0	1	0	1	0	16	16	16	17.801	162	162;1137;61;132;133;150;159;171;296	0	6.1489	By MS/MS		By MS/MS		4.3	0	11.7	0	171940	103160	0	68787	0	0	0	0	0	1
A0A096LP25;Q6ZSR9;A0A096LNZ0	A0A096LP25;Q6ZSR9;A0A096LNZ0	14;13;9	14;13;9	13;13;8	Uncharacterized protein FLJ45252	AAK1	tr|A0A096LP25|A0A096LP25_HUMAN AP2-associated protein kinase 1 (Fragment) OS=Homo sapiens OX=9606 GN=AAK1 PE=1 SV=1;sp|Q6ZSR9|YJ005_HUMAN Uncharacterized protein FLJ45252 OS=Homo sapiens OX=9606 PE=2 SV=2;tr|A0A096LNZ0|A0A096LNZ0_HUMAN AP2-associated prote	3	14	14	13	12	13	13	11	12	13	13	11	11	12	13	10	44.8	44.8	42.3	54.448	511	511;355;339	0	71.229	By MS/MS	By MS/MS	By MS/MS	By MS/MS	36.8	37.4	42.3	33.5	7464100	1725200	1974700	2267500	1496700	375630	394780	432460	299970	13
A0A096LPC5;Q9Y4E1;A0A0A0MR88;J3KP36;Q5SRD0;B1AP61;A0A0A0MT65	A0A096LPC5;Q9Y4E1;A0A0A0MR88;J3KP36	36;35;35;33;10;6;5	5;5;4;5;2;0;0	5;5;4;5;2;0;0	WASH complex subunit FAM21C	FAM21C	tr|A0A096LPC5|A0A096LPC5_HUMAN WASH complex subunit 2C OS=Homo sapiens OX=9606 GN=WASHC2C PE=1 SV=1;sp|Q9Y4E1|WAC2C_HUMAN WASH complex subunit 2C OS=Homo sapiens OX=9606 GN=WASHC2C PE=1 SV=4;tr|A0A0A0MR88|A0A0A0MR88_HUMAN WASH complex subunit 2C OS=Homo sa	7	36	5	5	32	28	29	22	4	3	4	3	4	3	4	3	41.2	8.6	8.6	147.15	1341	1341;1320;1341;1262;308;156;279	0	19.538	By MS/MS	By MS/MS	By MS/MS	By MS/MS	36.8	28.6	34.8	26.7	401070	122400	107770	128490	42404	45899	42763	42496	15138	3
A0A096LPI6;P0DPI2;A0A0B4J2D5;A0A096LNH5;H7C1F6;H7C2G3;A0A096LNJ1;A0A096LP73;A0A2R8Y6K9;A0A2R8YDR7;F2Z2Q0;A0A096LP12	A0A096LPI6;P0DPI2;A0A0B4J2D5;A0A096LNH5;H7C1F6;H7C2G3;A0A096LNJ1;A0A096LP73;A0A2R8Y6K9;A0A2R8YDR7;F2Z2Q0;A0A096LP12	6;5;5;4;4;4;3;3;3;3;3;3	5;5;5;4;4;4;3;3;3;3;3;3	5;5;5;4;4;4;3;3;3;3;3;3		C21orf33	tr|A0A096LPI6|A0A096LPI6_HUMAN Utp12 domain-containing protein (Fragment) OS=Homo sapiens OX=9606 PE=4 SV=2;sp|P0DPI2|GAL3A_HUMAN Glutamine amidotransferase-like class 1 domain-containing protein 3A, mitochondrial OS=Homo sapiens OX=9606 GN=GATD3A PE=1 SV=	12	6	5	5	0	3	6	2	0	2	5	1	0	2	5	1	35.1	30.5	30.5	30.376	279	279;268;268;182;184;191;106;137;163;190;217;224	0	9.6232		By MS/MS	By MS/MS	By MS/MS	0	17.2	35.1	8.2	291400	0	18598	266800	6004.4	0	13112	100110	0	0
Q9BY42;A0A0A0MQR2;A2A2L5;A2A2L6	Q9BY42;A0A0A0MQR2;A2A2L5	3;3;2;1	3;3;2;1	3;3;2;1	Protein RTF2 homolog	RTFDC1	sp|Q9BY42|RTF2_HUMAN Replication termination factor 2 OS=Homo sapiens OX=9606 GN=RTF2 PE=1 SV=3;tr|A0A0A0MQR2|A0A0A0MQR2_HUMAN Replication termination factor 2 OS=Homo sapiens OX=9606 GN=RTF2 PE=1 SV=1;tr|A2A2L5|A2A2L5_HUMAN Replication termination factor	4	3	3	3	2	1	3	2	2	1	3	2	2	1	3	2	14.7	14.7	14.7	33.886	306	306;336;277;230	0	6.4426	By MS/MS	By MS/MS	By MS/MS	By MS/MS	10.1	6.2	14.7	10.1	428200	76002	80674	196370	75157	50137	0	130110	52687	1
Q96RK0;A0A0A0MQR4;I3L2J0	Q96RK0;A0A0A0MQR4;I3L2J0	2;2;2	2;2;2	2;2;2	Protein capicua homolog	CIC	sp|Q96RK0|CIC_HUMAN Protein capicua homolog OS=Homo sapiens OX=9606 GN=CIC PE=1 SV=2;tr|A0A0A0MQR4|A0A0A0MQR4_HUMAN Protein capicua homolog OS=Homo sapiens OX=9606 GN=CIC PE=1 SV=1;tr|I3L2J0|I3L2J0_HUMAN Protein capicua homolog OS=Homo sapiens OX=9606 GN=C	3	2	2	2	1	1	0	0	1	1	0	0	1	1	0	0	2.2	2.2	2.2	163.82	1608	1608;1606;2514	0.0021759	2.0984	By MS/MS	By MS/MS			1.5	0.7	0	0	61273	23192	38082	0	0	0	0	0	0	1
Q53H96;A0A0A0MQS1;F8WEI0	Q53H96;A0A0A0MQS1;F8WEI0	2;2;1	2;2;1	2;2;1	Pyrroline-5-carboxylate reductase 3;Pyrroline-5-carboxylate reductase	PYCRL	sp|Q53H96|P5CR3_HUMAN Pyrroline-5-carboxylate reductase 3 OS=Homo sapiens OX=9606 GN=PYCR3 PE=1 SV=3;tr|A0A0A0MQS1|A0A0A0MQS1_HUMAN Pyrroline-5-carboxylate reductase OS=Homo sapiens OX=9606 GN=PYCR3 PE=1 SV=1;tr|F8WEI0|F8WEI0_HUMAN Pyrroline-5-carboxylate	3	2	2	2	2	2	2	2	2	2	2	2	2	2	2	2	10.2	10.2	10.2	28.663	274	274;286;44	0	7.0149	By MS/MS	By MS/MS	By matching	By MS/MS	10.2	10.2	10.2	10.2	296150	69153	86060	96479	44454	48925	70069	54983	36282	1
Q8N2M8;F5H0Q6;A0A0A0MQS2;K7EKC9;K7EM61	Q8N2M8;F5H0Q6;A0A0A0MQS2;K7EKC9;K7EM61	2;2;2;1;1	2;2;2;1;1	2;2;2;1;1	CLK4-associating serine/arginine rich protein	CLASRP	sp|Q8N2M8|CLASR_HUMAN CLK4-associating serine/arginine rich protein OS=Homo sapiens OX=9606 GN=CLASRP PE=1 SV=4;tr|F5H0Q6|F5H0Q6_HUMAN CLK4-associating serine/arginine-rich protein OS=Homo sapiens OX=9606 GN=CLASRP PE=1 SV=2;tr|A0A0A0MQS2|A0A0A0MQS2_HUMAN	5	2	2	2	2	1	2	0	2	1	2	0	2	1	2	0	4.2	4.2	4.2	77.16	674	674;655;674;86;188	0.00036456	3.747	By MS/MS	By MS/MS	By MS/MS		4.2	2.1	4.2	0	131040	56196	28587	46255	0	35353	0	26421	0	2
Q9BV38;U3KQC1;A0A0A0MQU0;K7EIR0;K7EML4;A0A087X237;K7EKX5	Q9BV38;U3KQC1;A0A0A0MQU0;K7EIR0	7;7;7;6;3;2;2	7;7;7;6;3;2;2	7;7;7;6;3;2;2	WD repeat-containing protein 18	WDR18	sp|Q9BV38|WDR18_HUMAN WD repeat-containing protein 18 OS=Homo sapiens OX=9606 GN=WDR18 PE=1 SV=2;tr|U3KQC1|U3KQC1_HUMAN WD repeat-containing protein 18 (Fragment) OS=Homo sapiens OX=9606 GN=WDR18 PE=1 SV=1;tr|A0A0A0MQU0|A0A0A0MQU0_HUMAN WD repeat-containin	7	7	7	7	4	3	7	5	4	3	7	5	4	3	7	5	23.1	23.1	23.1	47.405	432	432;394;429;409;268;144;152	0	12.284	By MS/MS	By MS/MS	By MS/MS	By MS/MS	10	7.2	23.1	17.1	971910	119060	139720	507370	205770	56407	76522	133190	86324	2
Q27J81;A0A0A0MQU1	Q27J81;A0A0A0MQU1	1;1	1;1	1;1	Inverted formin-2	INF2	sp|Q27J81|INF2_HUMAN Inverted formin-2 OS=Homo sapiens OX=9606 GN=INF2 PE=1 SV=2;tr|A0A0A0MQU1|A0A0A0MQU1_HUMAN Inverted formin-2 (Fragment) OS=Homo sapiens OX=9606 GN=INF2 PE=1 SV=1	2	1	1	1	0	0	1	0	0	0	1	0	0	0	1	0	2.3	2.3	2.3	135.62	1249	1249;717	0.014068	1.2991			By MS/MS		0	0	2.3	0	44462	0	0	44462	0	0	0	0	0	0
Q6UWL6;A0A0A0MRC1;A0A0A0MQV3;K7EJS8	Q6UWL6;A0A0A0MRC1;A0A0A0MQV3;K7EJS8	1;1;1;1	1;1;1;1	1;1;1;1	Kin of IRRE-like protein 2	KIRREL2	sp|Q6UWL6|KIRR2_HUMAN Kin of IRRE-like protein 2 OS=Homo sapiens OX=9606 GN=KIRREL2 PE=1 SV=2;tr|A0A0A0MRC1|A0A0A0MRC1_HUMAN Kin of IRRE-like protein 2 OS=Homo sapiens OX=9606 GN=KIRREL2 PE=1 SV=1;tr|A0A0A0MQV3|A0A0A0MQV3_HUMAN Kin of IRRE-like protein 2 O	4	1	1	1	1	1	1	1	1	1	1	1	1	1	1	1	1.7	1.7	1.7	75.091	708	708;583;633;673	0.039194	0.80934	By MS/MS	By matching	By matching	By matching	1.7	1.7	1.7	1.7	107240	30369	32440	22044	22387	0	0	0	0	1
P45880;A0A0A0MR02;Q5JSD2;Q5JSD1;A2A3S1	P45880;A0A0A0MR02;Q5JSD2;Q5JSD1	8;8;4;4;1	8;8;4;4;1	8;8;4;4;1	Voltage-dependent anion-selective channel protein 2	VDAC2	sp|P45880|VDAC2_HUMAN Voltage-dependent anion-selective channel protein 2 OS=Homo sapiens OX=9606 GN=VDAC2 PE=1 SV=2;tr|A0A0A0MR02|A0A0A0MR02_HUMAN Voltage-dependent anion-selective channel protein 2 (Fragment) OS=Homo sapiens OX=9606 GN=VDAC2 PE=1 SV=1;tr	5	8	8	8	8	8	8	8	8	8	8	8	8	8	8	8	32.3	32.3	32.3	31.566	294	294;282;194;204;109	0	53.569	By MS/MS	By MS/MS	By MS/MS	By MS/MS	32.3	32.3	32.3	32.3	10720000	1869600	2671500	3772600	2406200	434290	627900	865770	558740	9
O15258;Q5T092;A0A0A0MR06;Q5T091;Q5T093	O15258;Q5T092;A0A0A0MR06;Q5T091	3;3;3;3;1	3;3;3;3;1	3;3;3;3;1	Protein RER1	RER1	sp|O15258|RER1_HUMAN Protein RER1 OS=Homo sapiens OX=9606 GN=RER1 PE=1 SV=1;tr|Q5T092|Q5T092_HUMAN Protein RER1 (Fragment) OS=Homo sapiens OX=9606 GN=RER1 PE=1 SV=1;tr|A0A0A0MR06|A0A0A0MR06_HUMAN Protein RER1 (Fragment) OS=Homo sapiens OX=9606 GN=RER1 PE=1	5	3	3	3	2	2	3	0	2	2	3	0	2	2	3	0	24	24	24	22.958	196	196;158;177;187;117	0	7.6717	By MS/MS	By MS/MS	By MS/MS		14.8	18.9	24	0	300770	37453	72560	190750	0	23574	35159	81101	0	2
Q8TEP8;H0Y966;A0A0A0MR42;K7ENP4;K7EPA2;C9JT09;K7ELX0	Q8TEP8;H0Y966;A0A0A0MR42;K7ENP4;K7EPA2	5;5;5;5;4;2;1	5;5;5;5;4;2;1	5;5;5;5;4;2;1	Centrosomal protein of 192 kDa	CEP192	sp|Q8TEP8|CE192_HUMAN Centrosomal protein of 192 kDa OS=Homo sapiens OX=9606 GN=CEP192 PE=1 SV=3;tr|H0Y966|H0Y966_HUMAN Centrosomal protein of 192 kDa (Fragment) OS=Homo sapiens OX=9606 GN=CEP192 PE=1 SV=1;tr|A0A0A0MR42|A0A0A0MR42_HUMAN Centrosomal protein	7	5	5	5	4	3	3	1	4	3	3	1	4	3	3	1	4	4	4	279.11	2537	2537;1931;2062;2076;900;426;1237	0	6.0389	By MS/MS	By MS/MS	By MS/MS	By matching	3.4	2.1	2.6	1.3	234320	61276	32375	112640	28025	25965	22630	44311	0	1
Q8TB72;A0A0C4DG68;A0A0A0MR59	Q8TB72;A0A0C4DG68;A0A0A0MR59	3;3;3	1;1;1	1;1;1	Pumilio homolog 2	PUM2	sp|Q8TB72|PUM2_HUMAN Pumilio homolog 2 OS=Homo sapiens OX=9606 GN=PUM2 PE=1 SV=2;tr|A0A0C4DG68|A0A0C4DG68_HUMAN Pumilio homolog 2 (Fragment) OS=Homo sapiens OX=9606 GN=PUM2 PE=1 SV=1;tr|A0A0A0MR59|A0A0A0MR59_HUMAN Pumilio homolog 2 OS=Homo sapiens OX=9606	3	3	1	1	3	1	3	0	1	1	1	0	1	1	1	0	3.6	1.6	1.6	114.21	1066	1066;876;929	0.00036523	3.7699	By MS/MS	By MS/MS	By matching		3.6	1.6	3.6	0	73694	23408	27663	22623	0	0	0	0	0	1
A0A0A0MRA8;Q9Y2J2;A0A0A0MSA4;A0A0J9YY18;A0A1B0GTF8;A0A0J9YW26;J3KT37;A0A0J9YWN0;A0A0J9YWS4;A0A0J9YWE1;J3QS83;J3QRQ6;J3KS70;J3QR33;J3QKK4;J3KRD1;J3QKY2;J3QLU5;J3QS55	A0A0A0MRA8;Q9Y2J2;A0A0A0MSA4;A0A0J9YY18	22;21;20;11;10;5;4;3;3;3;2;1;1;1;1;1;1;1;1	1;1;1;0;0;0;0;0;0;0;0;1;1;1;1;1;1;1;1	1;1;1;0;0;0;0;0;0;0;0;1;1;1;1;1;1;1;1	Band 4.1-like protein 3;Band 4.1-like protein 3, N-terminally processed	EPB41L3	tr|A0A0A0MRA8|A0A0A0MRA8_HUMAN Band 4.1-like protein 3 OS=Homo sapiens OX=9606 GN=EPB41L3 PE=1 SV=1;sp|Q9Y2J2|E41L3_HUMAN Band 4.1-like protein 3 OS=Homo sapiens OX=9606 GN=EPB41L3 PE=1 SV=2;tr|A0A0A0MSA4|A0A0A0MSA4_HUMAN Band 4.1-like protein 3 OS=Homo sa	19	22	1	1	19	17	20	19	1	1	1	1	1	1	1	1	31.8	1.3	1.3	102.29	918	918;1087;1046;325;571;188;147;189;197;194;110;79;90;127;125;116;113;96;162	0.0021545	2.0034	By MS/MS	By MS/MS	By MS/MS	By MS/MS	25.8	25.9	29.3	26	89975	28203	22198	24940	14633	0	0	0	0	1
Q9UPT5;A0A0A0MRE1;B4DJ07;A0A0A0MSB8;C9JKC2	Q9UPT5;A0A0A0MRE1;B4DJ07;A0A0A0MSB8	5;5;5;5;1	5;5;5;5;1	5;5;5;5;1	Exocyst complex component 7	EXOC7	sp|Q9UPT5|EXOC7_HUMAN Exocyst complex component 7 OS=Homo sapiens OX=9606 GN=EXOC7 PE=1 SV=3;tr|A0A0A0MRE1|A0A0A0MRE1_HUMAN Exocyst complex component 7 (Fragment) OS=Homo sapiens OX=9606 GN=EXOC7 PE=1 SV=1;tr|B4DJ07|B4DJ07_HUMAN Exocyst complex component 7	5	5	5	5	1	1	5	0	1	1	5	0	1	1	5	0	11.7	11.7	11.7	83.381	735	735;617;656;693;122	0.00038536	4.4801	By MS/MS	By matching	By MS/MS		1.6	1.6	11.7	0	222950	17715	10621	194620	0	0	0	0	0	1
Q99996;A0A0A0MRF6;A0A0A0MRE9;A0A087WX84;H7BYL6	Q99996;A0A0A0MRF6;A0A0A0MRE9	5;5;4;2;1	5;5;4;2;1	5;5;4;2;1	A-kinase anchor protein 9	AKAP9	sp|Q99996|AKAP9_HUMAN A-kinase anchor protein 9 OS=Homo sapiens OX=9606 GN=AKAP9 PE=1 SV=4;tr|A0A0A0MRF6|A0A0A0MRF6_HUMAN A-kinase anchor protein 9 OS=Homo sapiens OX=9606 GN=AKAP9 PE=1 SV=1;tr|A0A0A0MRE9|A0A0A0MRE9_HUMAN A-kinase anchor protein 9 OS=Homo	5	5	5	5	0	0	5	0	0	0	5	0	0	0	5	0	1.6	1.6	1.6	452.98	3907	3907;3910;3126;1637;1769	0	9.5369			By MS/MS		0	0	1.6	0	118890	0	0	118890	0	0	0	0	0	0
Q96SN8;F8WBJ0;F8WF55;F8WCI3;A0A0A0MRG9	Q96SN8;F8WBJ0;F8WF55;F8WCI3;A0A0A0MRG9	1;1;1;1;1	1;1;1;1;1	1;1;1;1;1	CDK5 regulatory subunit-associated protein 2	CDK5RAP2	sp|Q96SN8|CK5P2_HUMAN CDK5 regulatory subunit-associated protein 2 OS=Homo sapiens OX=9606 GN=CDK5RAP2 PE=1 SV=5;tr|F8WBJ0|F8WBJ0_HUMAN CDK5 regulatory subunit-associated protein 2 OS=Homo sapiens OX=9606 GN=CDK5RAP2 PE=1 SV=1;tr|F8WF55|F8WF55_HUMAN CDK5 r	5	1	1	1	1	0	0	0	1	0	0	0	1	0	0	0	0.8	0.8	0.8	215.04	1893	1893;275;460;749;1663	0.00097561	2.5894	By MS/MS				0.8	0	0	0	28151	28151	0	0	0	0	0	0	0	1
Q8IXQ4;A0A0A0MRI1	Q8IXQ4;A0A0A0MRI1	4;4	4;4	4;4	GPALPP motifs-containing protein 1	GPALPP1	sp|Q8IXQ4|GPAM1_HUMAN GPALPP motifs-containing protein 1 OS=Homo sapiens OX=9606 GN=GPALPP1 PE=1 SV=1;tr|A0A0A0MRI1|A0A0A0MRI1_HUMAN GPALPP motifs-containing protein 1 OS=Homo sapiens OX=9606 GN=GPALPP1 PE=1 SV=1	2	4	4	4	1	2	4	2	1	2	4	2	1	2	4	2	11.5	11.5	11.5	38.141	340	340;338	0	6.689	By matching	By MS/MS	By MS/MS	By MS/MS	3.5	7.6	11.5	7.9	267620	37358	44459	152490	33315	0	29698	57212	28111	0
Q9UNH7;A0A0A0MRI2;G3V5X9;Q86XE0;G3V2U1;H0YJF8;G3V4Z5	Q9UNH7;A0A0A0MRI2;G3V5X9	6;6;4;1;1;1;1	6;6;4;1;1;1;1	6;6;4;1;1;1;1	Sorting nexin-6;Sorting nexin-6, N-terminally processed	SNX6	sp|Q9UNH7|SNX6_HUMAN Sorting nexin-6 OS=Homo sapiens OX=9606 GN=SNX6 PE=1 SV=1;tr|A0A0A0MRI2|A0A0A0MRI2_HUMAN Sorting nexin OS=Homo sapiens OX=9606 GN=SNX6 PE=1 SV=1;tr|G3V5X9|G3V5X9_HUMAN Sorting nexin-6 (Fragment) OS=Homo sapiens OX=9606 GN=SNX6 PE=1 SV=	7	6	6	6	5	5	6	4	5	5	6	4	5	5	6	4	21.4	21.4	21.4	46.648	406	406;418;227;403;120;144;157	0	14.726	By MS/MS	By MS/MS	By MS/MS	By MS/MS	16.3	16.3	21.4	14	722540	115490	162110	335260	109690	32422	46253	80170	40439	3
Q5VT25;A0A0A0MRJ0	Q5VT25;A0A0A0MRJ0	2;2	2;2	2;2	Serine/threonine-protein kinase MRCK alpha;Non-specific serine/threonine protein kinase	CDC42BPA	sp|Q5VT25|MRCKA_HUMAN Serine/threonine-protein kinase MRCK alpha OS=Homo sapiens OX=9606 GN=CDC42BPA PE=1 SV=1;tr|A0A0A0MRJ0|A0A0A0MRJ0_HUMAN Non-specific serine/threonine protein kinase OS=Homo sapiens OX=9606 GN=CDC42BPA PE=1 SV=1	2	2	2	2	1	1	2	1	1	1	2	1	1	1	2	1	1.7	1.7	1.7	197.3	1732	1732;1699	0.0021645	2.0439	By matching	By MS/MS	By MS/MS	By matching	0.9	0.9	1.7	0.9	203070	20359	34298	103350	45057	0	0	0	0	0
Q8NEY1;A0A0A0MRJ3;H0Y6F6	Q8NEY1;A0A0A0MRJ3;H0Y6F6	2;2;1	2;2;1	2;2;1	Neuron navigator 1	NAV1	sp|Q8NEY1|NAV1_HUMAN Neuron navigator 1 OS=Homo sapiens OX=9606 GN=NAV1 PE=1 SV=2;tr|A0A0A0MRJ3|A0A0A0MRJ3_HUMAN Neuron navigator 1 OS=Homo sapiens OX=9606 GN=NAV1 PE=1 SV=1;tr|H0Y6F6|H0Y6F6_HUMAN Neuron navigator 1 (Fragment) OS=Homo sapiens OX=9606 GN=NA	3	2	2	2	1	2	2	1	1	2	2	1	1	2	2	1	1.9	1.9	1.9	202.47	1877	1877;1830;755	0.00037764	4.2493	By matching	By MS/MS	By MS/MS	By MS/MS	0.6	1.9	1.9	0.6	128980	21663	44751	38037	24530	0	0	0	0	0
P22061;F6S8N6;A0A0A0MRJ6;H7BY58;A0A3F2YNX8;F8WDT3;F8WAV5;F8WAX2;C9J0F2	P22061;F6S8N6;A0A0A0MRJ6;H7BY58;A0A3F2YNX8	7;7;7;7;5;2;2;2;1	7;7;7;7;5;2;2;2;1	7;7;7;7;5;2;2;2;1	Protein-L-isoaspartate(D-aspartate) O-methyltransferase;Protein-L-isoaspartate O-methyltransferase	PCMT1	sp|P22061|PIMT_HUMAN Protein-L-isoaspartate(D-aspartate) O-methyltransferase OS=Homo sapiens OX=9606 GN=PCMT1 PE=1 SV=4;tr|F6S8N6|F6S8N6_HUMAN Protein-L-isoaspartate(D-aspartate) O-methyltransferase OS=Homo sapiens OX=9606 GN=PCMT1 PE=1 SV=1;tr|A0A0A0MRJ6|	9	7	7	7	5	5	7	5	5	5	7	5	5	5	7	5	53.7	53.7	53.7	24.636	227	227;250;285;286;250;62;66;72;96	0	16.273	By MS/MS	By MS/MS	By MS/MS	By MS/MS	41.4	41.4	53.7	44.5	1974500	230810	324090	1092700	326830	112350	129480	346570	124660	2
O14639;J3QSX6;F8W8M4;A0A0A0MRL6;A0A3B3IS55;A0A494C1P1;A0A494C1G0;H0Y7N6;F6XFR5	O14639;J3QSX6;F8W8M4;A0A0A0MRL6;A0A3B3IS55;A0A494C1P1;A0A494C1G0;H0Y7N6;F6XFR5	8;8;8;8;8;5;5;4;4	8;8;8;8;8;5;5;4;4	8;8;8;8;8;5;5;4;4	Actin-binding LIM protein 1	ABLIM1	sp|O14639|ABLM1_HUMAN Actin-binding LIM protein 1 OS=Homo sapiens OX=9606 GN=ABLIM1 PE=1 SV=3;tr|J3QSX6|J3QSX6_HUMAN Actin-binding LIM protein 1 OS=Homo sapiens OX=9606 GN=ABLIM1 PE=1 SV=2;tr|F8W8M4|F8W8M4_HUMAN Actin-binding LIM protein 1 OS=Homo sapiens	9	8	8	8	2	5	7	4	2	5	7	4	2	5	7	4	16.6	16.6	16.6	87.687	778	778;401;718;746;834;426;502;172;173	0	13.547	By MS/MS	By MS/MS	By MS/MS	By MS/MS	3.9	8.9	14.7	9	469350	32226	109360	258780	68982	22607	31815	49368	26200	2
A0A0A0MRM8;Q9UM54;A0A1Y0BRN3;E7EW20;A0A590UJ40;A0A0D9SGC1;A0A590UKB0;A0A590UJ75;A0A590UK22;A0A590UK86;A0A5F9ZI03;A0A590UJY4;A0A590UK71;A0A590UJW9;Q5JVM0;A0A590UJ48	A0A0A0MRM8;Q9UM54;A0A1Y0BRN3;E7EW20;A0A590UJ40;A0A0D9SGC1;A0A590UKB0;A0A590UJ75;A0A590UK22	69;68;68;68;67;53;50;50;44;33;31;31;29;8;7;1	69;68;68;68;67;53;50;50;44;33;31;31;29;8;7;1	68;67;67;67;66;52;49;49;43;32;30;30;28;7;7;0	Unconventional myosin-VI	MYO6	tr|A0A0A0MRM8|A0A0A0MRM8_HUMAN Unconventional myosin-VI OS=Homo sapiens OX=9606 GN=MYO6 PE=1 SV=1;sp|Q9UM54|MYO6_HUMAN Unconventional myosin-VI OS=Homo sapiens OX=9606 GN=MYO6 PE=1 SV=4;tr|A0A1Y0BRN3|A0A1Y0BRN3_HUMAN Myosin VI transcript variant 007 OS=Hom	16	69	69	68	66	58	56	51	66	58	56	51	65	58	56	50	52.4	52.4	49.4	145.01	1253	1253;1294;1285;1295;1294;962;924;926;878;690;661;664;634;194;174;47	0	323.31	By MS/MS	By MS/MS	By MS/MS	By MS/MS	50.8	43.7	45.9	46	46457000	14938000	13277000	11081000	7161400	1078500	954990	807360	537510	86
Q14978;A0A0A0MRM9;S4R349;S4R402;S4R341	Q14978;A0A0A0MRM9;S4R349	9;9;5;4;4	9;9;5;4;4	9;9;5;4;4	Nucleolar and coiled-body phosphoprotein 1	NOLC1	sp|Q14978|NOLC1_HUMAN Nucleolar and coiled-body phosphoprotein 1 OS=Homo sapiens OX=9606 GN=NOLC1 PE=1 SV=2;tr|A0A0A0MRM9|A0A0A0MRM9_HUMAN Nucleolar and coiled-body phosphoprotein 1 (Fragment) OS=Homo sapiens OX=9606 GN=NOLC1 PE=1 SV=1;tr|S4R349|S4R349_HUM	5	9	9	9	3	7	5	8	3	7	5	8	3	7	5	8	12.9	12.9	12.9	73.602	699	699;708;258;46;73	0	16.048	By MS/MS	By MS/MS	By MS/MS	By MS/MS	5.6	11.4	5.7	10.2	1051200	110200	247320	301270	392400	68482	131140	155290	131660	2
P28370;B7ZLQ5;A0A0A0MRP6	P28370;B7ZLQ5;A0A0A0MRP6	18;18;18	7;7;7	7;7;7	Probable global transcription activator SNF2L1	SMARCA1	sp|P28370|SMCA1_HUMAN Probable global transcription activator SNF2L1 OS=Homo sapiens OX=9606 GN=SMARCA1 PE=1 SV=2;tr|B7ZLQ5|B7ZLQ5_HUMAN Probable global transcription activator SNF2L1 OS=Homo sapiens OX=9606 GN=SMARCA1 PE=1 SV=1;tr|A0A0A0MRP6|A0A0A0MRP6_HU	3	18	7	7	10	11	18	13	2	2	7	3	2	2	7	3	16.9	8.2	8.2	122.6	1054	1054;1070;1058	0	12.179	By MS/MS	By MS/MS	By MS/MS	By MS/MS	9.6	9.9	16.9	11.6	488140	42255	58846	301480	85557	21481	24780	98068	41811	2
Q7Z7C8;C9J7M8;A0A0A0MRR3	Q7Z7C8;C9J7M8;A0A0A0MRR3	1;1;1	1;1;1	1;1;1	Transcription initiation factor TFIID subunit 8	TAF8	sp|Q7Z7C8|TAF8_HUMAN Transcription initiation factor TFIID subunit 8 OS=Homo sapiens OX=9606 GN=TAF8 PE=1 SV=1;tr|C9J7M8|C9J7M8_HUMAN Transcription initiation factor TFIID subunit 8 OS=Homo sapiens OX=9606 GN=TAF8 PE=1 SV=1;tr|A0A0A0MRR3|A0A0A0MRR3_HUMAN T	3	1	1	1	0	0	1	0	0	0	1	0	0	0	1	0	4.8	4.8	4.8	34.262	310	310;123;174	0.00066379	2.7828			By MS/MS		0	0	4.8	0	1772.2	0	0	1772.2	0	0	0	0	0	0
P09234;A0A0A0MRR7	P09234;A0A0A0MRR7	2;2	2;2	2;2	U1 small nuclear ribonucleoprotein C	SNRPC	sp|P09234|RU1C_HUMAN U1 small nuclear ribonucleoprotein C OS=Homo sapiens OX=9606 GN=SNRPC PE=1 SV=1;tr|A0A0A0MRR7|A0A0A0MRR7_HUMAN U1 small nuclear ribonucleoprotein C OS=Homo sapiens OX=9606 GN=SNRPC PE=1 SV=1	2	2	2	2	1	0	2	1	1	0	2	1	1	0	2	1	13.2	13.2	13.2	17.394	159	159;180	0	16.697	By MS/MS		By MS/MS	By MS/MS	7.5	0	13.2	7.5	264520	70054	0	155070	39399	0	0	0	0	1
Q9BTA9;A0A494C0C1;C9JVK6;C9JD58;J3QTA0;A0A0A0MRT2	Q9BTA9;A0A494C0C1;C9JVK6;C9JD58;J3QTA0;A0A0A0MRT2	1;1;1;1;1;1	1;1;1;1;1;1	1;1;1;1;1;1	WW domain-containing adapter protein with coiled-coil	WAC	sp|Q9BTA9|WAC_HUMAN WW domain-containing adapter protein with coiled-coil OS=Homo sapiens OX=9606 GN=WAC PE=1 SV=3;tr|A0A494C0C1|A0A494C0C1_HUMAN WW domain-containing adapter protein with coiled-coil (Fragment) OS=Homo sapiens OX=9606 GN=WAC PE=1 SV=1;tr|C	6	1	1	1	1	1	1	1	1	1	1	1	1	1	1	1	2.3	2.3	2.3	70.723	647	647;158;173;204;233;495	0.00066007	2.7239	By MS/MS	By MS/MS	By matching	By matching	2.3	2.3	2.3	2.3	103750	27063	35218	24565	16905	0	0	0	0	1
Q8IZP0;B6VEX4;A0A0A0MRT6	Q8IZP0;B6VEX4;A0A0A0MRT6	4;4;4	4;4;4	4;4;4	Abl interactor 1	ABI1	sp|Q8IZP0|ABI1_HUMAN Abl interactor 1 OS=Homo sapiens OX=9606 GN=ABI1 PE=1 SV=4;tr|B6VEX4|B6VEX4_HUMAN Abl interactor 1 OS=Homo sapiens OX=9606 GN=ABI1 PE=1 SV=1;tr|A0A0A0MRT6|A0A0A0MRT6_HUMAN Abl interactor 1 OS=Homo sapiens OX=9606 GN=ABI1 PE=1 SV=1	3	4	4	4	4	3	4	2	4	3	4	2	4	3	4	2	12	12	12	55.08	508	508;393;475	0	10.728	By MS/MS	By MS/MS	By MS/MS	By MS/MS	12	8.5	12	6.3	554690	128260	119750	250300	56380	55525	59432	95911	41175	4
Q16836;A0A0A0MSE2;E9PF18;A0A1W2PNM1;A0A0D9SFP2;A0A1W2PQV5;A0A1W2PQ78;A0A1W2PQC2;A0A1W2PRT2;A0A1W2PP40;A0A1W2PQ55	Q16836;A0A0A0MSE2;E9PF18;A0A1W2PNM1;A0A0D9SFP2;A0A1W2PQV5;A0A1W2PQ78	7;7;7;6;6;5;4;3;3;2;1	7;7;7;6;6;5;4;3;3;2;1	7;7;7;6;6;5;4;3;3;2;1	Hydroxyacyl-coenzyme A dehydrogenase, mitochondrial	HADH	sp|Q16836|HCDH_HUMAN Hydroxyacyl-coenzyme A dehydrogenase, mitochondrial OS=Homo sapiens OX=9606 GN=HADH PE=1 SV=3;tr|A0A0A0MSE2|A0A0A0MSE2_HUMAN Hydroxyacyl-coenzyme A dehydrogenase, mitochondrial OS=Homo sapiens OX=9606 GN=HADH PE=1 SV=2;tr|E9PF18|E9PF18	11	7	7	7	0	1	7	2	0	1	7	2	0	1	7	2	47.1	47.1	47.1	34.293	314	314;317;390;267;318;245;176;165;183;145;100	0	11.628		By matching	By MS/MS	By MS/MS	0	3.2	47.1	6.7	513130	0	14376	421940	76816	0	0	95251	27143	0
Q06830;A0A0A0MSI0;A0A0A0MRQ5	Q06830;A0A0A0MSI0	18;18;6	18;18;6	14;14;2	Peroxiredoxin-1	PRDX1	sp|Q06830|PRDX1_HUMAN Peroxiredoxin-1 OS=Homo sapiens OX=9606 GN=PRDX1 PE=1 SV=1;tr|A0A0A0MSI0|A0A0A0MSI0_HUMAN Peroxiredoxin-1 (Fragment) OS=Homo sapiens OX=9606 GN=PRDX1 PE=1 SV=1	3	18	18	14	15	15	15	16	15	15	15	16	12	12	12	12	53.3	53.3	38.2	22.11	199	199;171;97	0	50.036	By MS/MS	By MS/MS	By MS/MS	By MS/MS	48.7	48.7	51.3	53.3	16910000	2327500	3789600	7104700	3688000	455890	712880	1494000	711480	15
O75170;A0A0A0MSJ8;T1ECW5	O75170;A0A0A0MSJ8;T1ECW5	2;2;2	2;2;2	2;2;2	Serine/threonine-protein phosphatase 6 regulatory subunit 2	PPP6R2	sp|O75170|PP6R2_HUMAN Serine/threonine-protein phosphatase 6 regulatory subunit 2 OS=Homo sapiens OX=9606 GN=PPP6R2 PE=1 SV=2;tr|A0A0A0MSJ8|A0A0A0MSJ8_HUMAN Serine/threonine-protein phosphatase 6 regulatory subunit 2 (Fragment) OS=Homo sapiens OX=9606 GN=P	3	2	2	2	0	2	2	1	0	2	2	1	0	2	2	1	2.9	2.9	2.9	104.94	966	966;562;685	0.00037481	4.1175		By matching	By MS/MS	By MS/MS	0	2.9	2.9	1.1	145480	0	28869	94684	21930	0	0	0	0	0
Q13017;A0A0A0MSK6	Q13017;A0A0A0MSK6	1;1	1;1	1;1	Rho GTPase-activating protein 5	ARHGAP5	sp|Q13017|RHG05_HUMAN Rho GTPase-activating protein 5 OS=Homo sapiens OX=9606 GN=ARHGAP5 PE=1 SV=2;tr|A0A0A0MSK6|A0A0A0MSK6_HUMAN Rho GTPase-activating protein 5 OS=Homo sapiens OX=9606 GN=ARHGAP5 PE=1 SV=1	2	1	1	1	0	0	1	0	0	0	1	0	0	0	1	0	1.6	1.6	1.6	172.46	1502	1502;1498	0.0003775	4.2428			By MS/MS		0	0	1.6	0	32541	0	0	32541	0	0	0	0	0	0
Q8NBT2;K7ERQ7;A0A0A0MSN0;K7EJH0;K7EMX1;K7EJV2;K7ESQ2	Q8NBT2;K7ERQ7;A0A0A0MSN0;K7EJH0;K7EMX1;K7EJV2;K7ESQ2	1;1;1;1;1;1;1	1;1;1;1;1;1;1	1;1;1;1;1;1;1	Kinetochore protein Spc24	SPC24	sp|Q8NBT2|SPC24_HUMAN Kinetochore protein Spc24 OS=Homo sapiens OX=9606 GN=SPC24 PE=1 SV=2;tr|K7ERQ7|K7ERQ7_HUMAN Kinetochore protein Spc24 (Fragment) OS=Homo sapiens OX=9606 GN=SPC24 PE=1 SV=1;tr|A0A0A0MSN0|A0A0A0MSN0_HUMAN Kinetochore protein Spc24 OS=Ho	7	1	1	1	0	0	1	1	0	0	1	1	0	0	1	1	8.6	8.6	8.6	22.478	197	197;126;134;168;171;172;209	0	6.696			By MS/MS	By MS/MS	0	0	8.6	8.6	52886	0	0	32269	20617	0	0	0	0	0
Q8ND83;A0A0A0MSS3;A0A0C4DFN6;C9JP03;Q5T6P2;C9JD09;C9JUW9;X6RDJ2;Q5T6P1;X6RGK9;B7Z326;Q5T6P5	Q8ND83;A0A0A0MSS3;A0A0C4DFN6;C9JP03;Q5T6P2;C9JD09;C9JUW9;X6RDJ2;Q5T6P1;X6RGK9;B7Z326	4;4;3;2;2;2;2;2;2;2;2;1	4;4;3;2;2;2;2;2;2;2;2;1	4;4;3;2;2;2;2;2;2;2;2;1	SLAIN motif-containing protein 1	SLAIN1	sp|Q8ND83|SLAI1_HUMAN SLAIN motif-containing protein 1 OS=Homo sapiens OX=9606 GN=SLAIN1 PE=1 SV=3;tr|A0A0A0MSS3|A0A0A0MSS3_HUMAN SLAIN motif-containing protein 1 OS=Homo sapiens OX=9606 GN=SLAIN1 PE=1 SV=1;tr|A0A0C4DFN6|A0A0C4DFN6_HUMAN SLAIN motif-contai	12	4	4	4	2	3	4	2	2	3	4	2	2	3	4	2	8.8	8.8	8.8	60.594	568	568;590;349;99;111;135;147;205;228;240;304;79	0	12.355	By MS/MS	By MS/MS	By MS/MS	By MS/MS	6	6	8.8	6	559730	123590	174010	178690	83440	64521	84452	69776	43653	2
Q9Y6M7;A0A0A0MST8;E9PFN4;H7C3C4	Q9Y6M7;A0A0A0MST8;E9PFN4;H7C3C4	2;2;2;1	2;2;2;1	1;1;1;0	Sodium bicarbonate cotransporter 3;Anion exchange protein	SLC4A7	sp|Q9Y6M7|S4A7_HUMAN Sodium bicarbonate cotransporter 3 OS=Homo sapiens OX=9606 GN=SLC4A7 PE=1 SV=2;tr|A0A0A0MST8|A0A0A0MST8_HUMAN Anion exchange protein OS=Homo sapiens OX=9606 GN=SLC4A7 PE=1 SV=1;tr|E9PFN4|E9PFN4_HUMAN Anion exchange protein OS=Homo sapi	4	2	2	1	1	1	2	1	1	1	2	1	1	1	1	1	2.3	2.3	0.9	136.04	1214	1214;1201;1210;801	0.033105	0.84666	By MS/MS	By matching	By MS/MS	By matching	0.9	0.9	2.3	0.9	489450	174470	4326.7	241980	68671	0	0	0	0	1
P48739;B3KYB6;A0A0A0MSW4;B3KYB7	P48739;B3KYB6;A0A0A0MSW4;B3KYB7	4;4;4;3	4;4;4;3	4;4;4;3	Phosphatidylinositol transfer protein beta isoform	PITPNB	sp|P48739|PIPNB_HUMAN Phosphatidylinositol transfer protein beta isoform OS=Homo sapiens OX=9606 GN=PITPNB PE=1 SV=2;tr|B3KYB6|B3KYB6_HUMAN Phosphatidylinositol transfer protein beta isoform (Fragment) OS=Homo sapiens OX=9606 GN=PITPNB PE=1 SV=1;tr|A0A0A0M	4	4	4	4	1	2	4	2	1	2	4	2	1	2	4	2	25.8	25.8	25.8	31.54	271	271;120;271;167	0	10.714	By matching	By MS/MS	By MS/MS	By matching	4.8	12.5	25.8	12.5	466350	10238	47928	363730	44456	0	23437	187710	22147	0
Q12972;A0A0A0MT09	Q12972;A0A0A0MT09	1;1	1;1	1;1	Nuclear inhibitor of protein phosphatase 1;Activator of RNA decay	PPP1R8	sp|Q12972|PP1R8_HUMAN Nuclear inhibitor of protein phosphatase 1 OS=Homo sapiens OX=9606 GN=PPP1R8 PE=1 SV=2;tr|A0A0A0MT09|A0A0A0MT09_HUMAN Nuclear inhibitor of protein phosphatase 1 (Fragment) OS=Homo sapiens OX=9606 GN=PPP1R8 PE=1 SV=1	2	1	1	1	0	1	1	1	0	1	1	1	0	1	1	1	4.8	4.8	4.8	38.478	351	351;205	0.0079529	1.5987		By matching	By MS/MS	By MS/MS	0	4.8	4.8	4.8	82776	0	10201	48875	23700	0	0	0	0	0
P13637;M0R116;A0A2R8YEY8;A0A0A0MT26;Q13733	P13637;M0R116;A0A2R8YEY8;A0A0A0MT26	13;13;13;13;6	1;1;1;1;1	1;1;1;1;1	Sodium/potassium-transporting ATPase subunit alpha-3	ATP1A3	sp|P13637|AT1A3_HUMAN Sodium/potassium-transporting ATPase subunit alpha-3 OS=Homo sapiens OX=9606 GN=ATP1A3 PE=1 SV=3;tr|M0R116|M0R116_HUMAN Sodium/potassium-transporting ATPase subunit alpha OS=Homo sapiens OX=9606 GN=ATP1A3 PE=1 SV=1;tr|A0A2R8YEY8|A0A2R	5	13	1	1	5	7	12	8	0	1	1	1	0	1	1	1	15.8	1.6	1.6	111.75	1013	1013;983;1010;1226;1029	1	-2	By matching	By matching	By MS/MS	By matching	7.3	9.7	14.7	11	75840	0	33292	30397	12151	0	0	0	0	0
Q9UPN6;A0A0A0MT33	Q9UPN6;A0A0A0MT33	4;4	4;4	3;3	Protein SCAF8	SCAF8	sp|Q9UPN6|SCAF8_HUMAN SR-related and CTD-associated factor 8 OS=Homo sapiens OX=9606 GN=SCAF8 PE=1 SV=1;tr|A0A0A0MT33|A0A0A0MT33_HUMAN SR-related and CTD-associated factor 8 OS=Homo sapiens OX=9606 GN=SCAF8 PE=1 SV=1	2	4	4	3	3	3	3	2	3	3	3	2	2	2	2	1	5.6	5.6	4.6	140.52	1271	1271;1349	0	10.595	By MS/MS	By MS/MS	By MS/MS	By MS/MS	2.9	2.9	4.6	2	262040	50309	64600	112910	34222	23826	34836	71064	22815	3
P51532;Q9HBD4;A0A2R8Y4P4;A0A2R8Y7S2;A0A0A0MT49;A0A2R8YGG3;A0A2R8Y440;A0A2R8YGP5;A0A2R8Y7F3;A0A2R8Y7Y7;A0A2R8Y4C5;A0A2R8Y6V2;A0A2R8YF80;A0A2R8Y526;A0A2R8YF58;A0A2R8YG32;A0A2R8Y6N0;A0A2R8YDA1;A0A2R8Y523;P51531;A0A2R8YCY3;A0A0U1RQZ9;F6VDE0;A0A2R8YFV8;A0A2R8Y4R6;A0A2R8Y5K3;A0A2R8YFK5;A0A0U1RQE1;K7EP28;K7EQF0;A0A2R8Y583;A0A0U1RRF5;A0A0U1RQW7;A0A1W2PS06;F6XE55;A0A0U1RRD6;A0A0U1RRF8;A0A0A0MSS5;A0A2R8Y7R…	P51532;Q9HBD4;A0A2R8Y4P4;A0A2R8Y7S2;A0A0A0MT49;A0A2R8YGG3;A0A2R8Y440;A0A2R8YGP5;A0A2R8Y7F3;A0A2R8Y7Y7;A0A2R8Y4C5;A0A2R8Y6V2;A0A2R8YF80;A0A2R8Y526;A0A2R8YF58;A0A2R8YG32;A0A2R8Y6N0;A0A2R8YDA1;A0A2R8Y523	15;15;15;15;15;14;12;12;11;11;11;11;11;11;11;11;11;10;8;6;5;5;4;4;4;3;2;2;2;2;1;1;1;1;1;1;1;1;1;1;1;1;1;1;1;1;1;1;1;1;1;1	15;15;15;15;15;14;12;12;11;11;11;11;11;11;11;11;11;10;8;6;5;5;4;4;4;3;2;2;2;2;1;1;1;1;1;1;1;1;1;1;1;1;1;1;1;1;1;1;1;1;1;1	14;14;14;14;14;13;11;11;10;10;10;10;10;10;10;10;10;9;7;5;4;4;3;3;3;3;2;1;2;2;1;1;1;1;1;1;1;1;1;1;1;1;1;1;1;1;1;1;1;1;1;1	Transcription activator BRG1	SMARCA4	sp|P51532|SMCA4_HUMAN Transcription activator BRG1 OS=Homo sapiens OX=9606 GN=SMARCA4 PE=1 SV=2;tr|Q9HBD4|Q9HBD4_HUMAN SMARCA4 isoform 2 OS=Homo sapiens OX=9606 GN=SMARCA4 PE=1 SV=1;tr|A0A2R8Y4P4|A0A2R8Y4P4_HUMAN Transcription activator BRG1 OS=Homo sapien	52	15	15	14	3	7	15	12	3	7	15	12	3	7	14	12	12.3	12.3	11.8	184.64	1647	1647;1679;1649;1646;1681;1455;1192;1165;1165;1081;1047;1041;1094;1068;1065;1198;1145;985;799;1590;385;1428;1514;375;234;522;336;228;221;348;55;38;229;271;228;149;169;182;192;192;200;202;276;231;236;244;245;248;254;260;270;278	0	45.872	By MS/MS	By MS/MS	By MS/MS	By MS/MS	2.6	5.8	12.3	9.5	1796000	82757	209330	1101700	402150	38233	76926	244080	113680	3
Q13418;A0A0A0MTH3	Q13418;A0A0A0MTH3	2;2	2;2	2;2	Integrin-linked protein kinase	ILK	sp|Q13418|ILK_HUMAN Integrin-linked protein kinase OS=Homo sapiens OX=9606 GN=ILK PE=1 SV=2;tr|A0A0A0MTH3|A0A0A0MTH3_HUMAN Integrin-linked protein kinase OS=Homo sapiens OX=9606 GN=ILK PE=1 SV=1	2	2	2	2	0	1	2	1	0	1	2	1	0	1	2	1	5.3	5.3	5.3	51.419	452	452;483	0.026396	0.94314		By MS/MS	By MS/MS	By matching	0	3.1	5.3	3.1	233940	0	48611	148880	36447	0	0	0	0	0
O14981;A0A0A0MTH9	O14981;A0A0A0MTH9	3;3	3;3	3;3	TATA-binding protein-associated factor 172	BTAF1	sp|O14981|BTAF1_HUMAN TATA-binding protein-associated factor 172 OS=Homo sapiens OX=9606 GN=BTAF1 PE=1 SV=2;tr|A0A0A0MTH9|A0A0A0MTH9_HUMAN TATA-binding protein-associated factor 172 OS=Homo sapiens OX=9606 GN=BTAF1 PE=1 SV=1	2	3	3	3	0	0	3	0	0	0	3	0	0	0	3	0	2.5	2.5	2.5	206.89	1849	1849;1849	0	4.5348			By MS/MS		0	0	2.5	0	90393	0	0	90393	0	0	0	0	0	0
Q15392;A0A0A0MTI1	Q15392;A0A0A0MTI1	1;1	1;1	1;1	Delta(24)-sterol reductase	DHCR24	sp|Q15392|DHC24_HUMAN Delta(24)-sterol reductase OS=Homo sapiens OX=9606 GN=DHCR24 PE=1 SV=2;tr|A0A0A0MTI1|A0A0A0MTI1_HUMAN Delta(24)-sterol reductase OS=Homo sapiens OX=9606 GN=DHCR24 PE=1 SV=1	2	1	1	1	0	0	0	1	0	0	0	1	0	0	0	1	1.7	1.7	1.7	60.101	516	516;528	0.018466	1.1401				By MS/MS	0	0	0	1.7	27887	0	0	0	27887	0	0	0	0	0
Q9NYP7;A0A0A0MTI6	Q9NYP7;A0A0A0MTI6	1;1	1;1	1;1	Elongation of very long chain fatty acids protein 5;Elongation of very long chain fatty acids protein	ELOVL5	sp|Q9NYP7|ELOV5_HUMAN Elongation of very long chain fatty acids protein 5 OS=Homo sapiens OX=9606 GN=ELOVL5 PE=1 SV=1;tr|A0A0A0MTI6|A0A0A0MTI6_HUMAN Elongation of very long chain fatty acids protein OS=Homo sapiens OX=9606 GN=ELOVL5 PE=1 SV=1	2	1	1	1	1	1	1	1	1	1	1	1	1	1	1	1	4.3	4.3	4.3	35.293	299	299;262	0	9.313	By MS/MS	By MS/MS	By MS/MS	By MS/MS	4.3	4.3	4.3	4.3	538080	54974	114950	240040	128110	0	0	0	0	1
Q13617;Q5T2B5;A0A0A0MTN0;Q5T2B7	Q13617;Q5T2B5;A0A0A0MTN0;Q5T2B7	4;4;4;2	4;4;4;2	4;4;4;2	Cullin-2	CUL2	sp|Q13617|CUL2_HUMAN Cullin-2 OS=Homo sapiens OX=9606 GN=CUL2 PE=1 SV=2;tr|Q5T2B5|Q5T2B5_HUMAN Cullin-2 OS=Homo sapiens OX=9606 GN=CUL2 PE=1 SV=1;tr|A0A0A0MTN0|A0A0A0MTN0_HUMAN Cullin-2 OS=Homo sapiens OX=9606 GN=CUL2 PE=1 SV=1;tr|Q5T2B7|Q5T2B7_HUMAN Culli	4	4	4	4	0	2	4	1	0	2	4	1	0	2	4	1	7.2	7.2	7.2	86.982	745	745;706;758;90	0	6.3973		By matching	By MS/MS	By matching	0	2.7	7.2	1.3	202650	0	17706	165010	19933	0	12747	64949	0	0
P21266;A0A0A0MTN3	P21266;A0A0A0MTN3	5;5	5;5	5;5	Glutathione S-transferase Mu 3	GSTM3	sp|P21266|GSTM3_HUMAN Glutathione S-transferase Mu 3 OS=Homo sapiens OX=9606 GN=GSTM3 PE=1 SV=3;tr|A0A0A0MTN3|A0A0A0MTN3_HUMAN Glutathione S-transferase OS=Homo sapiens OX=9606 GN=GSTM3 PE=1 SV=1	2	5	5	5	0	0	5	0	0	0	5	0	0	0	5	0	27.1	27.1	27.1	26.559	225	225;212	0	11.128			By MS/MS		0	0	27.1	0	378060	0	0	378060	0	0	0	0	0	0
Q99550;A0A0A0MTP3;H0YG46;J3KNE4;F5H1W2;F5H2I5;F5GYP5;H0YFS3	Q99550;A0A0A0MTP3;H0YG46;J3KNE4	5;5;4;4;1;1;1;1	5;5;4;4;1;1;1;1	5;5;4;4;1;1;1;1	M-phase phosphoprotein 9	MPHOSPH9	sp|Q99550|MPP9_HUMAN M-phase phosphoprotein 9 OS=Homo sapiens OX=9606 GN=MPHOSPH9 PE=1 SV=4;tr|A0A0A0MTP3|A0A0A0MTP3_HUMAN M-phase phosphoprotein 9 OS=Homo sapiens OX=9606 GN=MPHOSPH9 PE=1 SV=1;tr|H0YG46|H0YG46_HUMAN M-phase phosphoprotein 9 (Fragment) OS=	8	5	5	5	2	2	5	1	2	2	5	1	2	2	5	1	7.4	7.4	7.4	133.02	1183	1183;1153;675;840;84;89;126;363	0	7.5477	By MS/MS	By MS/MS	By MS/MS	By matching	2	2	7.4	2.1	165810	36813	37513	89389	2092.7	24829	24830	24072	0	2
O15357;H0YFZ4;A0A0A0MTP6	O15357;H0YFZ4;A0A0A0MTP6	1;1;1	1;1;1	1;1;1	Phosphatidylinositol 3,4,5-trisphosphate 5-phosphatase 2	INPPL1	sp|O15357|SHIP2_HUMAN Phosphatidylinositol 3,4,5-trisphosphate 5-phosphatase 2 OS=Homo sapiens OX=9606 GN=INPPL1 PE=1 SV=2;tr|H0YFZ4|H0YFZ4_HUMAN Phosphatidylinositol 3,4,5-trisphosphate 5-phosphatase 2 (Fragment) OS=Homo sapiens OX=9606 GN=INPPL1 PE=1 SV=	3	1	1	1	0	1	1	0	0	1	1	0	0	1	1	0	1.1	1.1	1.1	138.6	1258	1258;197;1146	0.003034	1.8962		By MS/MS	By MS/MS		0	1.1	1.1	0	55725	0	19517	36208	0	0	0	0	0	0
Q96GE4;A0A0A0MTQ1;H0YJW6;J3KRW3;B7ZAE2	Q96GE4;A0A0A0MTQ1;H0YJW6;J3KRW3;B7ZAE2	2;2;1;1;1	2;2;1;1;1	2;2;1;1;1	Centrosomal protein of 95 kDa	CEP95	sp|Q96GE4|CEP95_HUMAN Centrosomal protein of 95 kDa OS=Homo sapiens OX=9606 GN=CEP95 PE=1 SV=1;tr|A0A0A0MTQ1|A0A0A0MTQ1_HUMAN Centrosomal protein of 95 kDa OS=Homo sapiens OX=9606 GN=CEP95 PE=1 SV=1;tr|H0YJW6|H0YJW6_HUMAN Centrosomal protein of 95 kDa OS=H	5	2	2	2	0	0	2	0	0	0	2	0	0	0	2	0	3.5	3.5	3.5	95.296	821	821;756;99;156;157	0.00068776	3.1883			By MS/MS		0	0	3.5	0	26266	0	0	26266	0	0	0	0	0	0
Q8WZ42;A0A0A0MTS7;A0A0A0MRA3	Q8WZ42;A0A0A0MTS7;A0A0A0MRA3	10;10;9	10;10;9	9;9;8	Titin	TTN	sp|Q8WZ42|TITIN_HUMAN Titin OS=Homo sapiens OX=9606 GN=TTN PE=1 SV=4;tr|A0A0A0MTS7|A0A0A0MTS7_HUMAN Titin OS=Homo sapiens OX=9606 GN=TTN PE=1 SV=1;tr|A0A0A0MRA3|A0A0A0MRA3_HUMAN Titin OS=Homo sapiens OX=9606 GN=TTN PE=1 SV=1	3	10	10	9	1	3	5	4	1	3	5	4	1	3	5	3	0.5	0.5	0.4	3816	34350	34350;35991;27118	0.01575	1.2645	By MS/MS	By MS/MS	By MS/MS	By MS/MS	0.1	0.2	0.3	0.2	1917000	189490	161110	1455800	110600	0	0	0	0	1
Q9Y3B3;A0A0A6YYA0	Q9Y3B3;A0A0A6YYA0	1;1	1;1	1;1	Transmembrane emp24 domain-containing protein 7	TMED7;TMED7-TICAM2	sp|Q9Y3B3|TMED7_HUMAN Transmembrane emp24 domain-containing protein 7 OS=Homo sapiens OX=9606 GN=TMED7 PE=1 SV=2;tr|A0A0A6YYA0|A0A0A6YYA0_HUMAN Protein TMED7-TICAM2 OS=Homo sapiens OX=9606 GN=TMED7-TICAM2 PE=3 SV=1	2	1	1	1	0	1	1	1	0	1	1	1	0	1	1	1	4.5	4.5	4.5	25.171	224	224;188	0.0018709	2.1332		By MS/MS	By MS/MS	By MS/MS	0	4.5	4.5	4.5	163230	0	33914	70755	58557	0	18157	38329	31520	0
Q9Y6Q2;A0A0A6YYG5;Q53S48;H7C1E2	Q9Y6Q2;A0A0A6YYG5;Q53S48	3;3;3;1	3;3;3;1	3;3;3;1	Stonin-1	STON1;STON1-GTF2A1L;ALF	sp|Q9Y6Q2|STON1_HUMAN Stonin-1 OS=Homo sapiens OX=9606 GN=STON1 PE=1 SV=2;tr|A0A0A6YYG5|A0A0A6YYG5_HUMAN Protein STON1-GTF2A1L OS=Homo sapiens OX=9606 GN=STON1-GTF2A1L PE=3 SV=1;tr|Q53S48|Q53S48_HUMAN Stonin-1 OS=Homo sapiens OX=9606 GN=STON1-GTF2A1L PE=3	4	3	3	3	3	2	2	1	3	2	2	1	3	2	2	1	4.4	4.4	4.4	83.14	735	735;1135;1182;93	0.00066423	2.7932	By MS/MS	By MS/MS	By MS/MS	By matching	4.4	2.9	2.9	1.2	155400	33562	42026	63743	16073	16180	19986	38877	0	1
Q7Z6K5;A0A0A6YYH1;H0YMP5;H0YL03;H0YMK0;H0YL85	Q7Z6K5;A0A0A6YYH1;H0YMP5;H0YL03;H0YMK0;H0YL85	2;2;1;1;1;1	2;2;1;1;1;1	2;2;1;1;1;1	Arpin	ARPIN;C15orf38-AP3S2	sp|Q7Z6K5|ARPIN_HUMAN Arpin OS=Homo sapiens OX=9606 GN=ARPIN PE=1 SV=1;tr|A0A0A6YYH1|A0A0A6YYH1_HUMAN Protein C15orf38-AP3S2 OS=Homo sapiens OX=9606 GN=C15orf38-AP3S2 PE=4 SV=1;tr|H0YMP5|H0YMP5_HUMAN Arpin OS=Homo sapiens OX=9606 GN=ARPIN PE=1 SV=1;tr|H0YL	6	2	2	2	1	1	2	2	1	1	2	2	1	1	2	2	11.1	11.1	11.1	24.943	226	226;394;130;136;184;185	0.0003635	3.7136	By MS/MS	By MS/MS	By MS/MS	By MS/MS	5.3	5.3	11.1	11.1	364140	62555	71824	123350	106410	0	0	80718	74442	1
Q9NQ55;A0A0A6YYI3;A0A0B4J1V8;A8MV53;C9J3W3;H7C446;C9JHF7	Q9NQ55;A0A0A6YYI3;A0A0B4J1V8;A8MV53	9;9;9;7;4;3;2	9;9;9;7;4;3;2	9;9;9;7;4;3;2	Suppressor of SWI4 1 homolog	PPAN;PPAN-P2RY11	sp|Q9NQ55|SSF1_HUMAN Suppressor of SWI4 1 homolog OS=Homo sapiens OX=9606 GN=PPAN PE=2 SV=1;tr|A0A0A6YYI3|A0A0A6YYI3_HUMAN Protein PPAN-P2RY11 OS=Homo sapiens OX=9606 GN=PPAN-P2RY11 PE=4 SV=1;tr|A0A0B4J1V8|A0A0B4J1V8_HUMAN HCG2039996 OS=Homo sapiens OX=960	7	9	9	9	7	6	8	9	7	6	8	9	7	6	8	9	29.8	29.8	29.8	53.193	473	473;520;794;420;210;208;97	0	47.345	By MS/MS	By MS/MS	By MS/MS	By MS/MS	17.5	15	27.3	29.8	2034200	361960	262770	783100	626360	90514	110680	219970	148760	5
P57737;A0A0A6YYL4;I3L167;I3L442;E7EP81;I3L351;I3L2Y6;I3L212;I3L359;I3L0X8;I3L1M1;I3NI06;I3L426;I3L1G9	P57737;A0A0A6YYL4	17;17;5;3;3;2;2;2;1;1;1;1;1;1	17;17;5;3;3;2;2;2;1;1;1;1;1;1	17;17;5;3;3;2;2;2;1;1;1;1;1;1	Coronin-7;Coronin	CORO7;CORO7-PAM16	sp|P57737|CORO7_HUMAN Coronin-7 OS=Homo sapiens OX=9606 GN=CORO7 PE=1 SV=2;tr|A0A0A6YYL4|A0A0A6YYL4_HUMAN Coronin OS=Homo sapiens OX=9606 GN=CORO7-PAM16 PE=1 SV=1	14	17	17	17	11	12	16	15	11	12	16	15	11	12	16	15	25.1	25.1	25.1	100.6	925	925;1048;535;190;367;119;156;205;114;161;161;201;206;219	0	62.387	By MS/MS	By MS/MS	By MS/MS	By MS/MS	17.4	16.9	24.3	24.3	9282300	1912300	2080100	3098600	2191300	460250	507550	637710	478870	13
O75448;B9TX62;F5GY88;A0A0B4J1W0	O75448;B9TX62;F5GY88;A0A0B4J1W0	1;1;1;1	1;1;1;1	1;1;1;1	Mediator of RNA polymerase II transcription subunit 24	MED24	sp|O75448|MED24_HUMAN Mediator of RNA polymerase II transcription subunit 24 OS=Homo sapiens OX=9606 GN=MED24 PE=1 SV=1;tr|B9TX62|B9TX62_HUMAN Mediator complex subunit MED24 variant MED24_i2 (Fragment) OS=Homo sapiens OX=9606 GN=MED24 PE=1 SV=1;tr|F5GY88|F	4	1	1	1	0	0	1	0	0	0	1	0	0	0	1	0	1.7	1.7	1.7	110.3	989	989;292;1008;1014	0.026418	0.94383			By MS/MS		0	0	1.7	0	23345	0	0	23345	0	0	0	0	0	0
Q9BXJ9;A0A0B4J1W3;Q6N069	Q9BXJ9;A0A0B4J1W3	20;20;2	20;20;2	20;20;2	N-alpha-acetyltransferase 15, NatA auxiliary subunit	NAA15	sp|Q9BXJ9|NAA15_HUMAN N-alpha-acetyltransferase 15, NatA auxiliary subunit OS=Homo sapiens OX=9606 GN=NAA15 PE=1 SV=1;tr|A0A0B4J1W3|A0A0B4J1W3_HUMAN N-alpha-acetyltransferase 15, NatA auxiliary subunit OS=Homo sapiens OX=9606 GN=NAA15 PE=1 SV=1	3	20	20	20	0	0	20	9	0	0	20	9	0	0	20	9	29.2	29.2	29.2	101.27	866	866;865;864	0	60.445			By MS/MS	By MS/MS	0	0	29.2	15.1	2050400	0	0	1762600	287800	0	0	183090	57172	0
Q16629;A0A0B4J1Z1;C9JAB2;F8WEA1	Q16629;A0A0B4J1Z1;C9JAB2	8;8;8;2	8;8;8;2	7;7;7;2	Serine/arginine-rich splicing factor 7	SRSF7	sp|Q16629|SRSF7_HUMAN Serine/arginine-rich splicing factor 7 OS=Homo sapiens OX=9606 GN=SRSF7 PE=1 SV=1;tr|A0A0B4J1Z1|A0A0B4J1Z1_HUMAN Serine/arginine-rich-splicing factor 7 OS=Homo sapiens OX=9606 GN=SRSF7 PE=1 SV=1;tr|C9JAB2|C9JAB2_HUMAN Serine/arginine-	4	8	8	7	4	5	6	7	4	5	6	7	3	4	5	6	31.5	31.5	31.5	27.366	238	238;137;235;51	0	19.066	By MS/MS	By MS/MS	By MS/MS	By MS/MS	17.2	22.3	26.9	28.2	2995600	213910	357500	1193900	1230200	108520	161500	528750	541460	3
Q9NTM9;Q5TCZ7;A0A0B4J226	Q9NTM9;Q5TCZ7;A0A0B4J226	1;1;1	1;1;1	1;1;1	Copper homeostasis protein cutC homolog	CUTC	sp|Q9NTM9|CUTC_HUMAN Copper homeostasis protein cutC homolog OS=Homo sapiens OX=9606 GN=CUTC PE=1 SV=1;tr|Q5TCZ7|Q5TCZ7_HUMAN Copper homeostasis protein cutC homolog (Fragment) OS=Homo sapiens OX=9606 GN=CUTC PE=1 SV=1;tr|A0A0B4J226|A0A0B4J226_HUMAN Copper	3	1	1	1	0	0	1	0	0	0	1	0	0	0	1	0	8.1	8.1	8.1	29.341	273	273;144;194	0.00069614	3.3293			By MS/MS		0	0	8.1	0	6464.6	0	0	6464.6	0	0	0	0	0	0
P61803;F5H895;A0A0B4J239;F5GXX5	P61803;F5H895;A0A0B4J239;F5GXX5	2;2;2;2	2;2;2;2	2;2;2;2	Dolichyl-diphosphooligosaccharide--protein glycosyltransferase subunit DAD1	DAD1	sp|P61803|DAD1_HUMAN Dolichyl-diphosphooligosaccharide--protein glycosyltransferase subunit DAD1 OS=Homo sapiens OX=9606 GN=DAD1 PE=1 SV=3;tr|F5H895|F5H895_HUMAN Dolichyl-diphosphooligosaccharide--protein glycosyltransferase subunit DAD1 OS=Homo sapiens OX	4	2	2	2	1	1	2	1	1	1	2	1	1	1	2	1	19.5	19.5	19.5	12.497	113	113;65;78;85	0	7.128	By matching	By MS/MS	By MS/MS	By MS/MS	10.6	10.6	19.5	10.6	350780	21357	45026	196440	87963	0	0	0	0	0
Q13509;A0A0B4J269	Q13509;A0A0B4J269	16;16	1;1	1;1	Tubulin beta-3 chain	TUBB3	sp|Q13509|TBB3_HUMAN Tubulin beta-3 chain OS=Homo sapiens OX=9606 GN=TUBB3 PE=1 SV=2;tr|A0A0B4J269|A0A0B4J269_HUMAN G_PROTEIN_RECEP_F1_2 domain-containing protein OS=Homo sapiens OX=9606 PE=1 SV=1	2	16	1	1	11	12	16	13	0	0	1	0	0	0	1	0	32.4	3.8	3.8	50.432	450	450;797	0.00034965	3.3657	By matching	By matching	By MS/MS	By matching	23.6	23.8	32.4	26.4	86790	0	0	86790	0	0	0	0	0	0
Q9H0A8;A0A0B4J287;H3BM91	Q9H0A8;A0A0B4J287;H3BM91	2;2;1	2;2;1	2;2;1	COMM domain-containing protein 4	COMMD4	sp|Q9H0A8|COMD4_HUMAN COMM domain-containing protein 4 OS=Homo sapiens OX=9606 GN=COMMD4 PE=1 SV=1;tr|A0A0B4J287|A0A0B4J287_HUMAN COMM domain-containing protein 4 OS=Homo sapiens OX=9606 GN=COMMD4 PE=1 SV=1;tr|H3BM91|H3BM91_HUMAN COMM domain-containing pro	3	2	2	2	0	0	2	0	0	0	2	0	0	0	2	0	26.1	26.1	26.1	21.764	199	199;177;211	0	7.1073			By MS/MS		0	0	26.1	0	53319	0	0	53319	0	0	0	0	0	0
Q9UL33;H3BUK6;A0A0B4J294;H3BP13	Q9UL33;H3BUK6;A0A0B4J294;H3BP13	1;1;1;1	1;1;1;1	1;1;1;1	Trafficking protein particle complex subunit 2-like protein	TRAPPC2L	sp|Q9UL33|TPC2L_HUMAN Trafficking protein particle complex subunit 2-like protein OS=Homo sapiens OX=9606 GN=TRAPPC2L PE=1 SV=1;tr|H3BUK6|H3BUK6_HUMAN Trafficking protein particle complex subunit 2-like protein OS=Homo sapiens OX=9606 GN=TRAPPC2L PE=1 SV=1	4	1	1	1	0	0	1	0	0	0	1	0	0	0	1	0	16.4	16.4	16.4	16.145	140	140;109;146;241	0.0021466	1.9851			By MS/MS		0	0	16.4	0	17540	0	0	17540	0	0	0	0	0	0
Q15370;A0A0B4J296	Q15370;A0A0B4J296	1;1	1;1	1;1	Transcription elongation factor B polypeptide 2	TCEB2	sp|Q15370|ELOB_HUMAN Elongin-B OS=Homo sapiens OX=9606 GN=ELOB PE=1 SV=1;tr|A0A0B4J296|A0A0B4J296_HUMAN Elongin-B OS=Homo sapiens OX=9606 GN=ELOB PE=1 SV=1	2	1	1	1	0	0	1	0	0	0	1	0	0	0	1	0	6.8	6.8	6.8	13.133	118	118;66	0.001267	2.3146			By MS/MS		0	0	6.8	0	35410	0	0	35410	0	0	0	0	0	0
A0A0B4J2C3;P13693;Q5W0H4;H0YCX0;J3KPG2;E9PJF7	A0A0B4J2C3;P13693;Q5W0H4	3;2;2;1;1;1	3;2;2;1;1;1	3;2;2;1;1;1	Translationally-controlled tumor protein	TPT1	tr|A0A0B4J2C3|A0A0B4J2C3_HUMAN Translationally-controlled tumor protein OS=Homo sapiens OX=9606 GN=TPT1 PE=1 SV=1;sp|P13693|TCTP_HUMAN Translationally-controlled tumor protein OS=Homo sapiens OX=9606 GN=TPT1 PE=1 SV=1;tr|Q5W0H4|Q5W0H4_HUMAN Translationally	6	3	3	3	0	0	2	3	0	0	2	3	0	0	2	3	17.8	17.8	17.8	22.574	197	197;172;188;77;160;162	0	5.293			By MS/MS	By MS/MS	0	0	12.2	17.8	525010	0	0	474990	50015	0	0	257970	31286	0
Q15269;A0A0B4J2E5;A0A0J9YX21;C9J544	Q15269;A0A0B4J2E5	9;9;1;1	9;9;1;1	8;8;1;1	Periodic tryptophan protein 2 homolog	PWP2	sp|Q15269|PWP2_HUMAN Periodic tryptophan protein 2 homolog OS=Homo sapiens OX=9606 GN=PWP2 PE=2 SV=2;tr|A0A0B4J2E5|A0A0B4J2E5_HUMAN Uncharacterized protein OS=Homo sapiens OX=9606 GN=LOC102724159 PE=1 SV=1	4	9	9	8	2	4	9	5	2	4	9	5	2	3	8	4	15	15	13.6	102.45	919	919;919;79;186	0	24.214	By MS/MS	By MS/MS	By MS/MS	By MS/MS	2.9	7.1	15	8.1	1100900	39520	111180	726310	223850	20850	41342	302100	70216	1
Q15345;A0A0C4DH00;A0A0B4J2G4	Q15345;A0A0C4DH00;A0A0B4J2G4	1;1;1	1;1;1	1;1;1	Leucine-rich repeat-containing protein 41	LRRC41	sp|Q15345|LRC41_HUMAN Leucine-rich repeat-containing protein 41 OS=Homo sapiens OX=9606 GN=LRRC41 PE=1 SV=3;tr|A0A0C4DH00|A0A0C4DH00_HUMAN Leucine-rich repeat-containing protein 41 OS=Homo sapiens OX=9606 GN=LRRC41 PE=1 SV=1;tr|A0A0B4J2G4|A0A0B4J2G4_HUMAN	3	1	1	1	0	0	1	0	0	0	1	0	0	0	1	0	1.7	1.7	1.7	88.649	812	812;617;790	0.00037147	4.0067			By MS/MS		0	0	1.7	0	62997	0	0	62997	0	0	0	0	0	0
Q03112;A0A0C3SFZ7;E7EUL6;H9KVD4	Q03112;A0A0C3SFZ7;E7EUL6	3;3;2;1	3;3;2;1	3;3;2;1	MDS1 and EVI1 complex locus protein EVI1	MECOM	sp|Q03112|MECOM_HUMAN Histone-lysine N-methyltransferase MECOM OS=Homo sapiens OX=9606 GN=MECOM PE=1 SV=3;tr|A0A0C3SFZ7|A0A0C3SFZ7_HUMAN Histone-lysine N-methyltransferase MECOM OS=Homo sapiens OX=9606 GN=MECOM PE=1 SV=1;tr|E7EUL6|E7EUL6_HUMAN Histone-lysi	4	3	3	3	3	3	1	1	3	3	1	1	3	3	1	1	3.1	3.1	3.1	138.13	1230	1230;1052;1003;321	0	5.681	By MS/MS	By MS/MS	By MS/MS	By MS/MS	3.1	3.1	1.1	1.1	398650	136920	146090	67214	48427	65467	84442	0	0	1
Q16850;A0A0C4DFL7;H7C0D0;C9IYR8;A0A3B3ITR4	Q16850;A0A0C4DFL7	6;6;2;1;1	6;6;2;1;1	6;6;2;1;1	Lanosterol 14-alpha demethylase	CYP51A1	sp|Q16850|CP51A_HUMAN Lanosterol 14-alpha demethylase OS=Homo sapiens OX=9606 GN=CYP51A1 PE=1 SV=3;tr|A0A0C4DFL7|A0A0C4DFL7_HUMAN Lanosterol 14-alpha demethylase OS=Homo sapiens OX=9606 GN=CYP51A1 PE=1 SV=1	5	6	6	6	0	0	6	0	0	0	6	0	0	0	6	0	20.7	20.7	20.7	56.805	503	503;509;222;30;708	0	11.595			By MS/MS		0	0	20.7	0	181660	0	0	181660	0	0	0	0	0	0
O43708;H0YJN8;G3V267;G3V5T0;A0A0C4DFM0;G3V4T6	O43708;H0YJN8;G3V267;G3V5T0;A0A0C4DFM0;G3V4T6	1;1;1;1;1;1	1;1;1;1;1;1	1;1;1;1;1;1	Maleylacetoacetate isomerase	GSTZ1	sp|O43708|MAAI_HUMAN Maleylacetoacetate isomerase OS=Homo sapiens OX=9606 GN=GSTZ1 PE=1 SV=3;tr|H0YJN8|H0YJN8_HUMAN Maleylacetoacetate isomerase (Fragment) OS=Homo sapiens OX=9606 GN=GSTZ1 PE=1 SV=1;tr|G3V267|G3V267_HUMAN Maleylacetoacetate isomerase OS=Ho	6	1	1	1	0	0	1	0	0	0	1	0	0	0	1	0	9.3	9.3	9.3	24.212	216	216;70;189;202;216;217	0.00037893	4.2942			By MS/MS		0	0	9.3	0	34536	0	0	34536	0	0	0	0	0	0
Q92544;A0A0C4DFM1	Q92544;A0A0C4DFM1	2;2	2;2	2;2	Transmembrane 9 superfamily member 4	TM9SF4	sp|Q92544|TM9S4_HUMAN Transmembrane 9 superfamily member 4 OS=Homo sapiens OX=9606 GN=TM9SF4 PE=1 SV=2;tr|A0A0C4DFM1|A0A0C4DFM1_HUMAN Transmembrane 9 superfamily member OS=Homo sapiens OX=9606 GN=TM9SF4 PE=1 SV=1	2	2	2	2	1	2	2	1	1	2	2	1	1	2	2	1	5.1	5.1	5.1	74.518	642	642;625	0.00037286	4.0309	By MS/MS	By MS/MS	By MS/MS	By matching	3	5.1	5.1	3	277850	24482	52914	155840	44621	0	30261	89160	0	1
Q5TAX3;E9PKX1;E9PKY2;A0A0C4DFM7	Q5TAX3;E9PKX1;E9PKY2;A0A0C4DFM7	1;1;1;1	1;1;1;1	1;1;1;1	Terminal uridylyltransferase 4	ZCCHC11	sp|Q5TAX3|TUT4_HUMAN Terminal uridylyltransferase 4 OS=Homo sapiens OX=9606 GN=TUT4 PE=1 SV=3;tr|E9PKX1|E9PKX1_HUMAN Terminal uridylyltransferase 4 (Fragment) OS=Homo sapiens OX=9606 GN=TUT4 PE=1 SV=1;tr|E9PKY2|E9PKY2_HUMAN Terminal uridylyltransferase 4 (	4	1	1	1	0	0	1	0	0	0	1	0	0	0	1	0	0.7	0.7	0.7	185.16	1644	1644;906;1203;1645	0.0030358	1.9085			By MS/MS		0	0	0.7	0	18246	0	0	18246	0	0	0	0	0	0
Q6NSZ9;A0A0C4DFN0	Q6NSZ9;A0A0C4DFN0	3;3	3;3	3;3	Zinc finger and SCAN domain-containing protein 25	ZSCAN25	sp|Q6NSZ9|ZSC25_HUMAN Zinc finger and SCAN domain-containing protein 25 OS=Homo sapiens OX=9606 GN=ZSCAN25 PE=1 SV=3;tr|A0A0C4DFN0|A0A0C4DFN0_HUMAN Zinc finger and SCAN domain-containing protein 25 OS=Homo sapiens OX=9606 GN=ZSCAN25 PE=1 SV=1	2	3	3	3	3	2	3	2	3	2	3	2	3	2	3	2	6.8	6.8	6.8	61.474	544	544;465	0.0079388	1.5864	By MS/MS	By MS/MS	By matching	By MS/MS	6.8	4.6	6.8	4.6	752780	137340	156850	308300	150290	72965	107050	119880	104470	2
Q01105;A0A0C4DFV9;P0DME0;A0A087X027	Q01105;A0A0C4DFV9;P0DME0;A0A087X027	4;4;3;3	4;4;3;3	4;4;3;3	Protein SET;Protein SETSIP	SET;SETSIP	sp|Q01105|SET_HUMAN Protein SET OS=Homo sapiens OX=9606 GN=SET PE=1 SV=3;tr|A0A0C4DFV9|A0A0C4DFV9_HUMAN Protein SET OS=Homo sapiens OX=9606 GN=SET PE=1 SV=1;sp|P0DME0|SETLP_HUMAN Protein SETSIP OS=Homo sapiens OX=9606 GN=SETSIP PE=1 SV=1;tr|A0A087X027|A0A0	4	4	4	4	3	3	4	4	3	3	4	4	3	3	4	4	23.8	23.8	23.8	33.488	290	290;266;302;292	0	23.565	By MS/MS	By MS/MS	By MS/MS	By MS/MS	12.8	12.8	23.8	23.8	1135300	103500	202210	467900	361700	71247	129240	149310	212400	1
Q9H3P2;H0Y3X6;A0A0C4DFX9;C9JEM7;H7C2C7;C9JHL4;H7C0W2	Q9H3P2;H0Y3X6;A0A0C4DFX9;C9JEM7;H7C2C7;C9JHL4	4;4;4;3;3;3;1	4;4;4;3;3;3;1	4;4;4;3;3;3;1	Negative elongation factor A	NELFA	sp|Q9H3P2|NELFA_HUMAN Negative elongation factor A OS=Homo sapiens OX=9606 GN=NELFA PE=1 SV=3;tr|H0Y3X6|H0Y3X6_HUMAN Negative elongation factor A (Fragment) OS=Homo sapiens OX=9606 GN=NELFA PE=1 SV=1;tr|A0A0C4DFX9|A0A0C4DFX9_HUMAN Negative elongation facto	7	4	4	4	2	2	4	1	2	2	4	1	2	2	4	1	10.2	10.2	10.2	57.276	528	528;532;539;208;246;283;187	0	11.517	By matching	By MS/MS	By MS/MS	By MS/MS	5.5	5.5	10.2	2.8	266620	27027	44489	167710	27399	15419	30634	66019	0	0
P08865;C9J9K3;A0A0C4DG17;F8WD59	P08865;C9J9K3;A0A0C4DG17;F8WD59	12;12;12;7	12;12;12;7	12;12;12;7	40S ribosomal protein SA	RPSA	sp|P08865|RSSA_HUMAN 40S ribosomal protein SA OS=Homo sapiens OX=9606 GN=RPSA PE=1 SV=4;tr|C9J9K3|C9J9K3_HUMAN 40S ribosomal protein SA (Fragment) OS=Homo sapiens OX=9606 GN=RPSA PE=1 SV=8;tr|A0A0C4DG17|A0A0C4DG17_HUMAN 40S ribosomal protein SA OS=Homo sap	4	12	12	12	7	7	10	9	7	7	10	9	7	7	10	9	51.2	51.2	51.2	32.854	295	295;263;300;116	0	65.042	By MS/MS	By MS/MS	By MS/MS	By MS/MS	28.1	22.7	41	40.3	3377200	419630	345560	2089200	522870	102840	129220	511040	173250	4
Q8NF91;E7ENN3;A0A0C4DG40	Q8NF91;E7ENN3;A0A0C4DG40	3;3;3	3;3;3	3;3;3	Nesprin-1	SYNE1	sp|Q8NF91|SYNE1_HUMAN Nesprin-1 OS=Homo sapiens OX=9606 GN=SYNE1 PE=1 SV=4;tr|E7ENN3|E7ENN3_HUMAN Nesprin-1 OS=Homo sapiens OX=9606 GN=SYNE1 PE=1 SV=2;tr|A0A0C4DG40|A0A0C4DG40_HUMAN Nesprin-1 OS=Homo sapiens OX=9606 GN=SYNE1 PE=1 SV=1	3	3	3	3	1	2	2	2	1	2	2	2	1	2	2	2	0.4	0.4	0.4	1011.1	8797	8797;8392;8749	0.016848	1.2188	By MS/MS	By MS/MS	By MS/MS	By MS/MS	0.2	0.3	0.3	0.3	183330000	47419000	53806000	36295000	45806000	0	0	0	0	1
Q66PJ3;F5GYV5;H7BZV4;A0A0C4DG62;F8WCT1;F5H7X4;F8WEP2;A0A0C4DH18	Q66PJ3;F5GYV5;H7BZV4;A0A0C4DG62;F8WCT1;F5H7X4	6;6;6;6;6;4;2;2	6;6;6;6;6;4;2;2	6;6;6;6;6;4;2;2	ADP-ribosylation factor-like protein 6-interacting protein 4	ARL6IP4	sp|Q66PJ3|AR6P4_HUMAN ADP-ribosylation factor-like protein 6-interacting protein 4 OS=Homo sapiens OX=9606 GN=ARL6IP4 PE=1 SV=2;tr|F5GYV5|F5GYV5_HUMAN ADP-ribosylation factor-like protein 6-interacting protein 4 (Fragment) OS=Homo sapiens OX=9606 GN=ARL6IP	8	6	6	6	6	5	6	6	6	5	6	6	6	5	6	6	15.9	15.9	15.9	44.915	421	421;211;216;218;229;307;170;181	0	41.587	By MS/MS	By MS/MS	By MS/MS	By MS/MS	15.9	12.4	15.9	15.9	3442300	752170	993740	815720	880720	246530	328880	257510	277440	8
Q9P2N7;A0A0C4DG80	Q9P2N7;A0A0C4DG80	7;7	7;7	3;3	Kelch-like protein 13	KLHL13	sp|Q9P2N7|KLH13_HUMAN Kelch-like protein 13 OS=Homo sapiens OX=9606 GN=KLHL13 PE=1 SV=3;tr|A0A0C4DG80|A0A0C4DG80_HUMAN Kelch-like protein 13 OS=Homo sapiens OX=9606 GN=KLHL13 PE=1 SV=1	2	7	7	3	5	6	5	4	5	6	5	4	3	3	3	2	16.5	16.5	8.5	73.867	655	655;604	0	11.886	By MS/MS	By MS/MS	By MS/MS	By MS/MS	12.4	13.7	13.3	10.2	1088900	235740	340920	324800	187480	93289	94348	132580	67624	4
P14859;A0A0C4DG88	P14859;A0A0C4DG88	1;1	1;1	1;1	POU domain, class 2, transcription factor 1;POU domain protein	POU2F1	sp|P14859|PO2F1_HUMAN POU domain, class 2, transcription factor 1 OS=Homo sapiens OX=9606 GN=POU2F1 PE=1 SV=2;tr|A0A0C4DG88|A0A0C4DG88_HUMAN POU domain protein (Fragment) OS=Homo sapiens OX=9606 GN=POU2F1 PE=1 SV=1	2	1	1	1	0	0	1	0	0	0	1	0	0	0	1	0	2.4	2.4	2.4	76.471	743	743;561	0	11.084			By MS/MS		0	0	2.4	0	12000	0	0	12000	0	0	0	0	0	0
A0A0C4DG89;D6RJA6;H0Y9U3	A0A0C4DG89	46;12;4	1;0;0	1;0;0		DDX46	tr|A0A0C4DG89|A0A0C4DG89_HUMAN Probable ATP-dependent RNA helicase DDX46 OS=Homo sapiens OX=9606 GN=DDX46 PE=1 SV=1	3	46	1	1	37	41	42	34	1	1	1	1	1	1	1	1	37.4	1.9	1.9	117.46	1032	1032;471;70	0	33.142	By MS/MS	By MS/MS	By MS/MS	By MS/MS	35.1	36.5	33.9	33.6	851620	151960	160020	372600	167050	0	0	0	0	1
Q14527;A0A0C4DGA6;H7C5K0	Q14527;A0A0C4DGA6	9;9;1	9;9;1	9;9;1	Helicase-like transcription factor	HLTF	sp|Q14527|HLTF_HUMAN Helicase-like transcription factor OS=Homo sapiens OX=9606 GN=HLTF PE=1 SV=2;tr|A0A0C4DGA6|A0A0C4DGA6_HUMAN Helicase-like transcription factor OS=Homo sapiens OX=9606 GN=HLTF PE=1 SV=1	3	9	9	9	1	2	9	3	1	2	9	3	1	2	9	3	17.5	17.5	17.5	113.93	1009	1009;1008;425	0	16.764	By matching	By MS/MS	By MS/MS	By MS/MS	2.2	3	17.5	5	831770	15960	19363	707750	88696	0	21116	383900	64594	0
P48506;A0A0C4DGB2;B4E2I4;A0A2R8YEL6	P48506;A0A0C4DGB2;B4E2I4;A0A2R8YEL6	1;1;1;1	1;1;1;1	1;1;1;1	Glutamate--cysteine ligase catalytic subunit	GCLC	sp|P48506|GSH1_HUMAN Glutamate--cysteine ligase catalytic subunit OS=Homo sapiens OX=9606 GN=GCLC PE=1 SV=2;tr|A0A0C4DGB2|A0A0C4DGB2_HUMAN Glutamate--cysteine ligase catalytic subunit OS=Homo sapiens OX=9606 GN=GCLC PE=1 SV=1;tr|B4E2I4|B4E2I4_HUMAN Glutama	4	1	1	1	0	0	1	0	0	0	1	0	0	0	1	0	2.2	2.2	2.2	72.765	637	637;252;584;639	0.00065466	2.6646			By MS/MS		0	0	2.2	0	23357	0	0	23357	0	0	0	0	0	0
P20810;A0A0C4DGB5;B7Z574;E7EVY3;E9PCH5;E7ES10;E9PSG1;F8W7E0;H0Y944;H0Y9H6;E9PDE4;E7EQK6;H0YD33;E7EQA0;A0A0A0MR45;E7EQ12;H0YA91;H0Y7F0	P20810;A0A0C4DGB5;B7Z574;E7EVY3;E9PCH5;E7ES10;E9PSG1;F8W7E0;H0Y944	3;3;3;3;3;3;2;2;2;1;1;1;1;1;1;1;1;1	3;3;3;3;3;3;2;2;2;1;1;1;1;1;1;1;1;1	3;3;3;3;3;3;2;2;2;1;1;1;1;1;1;1;1;1	Calpastatin	CAST	sp|P20810|ICAL_HUMAN Calpastatin OS=Homo sapiens OX=9606 GN=CAST PE=1 SV=4;tr|A0A0C4DGB5|A0A0C4DGB5_HUMAN Calpastatin OS=Homo sapiens OX=9606 GN=CAST PE=1 SV=1;tr|B7Z574|B7Z574_HUMAN Calpastatin OS=Homo sapiens OX=9606 GN=CAST PE=1 SV=1;tr|E7EVY3|E7EVY3_HU	18	3	3	3	3	3	3	3	3	3	3	3	3	3	3	3	8.9	8.9	8.9	76.572	708	708;754;694;693;673;642;304;393;288;465;636;156;450;431;430;423;301;436	0	4.5731	By MS/MS	By MS/MS	By MS/MS	By MS/MS	8.9	8.9	8.9	8.9	552240	127190	158480	172820	93740	46447	63144	71387	36946	2
Q14839;A0A2R8YFK9;A0A0C4DGG9;A0A2R8Y521;A0A2R8Y212;F5GWX5;A0A2R8Y425;A0A2R8Y5J0;A0A2U3TZM0;A0A2R8YFD8;A0A2R8YDJ9;A0A2R8YD40;A0A2R8YDW2;A0A2R8Y4X2;A0A2R8Y8C1;A0A2R8Y445;A0A2R8YER1;A0A2R8Y5Z7;A0A2R8Y7I0;A0A2R8Y685;A0A2R8Y7M9;A0A2R8Y8B3;Q8TDI0;Q12873;K7EMY3;A0A5F9ZHX5;F2Z2R5;I3L229;H7C3H7;F5H6N4;H7C0J3;A0A2R8Y6G9;A0A2R8Y795	Q14839;A0A2R8YFK9;A0A0C4DGG9;A0A2R8Y521;A0A2R8Y212;F5GWX5;A0A2R8Y425;A0A2R8Y5J0;A0A2U3TZM0;A0A2R8YFD8;A0A2R8YDJ9;A0A2R8YD40;A0A2R8YDW2;A0A2R8Y4X2;A0A2R8Y8C1;A0A2R8Y445;A0A2R8YER1;A0A2R8Y5Z7;A0A2R8Y7I0	56;56;56;56;56;56;56;56;56;55;53;52;47;46;39;38;38;29;28;27;25;23;14;10;9;6;4;3;3;3;3;2;1	56;56;56;56;56;56;56;56;56;55;53;52;47;46;39;38;38;29;28;27;25;23;14;10;9;6;4;3;3;3;3;2;1	40;40;40;40;40;40;40;40;40;40;37;37;31;32;23;23;23;23;17;23;15;23;8;7;3;4;4;3;3;3;3;0;1	Chromodomain-helicase-DNA-binding protein 4	CHD4	sp|Q14839|CHD4_HUMAN Chromodomain-helicase-DNA-binding protein 4 OS=Homo sapiens OX=9606 GN=CHD4 PE=1 SV=2;tr|A0A2R8YFK9|A0A2R8YFK9_HUMAN Chromodomain-helicase-DNA-binding protein 4 OS=Homo sapiens OX=9606 GN=CHD4 PE=1 SV=1;tr|A0A0C4DGG9|A0A0C4DGG9_HUMAN C	33	56	56	40	41	38	54	49	41	38	54	49	30	27	38	34	36.8	36.8	25.9	218	1912	1912;1899;1937;1920;1914;1905;1889;1892;1902;1903;1554;1484;1215;1262;1669;1671;1645;1425;605;1377;560;1147;1954;2000;1060;1357;1225;249;277;354;383;103;48	0	235.76	By MS/MS	By MS/MS	By MS/MS	By MS/MS	26.4	23.6	36.7	30.4	17883000	3178200	3140000	7526200	4038800	246180	254210	475840	292970	41
Q9Y6R0;M0R0Q4;M0QZV7;M0QXQ4;M0QYC2;A0A0C4DGH3	Q9Y6R0;M0R0Q4;M0QZV7;M0QXQ4;M0QYC2;A0A0C4DGH3	2;2;2;2;2;2	2;2;2;2;2;2	2;2;2;2;2;2	Numb-like protein	NUMBL	sp|Q9Y6R0|NUMBL_HUMAN Numb-like protein OS=Homo sapiens OX=9606 GN=NUMBL PE=1 SV=1;tr|M0R0Q4|M0R0Q4_HUMAN Numb-like protein (Fragment) OS=Homo sapiens OX=9606 GN=NUMBL PE=1 SV=1;tr|M0QZV7|M0QZV7_HUMAN Numb-like protein (Fragment) OS=Homo sapiens OX=9606 GN	6	2	2	2	1	1	2	1	1	1	2	1	1	1	2	1	4.6	4.6	4.6	64.891	609	609;110;115;214;235;568	0.00066867	2.8328	By MS/MS	By MS/MS	By MS/MS	By matching	2	2	4.6	2	114080	36323	22778	45373	9604.5	0	0	0	0	1
O75390;A0A0C4DGI3;B4DJV2;H0YIC4;F8VRI6;F8VPA1;F8VRP1;F8VX68;F8VPF9;F8VR34;F8W1S4;H0YH82;F8VZK9;F8VX07;F8VWQ5;F8W4S1	O75390;A0A0C4DGI3;B4DJV2	9;9;9;4;3;3;2;2;2;2;2;2;1;1;1;1	9;9;9;4;3;3;2;2;2;2;2;2;1;1;1;1	9;9;9;4;3;3;2;2;2;2;2;2;1;1;1;1	Citrate synthase, mitochondrial;Citrate synthase	CS	sp|O75390|CISY_HUMAN Citrate synthase, mitochondrial OS=Homo sapiens OX=9606 GN=CS PE=1 SV=2;tr|A0A0C4DGI3|A0A0C4DGI3_HUMAN Citrate synthase OS=Homo sapiens OX=9606 GN=CS PE=1 SV=1;tr|B4DJV2|B4DJV2_HUMAN Citrate synthase OS=Homo sapiens OX=9606 GN=CS PE=1	16	9	9	9	0	1	9	2	0	1	9	2	0	1	9	2	36.1	36.1	36.1	51.712	466	466;400;453;123;140;144;117;120;140;146;157;190;80;114;132;178	0	14.441		By matching	By MS/MS	By MS/MS	0	2.4	36.1	8.8	563370	0	22510	477560	63304	0	0	188740	31021	0
P33316;A0A0C4DGL3;H0YNW5;H0YKC5	P33316;A0A0C4DGL3;H0YNW5;H0YKC5	1;1;1;1	1;1;1;1	1;1;1;1	Deoxyuridine 5-triphosphate nucleotidohydrolase, mitochondrial	DUT	sp|P33316|DUT_HUMAN Deoxyuridine 5-triphosphate nucleotidohydrolase, mitochondrial OS=Homo sapiens OX=9606 GN=DUT PE=1 SV=4;tr|A0A0C4DGL3|A0A0C4DGL3_HUMAN Deoxyuridine 5-triphosphate nucleotidohydrolase OS=Homo sapiens OX=9606 GN=DUT PE=1 SV=1;tr|H0YNW5|	4	1	1	1	0	1	1	0	0	1	1	0	0	1	1	0	6.7	6.7	6.7	26.563	252	252;141;167;221	0.00068681	3.1514		By MS/MS	By MS/MS		0	6.7	6.7	0	239950	0	28553	211390	0	0	0	0	0	0
Q9Y2X7;J3QRU8;A0A0C4DGN6;J3QLH1;J3QQI0	Q9Y2X7;J3QRU8;A0A0C4DGN6	5;5;5;2;1	5;5;5;2;1	5;5;5;2;1	ARF GTPase-activating protein GIT1	GIT1	sp|Q9Y2X7|GIT1_HUMAN ARF GTPase-activating protein GIT1 OS=Homo sapiens OX=9606 GN=GIT1 PE=1 SV=2;tr|J3QRU8|J3QRU8_HUMAN ARF GTPase-activating protein GIT1 OS=Homo sapiens OX=9606 GN=GIT1 PE=1 SV=1;tr|A0A0C4DGN6|A0A0C4DGN6_HUMAN ARF GTPase-activating prote	5	5	5	5	1	2	5	4	1	2	5	4	1	2	5	4	11	11	11	84.34	761	761;694;747;228;149	0	5.061	By MS/MS	By MS/MS	By MS/MS	By matching	2	4.1	11	9.2	284230	13653	62741	141180	66652	0	0	51443	24667	1
P04632;K7ES78;K7EMQ1;K7EM73;K7EKD8;K7ELJ7;A0A0C4DGQ5	P04632;K7ES78;K7EMQ1;K7EM73;K7EKD8;K7ELJ7;A0A0C4DGQ5	1;1;1;1;1;1;1	1;1;1;1;1;1;1	1;1;1;1;1;1;1	Calpain small subunit 1	CAPNS1	sp|P04632|CPNS1_HUMAN Calpain small subunit 1 OS=Homo sapiens OX=9606 GN=CAPNS1 PE=1 SV=1;tr|K7ES78|K7ES78_HUMAN Calpain small subunit 1 (Fragment) OS=Homo sapiens OX=9606 GN=CAPNS1 PE=1 SV=1;tr|K7EMQ1|K7EMQ1_HUMAN Calpain small subunit 1 OS=Homo sapiens O	7	1	1	1	0	0	1	0	0	0	1	0	0	0	1	0	3.4	3.4	3.4	28.315	268	268;72;94;163;238;278;322	0.002142	1.9646			By MS/MS		0	0	3.4	0	22445	0	0	22445	0	0	0	0	0	0
Q96P16;A0A0C4DGQ6;Q9NQG5;E9PQF3;K7EQR8;E9PIQ9;K7EP82	Q96P16;A0A0C4DGQ6;Q9NQG5;E9PQF3;K7EQR8;E9PIQ9;K7EP82	2;2;1;1;1;1;1	2;2;1;1;1;1;1	2;2;1;1;1;1;1	Regulation of nuclear pre-mRNA domain-containing protein 1A;Regulation of nuclear pre-mRNA domain-containing protein 1B	RPRD1A;RPRD1B	sp|Q96P16|RPR1A_HUMAN Regulation of nuclear pre-mRNA domain-containing protein 1A OS=Homo sapiens OX=9606 GN=RPRD1A PE=1 SV=1;tr|A0A0C4DGQ6|A0A0C4DGQ6_HUMAN Regulation of nuclear pre-mRNA domain-containing protein 1A OS=Homo sapiens OX=9606 GN=RPRD1A PE=1	7	2	2	2	0	0	2	0	0	0	2	0	0	0	2	0	15.1	15.1	15.1	35.719	312	312;289;326;60;73;113;123	0.00036955	3.9139			By MS/MS		0	0	15.1	0	47256	0	0	47256	0	0	0	0	0	0
Q6IAN0;A0A0C4DGQ8;J3KRS1	Q6IAN0;A0A0C4DGQ8;J3KRS1	2;2;1	2;2;1	2;2;1	Dehydrogenase/reductase SDR family member 7B	DHRS7B	sp|Q6IAN0|DRS7B_HUMAN Dehydrogenase/reductase SDR family member 7B OS=Homo sapiens OX=9606 GN=DHRS7B PE=1 SV=2;tr|A0A0C4DGQ8|A0A0C4DGQ8_HUMAN Dehydrogenase/reductase SDR family member 7B OS=Homo sapiens OX=9606 GN=DHRS7B PE=1 SV=1;tr|J3KRS1|J3KRS1_HUMAN De	3	2	2	2	0	0	2	0	0	0	2	0	0	0	2	0	8	8	8	35.119	325	325;310;125	0.008487	1.5477			By MS/MS		0	0	8	0	46735	0	0	46735	0	0	0	0	0	0
P39656;A0A0C4DGS1;U3KQ84	P39656;A0A0C4DGS1	11;11;4	11;11;4	11;11;4	Dolichyl-diphosphooligosaccharide--protein glycosyltransferase 48 kDa subunit	DDOST	sp|P39656|OST48_HUMAN Dolichyl-diphosphooligosaccharide--protein glycosyltransferase 48 kDa subunit OS=Homo sapiens OX=9606 GN=DDOST PE=1 SV=4;tr|A0A0C4DGS1|A0A0C4DGS1_HUMAN Dolichyl-diphosphooligosaccharide--protein glycosyltransferase 48 kDa subunit OS=H	3	11	11	11	6	8	10	10	6	8	10	10	6	8	10	10	40.1	40.1	40.1	50.8	456	456;439;154	0	46.427	By MS/MS	By MS/MS	By MS/MS	By MS/MS	18.6	26.3	37.7	36.8	3408300	314850	696170	1452600	944660	96079	179100	262930	210800	6
Q9Y6K0;A0A0C4DGS9	Q9Y6K0;A0A0C4DGS9	1;1	1;1	1;1	Choline/ethanolaminephosphotransferase 1	CEPT1	sp|Q9Y6K0|CEPT1_HUMAN Choline/ethanolaminephosphotransferase 1 OS=Homo sapiens OX=9606 GN=CEPT1 PE=1 SV=1;tr|A0A0C4DGS9|A0A0C4DGS9_HUMAN Choline/ethanolaminephosphotransferase 1 OS=Homo sapiens OX=9606 GN=CEPT1 PE=1 SV=1	2	1	1	1	1	1	1	1	1	1	1	1	1	1	1	1	2.6	2.6	2.6	46.553	416	416;280	0.00068871	3.201	By MS/MS	By MS/MS	By MS/MS	By MS/MS	2.6	2.6	2.6	2.6	212150	35330	56229	74067	46525	0	0	0	0	1
O43504;R4GMU8;E9PLX3;A0A0C4DGV4	O43504;R4GMU8;E9PLX3;A0A0C4DGV4	1;1;1;1	1;1;1;1	1;1;1;1	Ragulator complex protein LAMTOR5	LAMTOR5	sp|O43504|LTOR5_HUMAN Ragulator complex protein LAMTOR5 OS=Homo sapiens OX=9606 GN=LAMTOR5 PE=1 SV=1;tr|R4GMU8|R4GMU8_HUMAN Ragulator complex protein LAMTOR5 OS=Homo sapiens OX=9606 GN=LAMTOR5 PE=1 SV=1;tr|E9PLX3|E9PLX3_HUMAN Ragulator complex protein LAMT	4	1	1	1	1	1	1	1	1	1	1	1	1	1	1	1	22	22	22	9.6138	91	91;79;90;173	0.018492	1.149	By MS/MS	By MS/MS	By MS/MS	By matching	22	22	22	22	148360	26389	37332	69629	15013	0	0	0	0	1
Q13616;A0A590UJ21;A0A0C4DGX4;A0A590UJ50;A0A590UJ56;A0A590UJC4;A0A590UK34;A0A590UJR3;A0A590UJA0;A0A590UJM8;A0A590UJ59;A0A590UJ97	Q13616;A0A590UJ21;A0A0C4DGX4;A0A590UJ50;A0A590UJ56;A0A590UJC4;A0A590UK34;A0A590UJR3	13;13;13;13;11;11;10;10;4;2;1;1	13;13;13;13;11;11;10;10;4;2;1;1	13;13;13;13;11;11;10;10;4;2;1;1	Cullin-1	CUL1	sp|Q13616|CUL1_HUMAN Cullin-1 OS=Homo sapiens OX=9606 GN=CUL1 PE=1 SV=2;tr|A0A590UJ21|A0A590UJ21_HUMAN Cullin-1 OS=Homo sapiens OX=9606 GN=CUL1 PE=1 SV=1;tr|A0A0C4DGX4|A0A0C4DGX4_HUMAN Cullin-1 OS=Homo sapiens OX=9606 GN=CUL1 PE=1 SV=1;tr|A0A590UJ50|A0A590	12	13	13	13	1	3	12	6	1	3	12	6	1	3	12	6	24.9	24.9	24.9	89.677	776	776;732;752;759;649;678;720;732;281;214;51;109	0	39.558	By matching	By MS/MS	By MS/MS	By MS/MS	2.1	5	23.3	9.8	1044000	34788	87777	747540	173850	0	34862	235010	71935	0
Q9UHY7;A0A0C4DGY8;D6RA00	Q9UHY7;A0A0C4DGY8;D6RA00	1;1;1	1;1;1	1;1;1	Enolase-phosphatase E1	ENOPH1	sp|Q9UHY7|ENOPH_HUMAN Enolase-phosphatase E1 OS=Homo sapiens OX=9606 GN=ENOPH1 PE=1 SV=1;tr|A0A0C4DGY8|A0A0C4DGY8_HUMAN Enolase-phosphatase E1 OS=Homo sapiens OX=9606 GN=ENOPH1 PE=1 SV=1;tr|D6RA00|D6RA00_HUMAN Enolase-phosphatase E1 OS=Homo sapiens OX=9606	3	1	1	1	0	0	1	0	0	0	1	0	0	0	1	0	8.4	8.4	8.4	28.932	261	261;149;173	0.013268	1.3559			By MS/MS		0	0	8.4	0	19325	0	0	19325	0	0	0	0	0	0
Q5T601;A0A0C4DH10	Q5T601;A0A0C4DH10	1;1	1;1	1;1	Probable G-protein coupled receptor 110	GPR110;ADGRF1	sp|Q5T601|AGRF1_HUMAN Adhesion G-protein coupled receptor F1 OS=Homo sapiens OX=9606 GN=ADGRF1 PE=1 SV=2;tr|A0A0C4DH10|A0A0C4DH10_HUMAN Adhesion G-protein-coupled receptor F1 OS=Homo sapiens OX=9606 GN=ADGRF1 PE=1 SV=1	2	1	1	1	1	1	1	1	1	1	1	1	1	1	1	1	1.3	1.3	1.3	101.36	910	910;713	1	-2	By matching	By matching	By MS/MS	By matching	1.3	1.3	1.3	1.3	0	0	0	0	0	0	0	0	0	0
P21127;Q9UQ88;A0A0D9SEI3;Q5QPR3;A0A0D9SER5;A0A0D9SEN2;Q5QPR4;Q5QPQ9;E9PFJ2;A0A087WYI9;A0A087X1I0;J3KS35;E7ESP2	P21127;Q9UQ88;A0A0D9SEI3;Q5QPR3;A0A0D9SER5;A0A0D9SEN2;Q5QPR4	6;6;6;6;6;6;5;1;1;1;1;1;1	6;6;6;6;6;6;5;1;1;1;1;1;1	6;6;6;6;6;6;5;1;1;1;1;1;1	Cyclin-dependent kinase 11B;Cyclin-dependent kinase 11A	CDK11B;CDK11A	sp|P21127|CD11B_HUMAN Cyclin-dependent kinase 11B OS=Homo sapiens OX=9606 GN=CDK11B PE=1 SV=4;sp|Q9UQ88|CD11A_HUMAN Cyclin-dependent kinase 11A OS=Homo sapiens OX=9606 GN=CDK11A PE=1 SV=4;tr|A0A0D9SEI3|A0A0D9SEI3_HUMAN Cyclin-dependent kinase 11B OS=Homo s	13	6	6	6	4	5	4	2	4	5	4	2	4	5	4	2	8.8	8.8	8.8	92.619	795	795;783;772;779;783;785;746;37;151;203;244;407;420	0	8.4837	By MS/MS	By MS/MS	By MS/MS	By MS/MS	6.5	7.7	7.5	4	592200	124840	180300	227310	59741	60729	77694	73788	65035	2
Q96EK7;F5GY05;A0A0D9SEJ5	Q96EK7;F5GY05;A0A0D9SEJ5	2;2;2	2;2;2	2;2;2	Constitutive coactivator of peroxisome proliferator-activated receptor gamma	FAM120B	sp|Q96EK7|F120B_HUMAN Constitutive coactivator of peroxisome proliferator-activated receptor gamma OS=Homo sapiens OX=9606 GN=FAM120B PE=1 SV=1;tr|F5GY05|F5GY05_HUMAN Constitutive coactivator of peroxisome proliferator-activated receptor gamma OS=Homo sapi	3	2	2	2	0	0	2	0	0	0	2	0	0	0	2	0	3.3	3.3	3.3	103.78	910	910;933;922	0	5.5288			By MS/MS		0	0	3.3	0	53743	0	0	53743	0	0	0	0	0	0
Q04726;F5H7D6;H0YNT2;A0A0D9SES8;H0YKT5;H0YKN8;H0YL70;Q04724;Q04725;H0YNI7;K7EMK7;K7EJR7;H0YKH0;H0YLW9;H0YLI3	Q04726;F5H7D6;H0YNT2;A0A0D9SES8;H0YKT5;H0YKN8;H0YL70;Q04724;Q04725;H0YNI7;K7EMK7	3;3;3;3;3;3;3;2;2;2;2;1;1;1;1	3;3;3;3;3;3;3;2;2;2;2;1;1;1;1	1;1;1;1;1;1;1;0;0;0;0;0;1;1;1	Transducin-like enhancer protein 3;Transducin-like enhancer protein 1;Transducin-like enhancer protein 2	TLE3;TLE1;TLE2	sp|Q04726|TLE3_HUMAN Transducin-like enhancer protein 3 OS=Homo sapiens OX=9606 GN=TLE3 PE=1 SV=2;tr|F5H7D6|F5H7D6_HUMAN Transducin-like enhancer protein 3 OS=Homo sapiens OX=9606 GN=TLE3 PE=1 SV=1;tr|H0YNT2|H0YNT2_HUMAN Transducin-like enhancer protein 3	15	3	3	1	2	2	3	3	2	2	3	3	1	1	1	1	4.8	4.8	1.9	83.416	772	772;699;716;772;774;778;782;770;743;353;744;280;445;448;537	0	10.347	By MS/MS	By MS/MS	By MS/MS	By MS/MS	3.4	3.4	4.8	4.8	665310	79107	117670	305140	163390	60548	90130	125400	66694	2
O00571;A0A0D9SF53;A0A2R8Y4A4;A0A2R8YFS5;A0A0D9SG12;A0A2R8YF78;A0A0D9SFB3;A0A2R8Y645;A0A2U3TZJ9;A0A2R8YFR4;A0A2R8YCW1;A0A2R8Y5G6;F6S8Q4;A0A2R8Y7T2;A0A2R8YDT5;A0A2R8YDH3;O15523;A0A0J9YVQ7;A0A087WVZ1;A0A2R8Y650;A0A2R8YCU0;A0A087WX09;A0A2R8YF89;C9J081;C9J8G5;A0A2R8Y4D2;A0A2R8Y770	O00571;A0A0D9SF53;A0A2R8Y4A4;A0A2R8YFS5;A0A0D9SG12;A0A2R8YF78;A0A0D9SFB3;A0A2R8Y645;A0A2U3TZJ9;A0A2R8YFR4;A0A2R8YCW1;A0A2R8Y5G6;F6S8Q4;A0A2R8Y7T2;A0A2R8YDT5;A0A2R8YDH3;O15523	38;38;38;38;38;38;38;37;37;37;37;35;34;29;29;28;23;13;11;9;9;5;5;4;4;2;1	37;37;37;37;37;37;37;36;36;36;36;34;33;28;28;27;22;13;11;9;9;5;5;4;4;2;1	36;36;36;36;36;36;36;35;35;35;35;33;32;27;27;26;21;13;11;9;9;5;5;4;4;2;1	ATP-dependent RNA helicase DDX3X;ATP-dependent RNA helicase DDX3Y	DDX3X;DDX3Y	sp|O00571|DDX3X_HUMAN ATP-dependent RNA helicase DDX3X OS=Homo sapiens OX=9606 GN=DDX3X PE=1 SV=3;tr|A0A0D9SF53|A0A0D9SF53_HUMAN ATP-dependent RNA helicase DDX3X OS=Homo sapiens OX=9606 GN=DDX3X PE=1 SV=1;tr|A0A2R8Y4A4|A0A2R8Y4A4_HUMAN ATP-dependent RNA he	27	38	37	36	31	34	37	37	30	33	36	36	29	32	35	35	59.4	59.4	59.4	73.243	662	662;733;662;661;647;641;640;716;661;660;647;622;629;476;475;503;660;222;189;193;181;98;96;250;224;78;61	0	237	By MS/MS	By MS/MS	By MS/MS	By MS/MS	51.1	56	58.9	58.8	28978000	4482400	4932400	11751000	7811500	609730	663430	1415600	1048900	35
Q8N6H7;A0A0D9SF70;G5E9L0;E9PQP3;E9PIY6;E9PMU9;H0YDN9;E9PMR9;E9PM63;E9PJT7;E9PK28;E9PN48;E9PNY8;H0YDX1;E9PM18;H0YF45	Q8N6H7;A0A0D9SF70;G5E9L0;E9PQP3;E9PIY6	11;11;11;9;6;4;4;3;3;3;3;3;2;2;1;1	11;11;11;9;6;4;4;3;3;3;3;3;2;2;1;1	10;10;10;8;5;3;4;2;2;2;2;2;1;1;1;1	ADP-ribosylation factor GTPase-activating protein 2	ARFGAP2	sp|Q8N6H7|ARFG2_HUMAN ADP-ribosylation factor GTPase-activating protein 2 OS=Homo sapiens OX=9606 GN=ARFGAP2 PE=1 SV=1;tr|A0A0D9SF70|A0A0D9SF70_HUMAN ADP-ribosylation factor GTPase-activating protein 2 OS=Homo sapiens OX=9606 GN=ARFGAP2 PE=1 SV=1;tr|G5E9L0	16	11	11	10	8	7	10	8	8	7	10	8	7	6	9	7	28.2	28.2	26.3	56.72	521	521;385;493;274;327;156;237;89;94;173;238;252;110;133;70;119	0	46.845	By MS/MS	By MS/MS	By MS/MS	By MS/MS	21.7	19	26.7	21.9	2700300	485430	519020	1140000	555850	150610	175090	287560	171220	7
Q13642;A0A0D9SFI6;A0A0D9SFB0;Q5JXH9;A0A0D9SFZ9;Q5JXH8;Q5JXH7;Q5JXI3;Q5JXI2;Q5JXI8;A0A494C0D6;A0A0D9SGB2;Q5JXI0	Q13642;A0A0D9SFI6;A0A0D9SFB0;Q5JXH9;A0A0D9SFZ9;Q5JXH8;Q5JXH7;Q5JXI3;Q5JXI2;Q5JXI8;A0A494C0D6;A0A0D9SGB2;Q5JXI0	3;3;3;3;3;3;3;3;3;3;3;2;2	3;3;3;3;3;3;3;3;3;3;3;2;2	3;3;3;3;3;3;3;3;3;3;3;2;2	Four and a half LIM domains protein 1	FHL1	sp|Q13642|FHL1_HUMAN Four and a half LIM domains protein 1 OS=Homo sapiens OX=9606 GN=FHL1 PE=1 SV=4;tr|A0A0D9SFI6|A0A0D9SFI6_HUMAN Four and a half LIM domains protein 1 (Fragment) OS=Homo sapiens OX=9606 GN=FHL1 PE=1 SV=1;tr|A0A0D9SFB0|A0A0D9SFB0_HUMAN Fo	13	3	3	3	3	2	3	3	3	2	3	3	3	2	3	3	9	9	9	36.263	323	323;147;152;155;175;204;205;207;210;257;257;138;141	0	7.5591	By MS/MS	By MS/MS	By MS/MS	By MS/MS	9	7.1	9	9	4408500	928480	1059700	1452500	967770	643340	758260	1031100	678440	2
Q9ULP9;A0A0D9SFR5;H3BQ06;H3BV07;A0A2R8Y518	Q9ULP9;A0A0D9SFR5;H3BQ06;H3BV07;A0A2R8Y518	1;1;1;1;1	1;1;1;1;1	1;1;1;1;1	TBC1 domain family member 24	TBC1D24	sp|Q9ULP9|TBC24_HUMAN TBC1 domain family member 24 OS=Homo sapiens OX=9606 GN=TBC1D24 PE=1 SV=2;tr|A0A0D9SFR5|A0A0D9SFR5_HUMAN TBC1 domain family member 24 OS=Homo sapiens OX=9606 GN=TBC1D24 PE=4 SV=1;tr|H3BQ06|H3BQ06_HUMAN Rab-GAP TBC domain-containing pr	5	1	1	1	0	0	1	0	0	0	1	0	0	0	1	0	2.7	2.7	2.7	62.919	559	559;339;376;455;465	0.0050761	1.7427			By MS/MS		0	0	2.7	0	40039	0	0	40039	0	0	0	0	0	0
Q02218;A0A0D9SFS3;E9PDF2;E9PCR7;E9PFG7;Q9ULD0;C9J4G7	Q02218;A0A0D9SFS3;E9PDF2;E9PCR7;E9PFG7;Q9ULD0	4;4;4;4;3;2;1	4;4;4;4;3;2;1	4;4;4;4;3;2;1	2-oxoglutarate dehydrogenase, mitochondrial;2-oxoglutarate dehydrogenase-like, mitochondrial	OGDH;OGDHL	sp|Q02218|ODO1_HUMAN 2-oxoglutarate dehydrogenase, mitochondrial OS=Homo sapiens OX=9606 GN=OGDH PE=1 SV=3;tr|A0A0D9SFS3|A0A0D9SFS3_HUMAN 2-oxoglutarate dehydrogenase, mitochondrial OS=Homo sapiens OX=9606 GN=OGDH PE=1 SV=1;tr|E9PDF2|E9PDF2_HUMAN 2-oxoglut	7	4	4	4	0	0	4	0	0	0	4	0	0	0	4	0	4.7	4.7	4.7	115.93	1023	1023;1001;1034;1038;873;1010;211	0.00038314	4.4172			By MS/MS		0	0	4.7	0	173950	0	0	173950	0	0	0	0	0	0
Q53SF7;A0A0X1KG75;A0A590PXD8;A0A0D9SG04	Q53SF7;A0A0X1KG75;A0A590PXD8;A0A0D9SG04	4;4;4;4	4;4;4;4	4;4;4;4	Cordon-bleu protein-like 1	COBLL1	sp|Q53SF7|COBL1_HUMAN Cordon-bleu protein-like 1 OS=Homo sapiens OX=9606 GN=COBLL1 PE=1 SV=3;tr|A0A0X1KG75|A0A0X1KG75_HUMAN Cordon-bleu protein-like 1 (Fragment) OS=Homo sapiens OX=9606 GN=COBLL1 PE=1 SV=1;tr|A0A590PXD8|A0A590PXD8_HUMAN Cordon-bleu protein	4	4	4	4	1	2	4	2	1	2	4	2	1	2	4	2	6.6	6.6	6.6	123.87	1128	1128;1168;1204;1233	0	14.873	By MS/MS	By MS/MS	By MS/MS	By MS/MS	1.3	2.7	6.6	3.2	225330	20103	41429	141840	21960	0	25311	61939	13731	1
O43426;A0A0D9SGJ6;J3KQV8;C9J1Z6;C9JW66;J3KPK1;C9JFZ1	O43426;A0A0D9SGJ6;J3KQV8;C9J1Z6;C9JW66;J3KPK1;C9JFZ1	2;2;2;1;1;1;1	2;2;2;1;1;1;1	2;2;2;1;1;1;1	Synaptojanin-1	SYNJ1	sp|O43426|SYNJ1_HUMAN Synaptojanin-1 OS=Homo sapiens OX=9606 GN=SYNJ1 PE=1 SV=2;tr|A0A0D9SGJ6|A0A0D9SGJ6_HUMAN Synaptojanin-1 OS=Homo sapiens OX=9606 GN=SYNJ1 PE=1 SV=1;tr|J3KQV8|J3KQV8_HUMAN Synaptojanin-1 OS=Homo sapiens OX=9606 GN=SYNJ1 PE=1 SV=1;tr|C9J	7	2	2	2	0	0	1	1	0	0	1	1	0	0	1	1	3.2	3.2	3.2	173.1	1573	1573;1526;1612;178;695;1264;1350	0.009059	1.5372			By MS/MS	By MS/MS	0	0	1.3	1.9	47156	0	0	17032	30124	0	0	0	0	0
O60610;H9KV28;A0A140T8Z0;A0A0G2JH68;A0A2R8Y5N1;H7C2W8;B4E2I7;A0A2R8YEF8	O60610;H9KV28;A0A140T8Z0;A0A0G2JH68;A0A2R8Y5N1	11;11;11;11;10;1;1;1	11;11;11;11;10;1;1;1	11;11;11;11;10;1;1;1	Protein diaphanous homolog 1	DIAPH1	sp|O60610|DIAP1_HUMAN Protein diaphanous homolog 1 OS=Homo sapiens OX=9606 GN=DIAPH1 PE=1 SV=2;tr|H9KV28|H9KV28_HUMAN Protein diaphanous homolog 1 OS=Homo sapiens OX=9606 GN=DIAPH1 PE=1 SV=2;tr|A0A140T8Z0|A0A140T8Z0_HUMAN Protein diaphanous homolog 1 OS=Ho	8	11	11	11	0	2	11	4	0	2	11	4	0	2	11	4	12.8	12.8	12.8	141.35	1272	1272;1228;1263;1272;1250;74;201;249	0	19.662		By matching	By MS/MS	By MS/MS	0	1.9	12.8	4.2	526250	0	43096	389100	94061	0	15580	111860	39901	0
Q8TD31;B0V092;B0S7V6;A0A0G2JJ47;A2ABH1;A0A494C023;A0A494C0D7;A0A0G2JHN4;A0A140T9J5;A2ABH5;E7EPK4;D6RDI7;A2ABH3;A0A0G2JIL2;E9PHV1;E9PGB6;A2ABH4;E7EQC5;E7EQE8;D6RAE7;A0A0G2JP87;A0A0G2JJZ1	Q8TD31;B0V092;B0S7V6;A0A0G2JJ47;A2ABH1;A0A494C023;A0A494C0D7;A0A0G2JHN4;A0A140T9J5;A2ABH5;E7EPK4;D6RDI7;A2ABH3;A0A0G2JIL2;E9PHV1;E9PGB6;A2ABH4;E7EQC5;E7EQE8;D6RAE7;A0A0G2JP87;A0A0G2JJZ1	1;1;1;1;1;1;1;1;1;1;1;1;1;1;1;1;1;1;1;1;1;1	1;1;1;1;1;1;1;1;1;1;1;1;1;1;1;1;1;1;1;1;1;1	1;1;1;1;1;1;1;1;1;1;1;1;1;1;1;1;1;1;1;1;1;1	Coiled-coil alpha-helical rod protein 1	CCHCR1	sp|Q8TD31|CCHCR_HUMAN Coiled-coil alpha-helical rod protein 1 OS=Homo sapiens OX=9606 GN=CCHCR1 PE=1 SV=2;tr|B0V092|B0V092_HUMAN Coiled-coil alpha-helical rod protein 1 (Fragment) OS=Homo sapiens OX=9606 GN=CCHCR1 PE=1 SV=1;tr|B0S7V6|B0S7V6_HUMAN Coiled-co	22	1	1	1	1	0	0	0	1	0	0	0	1	0	0	0	0.9	0.9	0.9	88.67	782	782;118;782;729;729;379;365;316;316;216;191;115;188;171;159;158;152;140;139;126;870;188	0.022956	1.0215	By MS/MS				0.9	0	0	0	51912	51912	0	0	0	0	0	0	0	1
Q9Y676;A0A0G2JIC6	Q9Y676;A0A0G2JIC6	1;1	1;1	1;1	28S ribosomal protein S18b, mitochondrial	MRPS18B	sp|Q9Y676|RT18B_HUMAN 28S ribosomal protein S18b, mitochondrial OS=Homo sapiens OX=9606 GN=MRPS18B PE=1 SV=1;tr|A0A0G2JIC6|A0A0G2JIC6_HUMAN 28S ribosomal protein S18b, mitochondrial OS=Homo sapiens OX=9606 GN=MRPS18B PE=1 SV=1	2	1	1	1	0	0	1	1	0	0	1	1	0	0	1	1	3.9	3.9	3.9	29.395	258	258;215	0.0012711	2.3413			By MS/MS	By matching	0	0	3.9	3.9	49177	0	0	34943	14234	0	0	0	0	0
P0DMV8;A0A0G2JIW1;P0DMV9;V9GZ37	P0DMV8;A0A0G2JIW1;P0DMV9;V9GZ37	35;35;35;22	35;35;35;22	22;22;22;13	Heat shock 70 kDa protein 1A;Heat shock 70 kDa protein 1B	HSPA1A;HSPA1B	sp|P0DMV8|HS71A_HUMAN Heat shock 70 kDa protein 1A OS=Homo sapiens OX=9606 GN=HSPA1A PE=1 SV=1;tr|A0A0G2JIW1|A0A0G2JIW1_HUMAN Heat shock 70 kDa protein 1B OS=Homo sapiens OX=9606 GN=HSPA1B PE=1 SV=1;sp|P0DMV9|HS71B_HUMAN Heat shock 70 kDa protein 1B OS=Hom	4	35	35	22	22	23	35	28	22	23	35	28	14	14	22	18	52.7	52.7	31.2	70.051	641	641;642;641;476	0	191.56	By MS/MS	By MS/MS	By MS/MS	By MS/MS	37.6	38.8	52.7	46.5	44642000	5399100	7058100	23324000	8861200	1011300	1331700	3930600	1585400	25
P25440;H0Y6K2;A0A140T9E9;A0A0G2JK44;A0A0G2JHN8;A0A140T9I1;U3KQA6;A0A0G2JHL0;A0A140T9F7;A0A140T9V2;E9PKQ9;H0Y799;A0A140T9X8;E9PIQ3	P25440;H0Y6K2;A0A140T9E9;A0A0G2JK44;A0A0G2JHN8;A0A140T9I1;U3KQA6;A0A0G2JHL0;A0A140T9F7;A0A140T9V2	5;5;5;5;4;4;3;3;3;3;1;1;1;1	4;4;4;4;3;3;3;3;3;3;1;1;1;1	4;4;4;4;3;3;3;3;3;3;1;1;1;1	Bromodomain-containing protein 2	BRD2	sp|P25440|BRD2_HUMAN Bromodomain-containing protein 2 OS=Homo sapiens OX=9606 GN=BRD2 PE=1 SV=2;tr|H0Y6K2|H0Y6K2_HUMAN Bromodomain-containing protein 2 (Fragment) OS=Homo sapiens OX=9606 GN=BRD2 PE=1 SV=1;tr|A0A140T9E9|A0A140T9E9_HUMAN Bromodomain-containi	14	5	4	4	3	2	5	3	2	2	4	2	2	2	4	2	8.7	7.1	7.1	88.06	801	801;807;807;836;328;363;552;613;619;648;147;296;296;401	0	7.5309	By matching	By MS/MS	By MS/MS	By MS/MS	5	3.4	8.7	5	283830	31963	52200	153670	45996	16561	28392	52242	21185	0
P19793;P28702;A0A0G2JKR7;A0A5F9ZHH6;P48443;A0A087WZ88	P19793;P28702;A0A0G2JKR7;A0A5F9ZHH6;P48443;A0A087WZ88	2;2;2;2;1;1	2;2;2;2;1;1	2;2;2;2;1;1	Retinoic acid receptor RXR-alpha;Retinoic acid receptor RXR-beta;Retinoic acid receptor RXR-gamma	RXRA;RXRB;RXRG	sp|P19793|RXRA_HUMAN Retinoic acid receptor RXR-alpha OS=Homo sapiens OX=9606 GN=RXRA PE=1 SV=1;sp|P28702|RXRB_HUMAN Retinoic acid receptor RXR-beta OS=Homo sapiens OX=9606 GN=RXRB PE=1 SV=2;tr|A0A0G2JKR7|A0A0G2JKR7_HUMAN Retinoic acid receptor RXR-beta OS	6	2	2	2	1	2	1	0	1	2	1	0	1	2	1	0	5.8	5.8	5.8	50.811	462	462;533;347;435;463;340	0	6.9461	By matching	By MS/MS	By MS/MS		2.8	5.8	3	0	92384	13305	38287	40792	0	0	0	0	0	0
P10636;I3L170;A0A0G2JQJ7;A0A0G2JPD5;A0A0G2JS76;A0A0G2JMX7	P10636;I3L170;A0A0G2JQJ7;A0A0G2JPD5;A0A0G2JS76;A0A0G2JMX7	3;3;3;3;3;3	3;3;3;3;3;3	3;3;3;3;3;3	Microtubule-associated protein tau;Microtubule-associated protein	MAPT	sp|P10636|TAU_HUMAN Microtubule-associated protein tau OS=Homo sapiens OX=9606 GN=MAPT PE=1 SV=5;tr|I3L170|I3L170_HUMAN Microtubule-associated protein OS=Homo sapiens OX=9606 GN=MAPT PE=1 SV=1;tr|A0A0G2JQJ7|A0A0G2JQJ7_HUMAN Microtubule-associated protein O	6	3	3	3	2	2	2	3	2	2	2	3	2	2	2	3	7.9	7.9	7.9	78.927	758	758;341;758;758;776;776	0	23.152	By MS/MS	By MS/MS	By MS/MS	By MS/MS	3.7	3.7	6.3	7.9	388800	69991	95914	123960	98933	37577	52199	75291	36647	1
P54855;A0A0G2JMZ5;O75795	P54855;A0A0G2JMZ5;O75795	2;2;1	2;2;1	2;2;1	UDP-glucuronosyltransferase 2B15;UDP-glucuronosyltransferase 2B17	UGT2B15;UGT2B17	sp|P54855|UDB15_HUMAN UDP-glucuronosyltransferase 2B15 OS=Homo sapiens OX=9606 GN=UGT2B15 PE=1 SV=3;tr|A0A0G2JMZ5|A0A0G2JMZ5_HUMAN UDP-glucuronosyltransferase OS=Homo sapiens OX=9606 GN=UGT2B15 PE=1 SV=1;sp|O75795|UDB17_HUMAN UDP-glucuronosyltransferase 2B	3	2	2	2	1	1	1	2	1	1	1	2	1	1	1	2	4.9	4.9	4.9	61.036	530	530;332;530	0.016286	1.228	By matching	By MS/MS	By matching	By MS/MS	3.6	3.6	3.6	4.9	331520	45334	53280	85270	147630	0	0	0	0	0
Q16625;A0A0G2JMZ8	Q16625;A0A0G2JMZ8	4;4	4;4	4;4	Occludin	OCLN	sp|Q16625|OCLN_HUMAN Occludin OS=Homo sapiens OX=9606 GN=OCLN PE=1 SV=1;tr|A0A0G2JMZ8|A0A0G2JMZ8_HUMAN Occludin OS=Homo sapiens OX=9606 GN=OCLN PE=1 SV=1	2	4	4	4	3	4	1	0	3	4	1	0	3	4	1	0	9.2	9.2	9.2	59.143	522	522;522	0	10.321	By MS/MS	By MS/MS	By matching		7.1	9.2	2.1	0	202060	70663	129070	2329.9	0	32901	46383	0	0	3
Q14160;A0A0G2JNZ2;A0A0G2JPP5;A0A669KB89;A0A0G2JMS7;H0YCG0;A0A669KAX5;Q9BTT6;H0YDF9;Q5T0G3	Q14160;A0A0G2JNZ2;A0A0G2JPP5;A0A669KB89;A0A0G2JMS7	20;20;20;20;19;8;2;1;1;1	20;20;20;20;19;8;2;1;1;1	20;20;20;20;19;8;2;1;1;1	Protein scribble homolog	SCRIB	sp|Q14160|SCRIB_HUMAN Protein scribble homolog OS=Homo sapiens OX=9606 GN=SCRIB PE=1 SV=4;tr|A0A0G2JNZ2|A0A0G2JNZ2_HUMAN Protein scribble homolog OS=Homo sapiens OX=9606 GN=SCRIB PE=1 SV=1;tr|A0A0G2JPP5|A0A0G2JPP5_HUMAN Protein scribble homolog OS=Homo sap	10	20	20	20	15	14	18	16	15	14	18	16	15	14	18	16	21.5	21.5	21.5	174.88	1630	1630;1630;1655;1658;1549;650;214;524;140;154	0	60.838	By MS/MS	By MS/MS	By MS/MS	By MS/MS	14.5	14.6	19.3	17.5	3901700	875300	1148500	1213700	664160	148870	185620	185630	112420	13
Q96BW9;H7C1A2;A0A0G2JQ92	Q96BW9;H7C1A2;A0A0G2JQ92	1;1;1	1;1;1	1;1;1	Phosphatidate cytidylyltransferase, mitochondrial	TAMM41	sp|Q96BW9|TAM41_HUMAN Phosphatidate cytidylyltransferase, mitochondrial OS=Homo sapiens OX=9606 GN=TAMM41 PE=1 SV=2;tr|H7C1A2|H7C1A2_HUMAN Phosphatidate cytidylyltransferase, mitochondrial (Fragment) OS=Homo sapiens OX=9606 GN=TAMM41 PE=1 SV=1;tr|A0A0G2JQ9	3	1	1	1	0	0	1	0	0	0	1	0	0	0	1	0	3.5	3.5	3.5	51.066	452	452;55;236	0.00067431	2.9463			By MS/MS		0	0	3.5	0	19484	0	0	19484	0	0	0	0	0	0
O00268;A0A0G2JRY5;V9GY14	O00268;A0A0G2JRY5;V9GY14	3;3;2	3;3;2	3;3;2	Transcription initiation factor TFIID subunit 4	TAF4	sp|O00268|TAF4_HUMAN Transcription initiation factor TFIID subunit 4 OS=Homo sapiens OX=9606 GN=TAF4 PE=1 SV=2;tr|A0A0G2JRY5|A0A0G2JRY5_HUMAN Transcription initiation factor TFIID subunit 4 (Fragment) OS=Homo sapiens OX=9606 GN=TAF4 PE=1 SV=1;tr|V9GY14|V9G	3	3	3	3	3	3	3	0	3	3	3	0	3	3	3	0	3.5	3.5	3.5	110.11	1085	1085;457;215	0	5.6347	By MS/MS	By MS/MS	By MS/MS		3.5	3.5	3.5	0	230430	72453	62729	95253	0	43469	35010	62480	0	3
O94973;A0A0G2JS82	O94973;A0A0G2JS82	7;7	7;7	4;4	AP-2 complex subunit alpha-2	AP2A2	sp|O94973|AP2A2_HUMAN AP-2 complex subunit alpha-2 OS=Homo sapiens OX=9606 GN=AP2A2 PE=1 SV=2;tr|A0A0G2JS82|A0A0G2JS82_HUMAN AP-2 complex subunit alpha-2 (Fragment) OS=Homo sapiens OX=9606 GN=AP2A2 PE=1 SV=1	2	7	7	4	0	0	7	0	0	0	7	0	0	0	4	0	12.7	12.7	8	103.96	939	939;917	0	15.253			By MS/MS		0	0	12.7	0	558390	0	0	558390	0	0	0	0	0	0
A0A0J9YYL3;A0A0J9YVP6;Q9UHX1;A0A0J9YXJ8;A0A0J9YXX5;A0A0J9YVR6;E9PQ56;A0A0J9YWM1;H0YEM1;E9PMU7;E9PN18;H0YCP8;E9PL19	A0A0J9YYL3;A0A0J9YVP6;Q9UHX1;A0A0J9YXJ8;A0A0J9YXX5;A0A0J9YVR6;E9PQ56;A0A0J9YWM1;H0YEM1	15;15;14;14;14;10;10;9;9;6;6;5;3	15;15;14;14;14;10;10;9;9;6;6;5;3	15;15;14;14;14;10;10;9;9;6;6;5;3	Poly(U)-binding-splicing factor PUF60	PUF60	tr|A0A0J9YYL3|A0A0J9YYL3_HUMAN Poly(U)-binding-splicing factor PUF60 (Fragment) OS=Homo sapiens OX=9606 GN=PUF60 PE=1 SV=1;tr|A0A0J9YVP6|A0A0J9YVP6_HUMAN Poly(U)-binding-splicing factor PUF60 (Fragment) OS=Homo sapiens OX=9606 GN=PUF60 PE=1 SV=1;sp|Q9UHX1|	13	15	15	15	13	12	15	11	13	12	15	11	13	12	15	11	47.7	47.7	47.7	54.626	505	505;534;559;522;551;314;322;329;336;247;263;273;228	0	81.262	By MS/MS	By MS/MS	By MS/MS	By MS/MS	37.4	37.4	47.7	37.4	8370100	1779500	1911000	3394100	1285500	518920	673020	1036600	428390	11
Q86X10;A0A0J9YW54;A2A2F0	Q86X10;A0A0J9YW54;A2A2F0	6;6;6	6;6;6	6;6;6	Ral GTPase-activating protein subunit beta	RALGAPB	sp|Q86X10|RLGPB_HUMAN Ral GTPase-activating protein subunit beta OS=Homo sapiens OX=9606 GN=RALGAPB PE=1 SV=1;tr|A0A0J9YW54|A0A0J9YW54_HUMAN Ral GTPase-activating protein subunit beta (Fragment) OS=Homo sapiens OX=9606 GN=RALGAPB PE=1 SV=1;tr|A2A2F0|A2A2F0	3	6	6	6	1	2	6	2	1	2	6	2	1	2	6	2	8.3	8.3	8.3	166.8	1494	1494;866;1323	0	11.485	By MS/MS	By MS/MS	By MS/MS	By MS/MS	1	2.1	8.3	2.1	314660	21912	44358	195910	52486	0	30424	77719	32832	1
Q9P1Y6;A0A0J9YX88;E9PJ24;B7ZM65;F8WEF5;A0A0J9YYB5;A0A0J9YWD5	Q9P1Y6;A0A0J9YX88;E9PJ24;B7ZM65;F8WEF5;A0A0J9YYB5;A0A0J9YWD5	1;1;1;1;1;1;1	1;1;1;1;1;1;1	1;1;1;1;1;1;1	PHD and RING finger domain-containing protein 1	PHRF1	sp|Q9P1Y6|PHRF1_HUMAN PHD and RING finger domain-containing protein 1 OS=Homo sapiens OX=9606 GN=PHRF1 PE=1 SV=3;tr|A0A0J9YX88|A0A0J9YX88_HUMAN PHD and RING finger domain-containing protein 1 OS=Homo sapiens OX=9606 GN=PHRF1 PE=1 SV=1;tr|E9PJ24|E9PJ24_HUMA	7	1	1	1	0	0	1	0	0	0	1	0	0	0	1	0	0.9	0.9	0.9	178.66	1649	1649;1494;1645;1645;1647;1647;1648	0.00068799	3.1939			By MS/MS		0	0	0.9	0	25532	0	0	25532	0	0	0	0	0	0
O95319;Q5VZZ6;A0A0J9YX66;A0A1B0GU44;E9PC62;A0A1B0GUN8;A0A0J9YXJ0;V9GY47;A0A0J9YXK1;V9GYD9	O95319;Q5VZZ6;A0A0J9YX66;A0A1B0GU44;E9PC62;A0A1B0GUN8;A0A0J9YXJ0;V9GY47;A0A0J9YXK1;V9GYD9	3;3;3;3;3;3;3;2;2;2	2;2;2;2;2;2;2;2;2;2	2;2;2;2;2;2;2;2;2;2	CUGBP Elav-like family member 2	CELF2	sp|O95319|CELF2_HUMAN CUGBP Elav-like family member 2 OS=Homo sapiens OX=9606 GN=CELF2 PE=1 SV=1;tr|Q5VZZ6|Q5VZZ6_HUMAN CUGBP Elav-like family member 2 OS=Homo sapiens OX=9606 GN=CELF2 PE=1 SV=2;tr|A0A0J9YX66|A0A0J9YX66_HUMAN CUGBP Elav-like family member	10	3	2	2	2	3	2	0	1	2	1	0	1	2	1	0	6.9	4.7	4.7	54.284	508	508;502;514;520;521;526;533;70;94;440	0	4.9463	By matching	By MS/MS	By MS/MS		3.7	6.9	5.3	0	83689	18430	31946	33312	0	0	0	0	0	0
P07477;P07478;Q8NHM4;H0Y8D1;A6XMV8;CON__P07477;A0A0J9YYC8;E7EQ64;A6XMV9	P07477;P07478;Q8NHM4;H0Y8D1;A6XMV8;CON__P07477;A0A0J9YYC8;E7EQ64;A6XMV9	1;1;1;1;1;1;1;1;1	1;1;1;1;1;1;1;1;1	1;1;1;1;1;1;1;1;1	Trypsin-1;Alpha-trypsin chain 1;Alpha-trypsin chain 2;Trypsin-2;Putative trypsin-6	PRSS1;PRSS2;PRSS3P2	sp|P07477|TRY1_HUMAN Trypsin-1 OS=Homo sapiens OX=9606 GN=PRSS1 PE=1 SV=1;sp|P07478|TRY2_HUMAN Trypsin-2 OS=Homo sapiens OX=9606 GN=PRSS2 PE=1 SV=1;sp|Q8NHM4|TRY6_HUMAN Putative trypsin-6 OS=Homo sapiens OX=9606 GN=PRSS3P2 PE=5 SV=2;tr|H0Y8D1|H0Y8D1_HUMAN	9	1	1	1	1	1	1	1	1	1	1	1	1	1	1	1	8.1	8.1	8.1	26.558	247	247;247;247;142;246;247;247;261;261	0.02767	0.92229	By MS/MS	By MS/MS	By MS/MS	By MS/MS	8.1	8.1	8.1	8.1	6608100	1666000	1596000	1814400	1531700	1750100	1595300	1282900	1446900	2
A0A0M3HER2	A0A0M3HER2	3	1	1			tr|A0A0M3HER2|A0A0M3HER2_HUMAN Centromere protein V OS=Homo sapiens OX=9606 GN=CENPV PE=1 SV=1	1	3	1	1	2	3	3	3	0	1	1	1	0	1	1	1	26.9	12	12	18.807	175	175	0	12.99	By matching	By MS/MS	By MS/MS	By MS/MS	14.9	26.9	26.9	26.9	203530	0	53881	97713	51936	0	0	0	0	0
P43243;A8MXP9;A0A0R4J2E8;D6REM6;D6R991;B3KM87;H0Y8T4;D6RIA2;D6RE02;D6RBK5;D6RBI2;D6R8Z5;D6REK4;D6RCM3;D6RAY2;D6RAM9;A0A1B0GX04;Q68E03;D6RBS2;D6R9F3;D6RB45	P43243;A8MXP9;A0A0R4J2E8;D6REM6;D6R991	26;26;26;25;19;10;10;3;3;3;3;2;2;2;2;2;1;1;1;1;1	26;26;26;25;19;10;10;3;3;3;3;2;2;2;2;2;1;1;1;1;1	26;26;26;25;19;10;10;3;3;3;3;2;2;2;2;2;1;1;1;1;1	Matrin-3	MATR3	sp|P43243|MATR3_HUMAN Matrin-3 OS=Homo sapiens OX=9606 GN=MATR3 PE=1 SV=2;tr|A8MXP9|A8MXP9_HUMAN Matrin-3 OS=Homo sapiens OX=9606 GN=MATR3 PE=1 SV=1;tr|A0A0R4J2E8|A0A0R4J2E8_HUMAN Matrin-3 OS=Homo sapiens OX=9606 GN=MATR3 PE=1 SV=1;tr|D6REM6|D6REM6_HUMAN M	21	26	26	26	15	15	26	20	15	15	26	20	15	15	26	20	40.6	40.6	40.6	94.622	847	847;895;847;794;433;509;334;172;124;121;109;107;100;99;86;81;77;283;87;78;47	0	182.94	By MS/MS	By MS/MS	By MS/MS	By MS/MS	23.8	26.2	40.6	34.6	9153300	1024600	1292400	5128900	1707500	219160	287260	833460	307650	15
Q12894;A0A0R4J2F6;H7C2Z4	Q12894;A0A0R4J2F6;H7C2Z4	2;2;1	2;2;1	2;2;1	Interferon-related developmental regulator 2	IFRD2	sp|Q12894|IFRD2_HUMAN Interferon-related developmental regulator 2 OS=Homo sapiens OX=9606 GN=IFRD2 PE=1 SV=3;tr|A0A0R4J2F6|A0A0R4J2F6_HUMAN Interferon-related developmental regulator 2 OS=Homo sapiens OX=9606 GN=IFRD2 PE=1 SV=1;tr|H7C2Z4|H7C2Z4_HUMAN Inte	3	2	2	2	0	0	2	0	0	0	2	0	0	0	2	0	6.3	6.3	6.3	54.813	506	506;442;71	0.00038183	4.3735			By MS/MS		0	0	6.3	0	31538	0	0	31538	0	0	0	0	0	0
Q15004;A0A0U1RQC1;H0YMA4;A0A0U1RQM0	Q15004;A0A0U1RQC1;H0YMA4;A0A0U1RQM0	1;1;1;1	1;1;1;1	1;1;1;1	PCNA-associated factor	KIAA0101	sp|Q15004|PAF15_HUMAN PCNA-associated factor OS=Homo sapiens OX=9606 GN=PCLAF PE=1 SV=1;tr|A0A0U1RQC1|A0A0U1RQC1_HUMAN PAF domain-containing protein OS=Homo sapiens OX=9606 PE=1 SV=1;tr|H0YMA4|H0YMA4_HUMAN HCG2039386, isoform CRA_b OS=Homo sapiens OX=9606	4	1	1	1	0	1	1	0	0	1	1	0	0	1	1	0	16.2	16.2	16.2	11.986	111	111;48;115;116	0.0096126	1.4829		By MS/MS	By MS/MS		0	16.2	16.2	0	31711	0	14856	16855	0	0	0	0	0	0
A0A0U1RQK7;O43432;A0A0A0MSA7	A0A0U1RQK7;O43432;A0A0A0MSA7	11;9;9	8;6;6	8;6;6	Eukaryotic translation initiation factor 4 gamma 3	EIF4G3	tr|A0A0U1RQK7|A0A0U1RQK7_HUMAN Eukaryotic translation initiation factor 4 gamma 3 OS=Homo sapiens OX=9606 GN=EIF4G3 PE=1 SV=1;sp|O43432|IF4G3_HUMAN Eukaryotic translation initiation factor 4 gamma 3 OS=Homo sapiens OX=9606 GN=EIF4G3 PE=1 SV=2;tr|A0A0A0MSA7	3	11	8	8	9	7	10	6	6	5	7	3	6	5	7	3	7.8	6.1	6.1	195.27	1774	1774;1585;1621	0	16.839	By MS/MS	By MS/MS	By MS/MS	By MS/MS	6	4.2	7.2	4	714170	186960	193660	285710	47835	75794	52621	79475	28079	5
Q6P3W7;A0A0U1RQQ9;F8VSC5;F8VPW3;H0YIK6	Q6P3W7;A0A0U1RQQ9;F8VSC5	9;9;8;1;1	9;9;8;1;1	9;9;8;1;1	SCY1-like protein 2	SCYL2	sp|Q6P3W7|SCYL2_HUMAN SCY1-like protein 2 OS=Homo sapiens OX=9606 GN=SCYL2 PE=1 SV=1;tr|A0A0U1RQQ9|A0A0U1RQQ9_HUMAN SCY1-like protein 2 OS=Homo sapiens OX=9606 GN=SCYL2 PE=1 SV=1;tr|F8VSC5|F8VSC5_HUMAN SCY1-like protein 2 (Fragment) OS=Homo sapiens OX=9606	5	9	9	9	7	7	9	6	7	7	9	6	7	7	9	6	16.4	16.4	16.4	103.71	929	929;933;681;76;114	0	23.061	By MS/MS	By MS/MS	By MS/MS	By MS/MS	11.8	11.8	16.4	9.9	1000600	257080	242960	346860	153690	69704	66635	89121	47907	7
Q8WXE1;A0A0U1RQR9;A0A0U1RRM7;A0A0U1RQW3	Q8WXE1;A0A0U1RQR9;A0A0U1RRM7;A0A0U1RQW3	1;1;1;1	1;1;1;1	1;1;1;1	ATR-interacting protein	ATRIP	sp|Q8WXE1|ATRIP_HUMAN ATR-interacting protein OS=Homo sapiens OX=9606 GN=ATRIP PE=1 SV=1;tr|A0A0U1RQR9|A0A0U1RQR9_HUMAN ATR-interacting protein OS=Homo sapiens OX=9606 GN=ATRIP PE=1 SV=1;tr|A0A0U1RRM7|A0A0U1RRM7_HUMAN ATR-interacting protein (Fragment) OS=	4	1	1	1	1	1	1	1	1	1	1	1	1	1	1	1	1.9	1.9	1.9	85.837	791	791;131;196;464	0.0018773	2.1773	By MS/MS	By MS/MS	By MS/MS	By MS/MS	1.9	1.9	1.9	1.9	79314	15717	17698	32365	13535	0	0	0	0	1
Q16563;A0A0U1RQT9;C9JYN0	Q16563;A0A0U1RQT9;C9JYN0	1;1;1	1;1;1	1;1;1	Synaptophysin-like protein 1	SYPL1	sp|Q16563|SYPL1_HUMAN Synaptophysin-like protein 1 OS=Homo sapiens OX=9606 GN=SYPL1 PE=1 SV=1;tr|A0A0U1RQT9|A0A0U1RQT9_HUMAN Synaptophysin-like protein 1 (Fragment) OS=Homo sapiens OX=9606 GN=SYPL1 PE=1 SV=1;tr|C9JYN0|C9JYN0_HUMAN Synaptophysin-like protei	3	1	1	1	0	0	1	0	0	0	1	0	0	0	1	0	4.2	4.2	4.2	28.565	259	259;135;224	0.040489	0.7987			By MS/MS		0	0	4.2	0	9166.2	0	0	9166.2	0	0	0	0	0	0
Q9UNF0;A0A0U1RR22;H0Y923;B0QYG7;B0QYG8	Q9UNF0;A0A0U1RR22	4;4;1;1;1	4;4;1;1;1	4;4;1;1;1	Protein kinase C and casein kinase substrate in neurons protein 2	PACSIN2	sp|Q9UNF0|PACN2_HUMAN Protein kinase C and casein kinase substrate in neurons protein 2 OS=Homo sapiens OX=9606 GN=PACSIN2 PE=1 SV=2;tr|A0A0U1RR22|A0A0U1RR22_HUMAN Protein kinase C and casein kinase substrate in neurons protein 2 (Fragment) OS=Homo sapiens	5	4	4	4	3	3	4	0	3	3	4	0	3	3	4	0	10.1	10.1	10.1	55.738	486	486;451;59;152;155	0	7.4379	By MS/MS	By matching	By MS/MS		6.8	6.8	10.1	0	259700	52799	68248	138660	0	28479	33818	73204	0	1
P0C0S8;Q99878;Q9BTM1;Q96KK5;P20671;A0A0U1RR32;A0A0U1RRH7;H0YFX9;A0A3B3IS11	P0C0S8;Q99878;Q9BTM1;Q96KK5;P20671;A0A0U1RR32;A0A0U1RRH7;H0YFX9;A0A3B3IS11	9;9;9;9;9;9;9;6;6	1;1;1;1;1;1;1;1;1	0;0;0;0;0;0;0;0;0	Histone H2A type 1;Histone H2A type 1-J;Histone H2A.J;Histone H2A type 1-H;Histone H2A type 1-D;Histone H2A	HIST1H2AG;HIST1H2AJ;H2AFJ;HIST1H2AH;HIST1H2AD	sp|P0C0S8|H2A1_HUMAN Histone H2A type 1 OS=Homo sapiens OX=9606 GN=H2AC11 PE=1 SV=2;sp|Q99878|H2A1J_HUMAN Histone H2A type 1-J OS=Homo sapiens OX=9606 GN=H2AC14 PE=1 SV=3;sp|Q9BTM1|H2AJ_HUMAN Histone H2A.J OS=Homo sapiens OX=9606 GN=H2AJ PE=1 SV=1;sp|Q96KK	9	9	1	0	8	9	9	9	1	1	1	1	0	0	0	0	62.3	22.3	0	14.091	130	130;128;129;128;130;169;170;92;140	0	21.418	By MS/MS	By MS/MS	By MS/MS	By MS/MS	60	62.3	62.3	62.3	434930	53167	38112	189960	153690	0	0	0	0	1
P22681;A0A0U1RR39;A0A1B0GW38;A0A0U1RQX8	P22681;A0A0U1RR39;A0A1B0GW38;A0A0U1RQX8	4;4;3;3	4;4;3;3	4;4;3;3	E3 ubiquitin-protein ligase CBL	CBL	sp|P22681|CBL_HUMAN E3 ubiquitin-protein ligase CBL OS=Homo sapiens OX=9606 GN=CBL PE=1 SV=2;tr|A0A0U1RR39|A0A0U1RR39_HUMAN E3 ubiquitin-protein ligase CBL OS=Homo sapiens OX=9606 GN=CBL PE=1 SV=1;tr|A0A1B0GW38|A0A1B0GW38_HUMAN E3 ubiquitin-protein ligase	4	4	4	4	2	2	4	1	2	2	4	1	2	2	4	1	6.4	6.4	6.4	99.632	906	906;862;869;882	0	8.7766	By MS/MS	By MS/MS	By MS/MS	By MS/MS	3.6	3.6	6.4	2	411680	78847	63353	226190	43293	45182	35414	102620	0	2
Q96IJ6;A0A0U1RRC2	Q96IJ6;A0A0U1RRC2	1;1	1;1	1;1	Mannose-1-phosphate guanyltransferase alpha	GMPPA	sp|Q96IJ6|GMPPA_HUMAN Mannose-1-phosphate guanyltransferase alpha OS=Homo sapiens OX=9606 GN=GMPPA PE=1 SV=1;tr|A0A0U1RRC2|A0A0U1RRC2_HUMAN Mannose-1-phosphate guanyltransferase alpha (Fragment) OS=Homo sapiens OX=9606 GN=GMPPA PE=1 SV=1	2	1	1	1	0	1	1	0	0	1	1	0	0	1	1	0	3.3	3.3	3.3	46.291	420	420;114	0.00068847	3.1995		By MS/MS	By MS/MS		0	3.3	3.3	0	54734	0	11331	43403	0	0	0	0	0	0
O94880;B4DG57;A0A0U1RRH6	O94880;B4DG57;A0A0U1RRH6	1;1;1	1;1;1	1;1;1	PHD finger protein 14	PHF14	sp|O94880|PHF14_HUMAN PHD finger protein 14 OS=Homo sapiens OX=9606 GN=PHF14 PE=1 SV=2;tr|B4DG57|B4DG57_HUMAN PHD finger protein 14 OS=Homo sapiens OX=9606 GN=PHF14 PE=1 SV=1;tr|A0A0U1RRH6|A0A0U1RRH6_HUMAN PHD finger protein 14 OS=Homo sapiens OX=9606 GN=P	3	1	1	1	0	0	1	0	0	0	1	0	0	0	1	0	2.9	2.9	2.9	100.05	888	888;603;948	0.014626	1.2848			By MS/MS		0	0	2.9	0	21961	0	0	21961	0	0	0	0	0	0
Q8WXI9;A0A0U1RRM1;A0A0U1RR30;A0A0U1RRK3;A0A0U1RR34;A0A1B0GW07	Q8WXI9;A0A0U1RRM1	17;17;7;5;5;1	17;17;7;5;5;1	15;15;6;5;5;1	Transcriptional repressor p66-beta	GATAD2B	sp|Q8WXI9|P66B_HUMAN Transcriptional repressor p66-beta OS=Homo sapiens OX=9606 GN=GATAD2B PE=1 SV=1;tr|A0A0U1RRM1|A0A0U1RRM1_HUMAN Transcriptional repressor p66-beta OS=Homo sapiens OX=9606 GN=GATAD2B PE=1 SV=1	6	17	17	15	12	14	13	11	12	14	13	11	11	12	12	10	45.2	45.2	41.3	65.26	593	593;577;263;149;187;190	0	112.76	By MS/MS	By MS/MS	By MS/MS	By MS/MS	32.2	39.3	35.1	29.2	3861700	900330	1140100	1049000	772280	178630	202400	211700	149160	12
A0A140T955;A0A140T933;A0A1W2PPQ2;A0A1W2PRT9;Q53Z42;A0A140T9I0;A0A140T9X5;A0A140T913	A0A140T955;A0A140T933;A0A1W2PPQ2;A0A1W2PRT9;Q53Z42;A0A140T9I0;A0A140T9X5;A0A140T913	4;4;4;4;4;4;4;4	4;4;4;4;4;4;4;4	2;2;2;2;2;2;2;2		HLA-A	tr|A0A140T955|A0A140T955_HUMAN HLA class I histocompatibility antigen, A alpha chain OS=Homo sapiens OX=9606 GN=HLA-A PE=1 SV=1;tr|A0A140T933|A0A140T933_HUMAN HLA class I histocompatibility antigen, A alpha chain (Fragment) OS=Homo sapiens OX=9606 GN=HLA-A	8	4	4	2	1	1	4	1	1	1	4	1	0	0	2	0	22.7	22.7	10	34.288	299	299;299;339;362;365;365;371;371	0	20.679	By MS/MS	By MS/MS	By MS/MS	By MS/MS	8	8	22.7	8	323510	19673	32507	247780	23544	0	0	0	0	1
A0A1W2PR11;A0A140T9J9;A0A140T921;A0A140T962;Q5QT33;O19617;A0A140T9B3;A0A140T9H5;P10321;A2AEA2;A0A140T9U8;A0A140T9E1;A0A140T9D4;F6U0H7;A0A140TA05;A0A140TA21;P01893;A0A140T942;A0A140T9L3;P13747;A0A140T9Z7;F8W9Z8;A0A140TA12	A0A1W2PR11;A0A140T9J9;A0A140T921;A0A140T962;Q5QT33;O19617;A0A140T9B3;A0A140T9H5;P10321;A2AEA2;A0A140T9U8;A0A140T9E1;A0A140T9D4;F6U0H7;A0A140TA05;A0A140TA21;P01893;A0A140T942;A0A140T9L3	3;3;3;3;3;3;3;3;3;3;3;2;2;2;2;2;2;2;2;1;1;1;1	2;2;2;2;2;2;2;2;2;2;2;2;2;2;2;2;1;2;2;1;1;1;1	0;0;0;0;0;0;0;0;0;0;0;0;0;0;0;0;0;0;0;0;0;0;0	HLA class I histocompatibility antigen, Cw-7 alpha chain;Putative HLA class I histocompatibility antigen, alpha chain H	HLA-C;HLA-B;HLA-H	tr|A0A1W2PR11|A0A1W2PR11_HUMAN HLA class I histocompatibility antigen, C alpha chain OS=Homo sapiens OX=9606 GN=HLA-C PE=1 SV=1;tr|A0A140T9J9|A0A140T9J9_HUMAN HLA class I histocompatibility antigen, C alpha chain OS=Homo sapiens OX=9606 GN=HLA-C PE=1 SV=1;	23	3	2	0	1	3	3	1	0	2	2	0	0	0	0	0	16	8.6	0	36.848	325	325;372;368;368;366;366;397;372;366;372;397;261;246;246;224;224;362;261;261;358;131;131;131	0	6.2273	By matching	By MS/MS	By MS/MS	By matching	7.4	16	16	7.4	196990	0	51545	145450	0	0	28128	80404	0	0
Q99942;A0A140TA09	Q99942;A0A140TA09	1;1	1;1	1;1	E3 ubiquitin-protein ligase RNF5	RNF5	sp|Q99942|RNF5_HUMAN E3 ubiquitin-protein ligase RNF5 OS=Homo sapiens OX=9606 GN=RNF5 PE=1 SV=1;tr|A0A140TA09|A0A140TA09_HUMAN E3 ubiquitin-protein ligase RNF5 OS=Homo sapiens OX=9606 GN=RNF5 PE=1 SV=1	2	1	1	1	0	0	1	0	0	0	1	0	0	0	1	0	9.4	9.4	9.4	19.881	180	180;91	0.0021446	1.9733			By MS/MS		0	0	9.4	0	26719	0	0	26719	0	0	0	0	0	0
Q9C0B1;A0A1B0GUC3;A0A1B0GV98;A0A1B0GTC5;A0A1B0GU26;A0A1B0GTC3;A0A1B0GVH5;A0A1B0GTI3;A0A1B0GTY1;A0A1B0GTZ8;X6R3I0;A0A1B0GUY7	Q9C0B1;A0A1B0GUC3;A0A1B0GV98;A0A1B0GTC5;A0A1B0GU26;A0A1B0GTC3;A0A1B0GVH5;A0A1B0GTI3;A0A1B0GTY1	3;3;3;3;3;3;3;2;2;1;1;1	3;3;3;3;3;3;3;2;2;1;1;1	3;3;3;3;3;3;3;2;2;1;1;1	Alpha-ketoglutarate-dependent dioxygenase FTO	FTO	sp|Q9C0B1|FTO_HUMAN Alpha-ketoglutarate-dependent dioxygenase FTO OS=Homo sapiens OX=9606 GN=FTO PE=1 SV=3;tr|A0A1B0GUC3|A0A1B0GUC3_HUMAN Alpha-ketoglutarate-dependent dioxygenase FTO OS=Homo sapiens OX=9606 GN=FTO PE=1 SV=1;tr|A0A1B0GV98|A0A1B0GV98_HUMAN	12	3	3	3	0	0	3	0	0	0	3	0	0	0	3	0	9.3	9.3	9.3	58.281	505	505;450;455;457;481;533;559;275;421;66;129;173	0	8.9736			By MS/MS		0	0	9.3	0	101980	0	0	101980	0	0	0	0	0	0
P30566;A0A1B0GTJ7;A0A1B0GWJ0;A0A0A6YY92;A0A1B0GWF8;A0A096LNY6;A0A1B0GTG9;A0A096LNY5;A0A096LPA2;A0A096LNY4;A0A096LP92;A0A096LP72;B4DEP1;A0A1W2PRX2;A0A096LP76;A0A096LNT0;V9GY96	P30566;A0A1B0GTJ7;A0A1B0GWJ0;A0A0A6YY92;A0A1B0GWF8;A0A096LNY6;A0A1B0GTG9	17;17;17;16;13;13;12;8;5;4;3;3;3;2;2;1;1	17;17;17;16;13;13;12;8;5;4;3;3;3;2;2;1;1	17;17;17;16;13;13;12;8;5;4;3;3;3;2;2;1;1	Adenylosuccinate lyase	ADSL	sp|P30566|PUR8_HUMAN Adenylosuccinate lyase OS=Homo sapiens OX=9606 GN=ADSL PE=1 SV=2;tr|A0A1B0GTJ7|A0A1B0GTJ7_HUMAN Adenylosuccinate lyase OS=Homo sapiens OX=9606 GN=ADSL PE=1 SV=1;tr|A0A1B0GWJ0|A0A1B0GWJ0_HUMAN Adenylosuccinate lyase OS=Homo sapiens OX=9	17	17	17	17	1	2	17	3	1	2	17	3	1	2	17	3	50	50	50	54.889	484	484;480;480;498;403;360;377;262;133;164;78;149;127;142;102;81;57	0	38.324	By matching	By MS/MS	By MS/MS	By MS/MS	2.3	4.5	50	8.5	1484500	22941	48599	1354500	58441	0	6801.6	182330	7751.3	0
Q8NFD5;A0A1B0GV63;A0A1B0GWJ2;A0A1B0GTJ8;A0A1B0GVK1;H0Y7H8;A0A3F2YNW7	Q8NFD5;A0A1B0GV63;A0A1B0GWJ2;A0A1B0GTJ8;A0A1B0GVK1;H0Y7H8;A0A3F2YNW7	2;2;2;2;2;2;2	1;1;1;1;1;1;1	1;1;1;1;1;1;1	AT-rich interactive domain-containing protein 1B	ARID1B	sp|Q8NFD5|ARI1B_HUMAN AT-rich interactive domain-containing protein 1B OS=Homo sapiens OX=9606 GN=ARID1B PE=1 SV=2;tr|A0A1B0GV63|A0A1B0GV63_HUMAN AT-rich interactive domain-containing protein 1B (Fragment) OS=Homo sapiens OX=9606 GN=ARID1B PE=1 SV=1;tr|A0A	7	2	1	1	0	1	1	0	0	0	1	0	0	0	1	0	1.7	0.8	0.8	236.12	2236	2236;1349;1479;1495;1539;1758;2332	0.0012715	2.3441		By matching	By MS/MS		0	0.9	0.8	0	15325	0	0	15325	0	0	0	0	0	0
Q6ZN17;A0A1B0GTK2;A0A1B0GVD3	Q6ZN17;A0A1B0GTK2;A0A1B0GVD3	1;1;1	1;1;1	1;1;1	Protein lin-28 homolog B	LIN28B	sp|Q6ZN17|LN28B_HUMAN Protein lin-28 homolog B OS=Homo sapiens OX=9606 GN=LIN28B PE=1 SV=1;tr|A0A1B0GTK2|A0A1B0GTK2_HUMAN Protein lin-28 homolog B (Fragment) OS=Homo sapiens OX=9606 GN=LIN28B PE=1 SV=1;tr|A0A1B0GVD3|A0A1B0GVD3_HUMAN Protein lin-28 homolog	3	1	1	1	0	0	1	0	0	0	1	0	0	0	1	0	8.4	8.4	8.4	27.083	250	250;209;258	0.0048005	1.7954			By MS/MS		0	0	8.4	0	31328	0	0	31328	0	0	0	0	0	0
A0A1B0GTL5;Q9BXF6	A0A1B0GTL5;Q9BXF6	14;12	14;12	14;12	Rab11 family-interacting protein 5	RAB11FIP5	tr|A0A1B0GTL5|A0A1B0GTL5_HUMAN Rab11 family-interacting protein 5 OS=Homo sapiens OX=9606 GN=RAB11FIP5 PE=1 SV=1;sp|Q9BXF6|RFIP5_HUMAN Rab11 family-interacting protein 5 OS=Homo sapiens OX=9606 GN=RAB11FIP5 PE=1 SV=1	2	14	14	14	7	8	12	10	7	8	12	10	7	8	12	10	15.4	15.4	15.4	138.41	1324	1324;653	0	37.882	By MS/MS	By MS/MS	By MS/MS	By MS/MS	7.5	9.1	12.5	11.7	1236200	253740	339670	447990	194840	81307	85283	76565	53306	5
Q96L93;A0A1B0GTU3;Q9H1H9;A0A0A0MRC9;A0A1B0GUA8	Q96L93;A0A1B0GTU3	4;4;1;1;1	4;4;1;1;1	3;3;0;1;0	Kinesin-like protein KIF16B	KIF16B	sp|Q96L93|KI16B_HUMAN Kinesin-like protein KIF16B OS=Homo sapiens OX=9606 GN=KIF16B PE=1 SV=2;tr|A0A1B0GTU3|A0A1B0GTU3_HUMAN Kinesin-like protein KIF16B OS=Homo sapiens OX=9606 GN=KIF16B PE=1 SV=1	5	4	4	3	2	1	3	1	2	1	3	1	2	1	2	1	4.3	4.3	3.6	152.01	1317	1317;1266;1805;201;1845	0	4.7987	By MS/MS	By MS/MS	By MS/MS	By matching	1.7	0.9	3.5	1.9	111430	34783	30530	42028	4090.1	0	0	0	0	2
P49023;A0A1B0GU60;A0A1B0GTU4;F5H836;F5GZ78	P49023;A0A1B0GU60;A0A1B0GTU4;F5H836;F5GZ78	2;2;2;1;1	2;2;2;1;1	2;2;2;1;1	Paxillin	PXN	sp|P49023|PAXI_HUMAN Paxillin OS=Homo sapiens OX=9606 GN=PXN PE=1 SV=3;tr|A0A1B0GU60|A0A1B0GU60_HUMAN Paxillin OS=Homo sapiens OX=9606 GN=PXN PE=1 SV=1;tr|A0A1B0GTU4|A0A1B0GTU4_HUMAN Paxillin OS=Homo sapiens OX=9606 GN=PXN PE=1 SV=1;tr|F5H836|F5H836_HUMAN	5	2	2	2	2	2	2	2	2	2	2	2	2	2	2	2	6.4	6.4	6.4	64.505	591	591;706;1081;176;589	0	16.198	By MS/MS	By MS/MS	By MS/MS	By MS/MS	6.4	6.4	6.4	6.4	157960	21791	30050	71000	35119	13509	12210	46580	23025	2
Q9UDY2;A0A3B3ITE1;A0A1B0GTW1;A0A2R8YDH4;A0A3B3IS03;A0A3B3ISZ5;A0A3B3IRI3;A0A3B3IU51;A0A3B3IT83;A0A3B3IRV6;A0A3B3ISF1	Q9UDY2;A0A3B3ITE1;A0A1B0GTW1;A0A2R8YDH4;A0A3B3IS03;A0A3B3ISZ5;A0A3B3IRI3;A0A3B3IU51;A0A3B3IT83;A0A3B3IRV6;A0A3B3ISF1	7;7;7;7;6;6;6;5;4;4;4	7;7;7;7;6;6;6;5;4;4;4	6;6;6;6;5;6;6;4;4;4;4	Tight junction protein ZO-2	TJP2	sp|Q9UDY2|ZO2_HUMAN Tight junction protein ZO-2 OS=Homo sapiens OX=9606 GN=TJP2 PE=1 SV=2;tr|A0A3B3ITE1|A0A3B3ITE1_HUMAN Tight junction protein ZO-2 (Fragment) OS=Homo sapiens OX=9606 GN=TJP2 PE=1 SV=1;tr|A0A1B0GTW1|A0A1B0GTW1_HUMAN Tight junction protein	11	7	7	6	7	7	6	4	7	7	6	4	6	6	6	4	9.9	9.9	8.2	133.96	1190	1190;1191;1249;1319;652;1099;1128;1047;621;851;989	0	25.088	By MS/MS	By MS/MS	By MS/MS	By MS/MS	9.9	9.9	8.2	4.4	643920	145370	185630	231060	81865	37595	47494	61062	27187	6
P07339;F8WD96;C9JH19;H7C469;A0A1B0GW44;A0A1B0GVP3;A0A1B0GV23;A0A1B0GVD5;A0A1B0GWE8;A0A1B0GU92;A0A1B0GU03;F8W787	P07339;F8WD96;C9JH19;H7C469;A0A1B0GW44;A0A1B0GVP3;A0A1B0GV23;A0A1B0GVD5;A0A1B0GWE8;A0A1B0GU92;A0A1B0GU03;F8W787	3;3;3;3;3;3;3;3;3;3;3;2	3;3;3;3;3;3;3;3;3;3;3;2	3;3;3;3;3;3;3;3;3;3;3;2	Cathepsin D;Cathepsin D light chain;Cathepsin D heavy chain	CTSD	sp|P07339|CATD_HUMAN Cathepsin D OS=Homo sapiens OX=9606 GN=CTSD PE=1 SV=1;tr|F8WD96|F8WD96_HUMAN Cathepsin D OS=Homo sapiens OX=9606 GN=CTSD PE=1 SV=1;tr|C9JH19|C9JH19_HUMAN Cathepsin D (Fragment) OS=Homo sapiens OX=9606 GN=CTSD PE=1 SV=1;tr|H7C469|H7C469	12	3	3	3	0	2	3	3	0	2	3	3	0	2	3	3	10	10	10	44.552	412	412;276;299;336;405;405;406;409;410;557;582;199	0	7.6101		By MS/MS	By MS/MS	By MS/MS	0	6.8	10	10	390550	0	31988	257700	100870	0	25779	127470	34283	0
Q9HCJ0;A0A1B0GU24	Q9HCJ0;A0A1B0GU24	2;2	1;1	1;1	Trinucleotide repeat-containing gene 6C protein	TNRC6C	sp|Q9HCJ0|TNR6C_HUMAN Trinucleotide repeat-containing gene 6C protein OS=Homo sapiens OX=9606 GN=TNRC6C PE=1 SV=3;tr|A0A1B0GU24|A0A1B0GU24_HUMAN Trinucleotide repeat-containing gene 6C protein OS=Homo sapiens OX=9606 GN=TNRC6C PE=1 SV=1	2	2	1	1	1	1	2	1	0	0	1	0	0	0	1	0	2	1.3	1.3	175.96	1690	1690;1944	0.002445	1.9598	By matching	By matching	By MS/MS	By matching	0.7	0.7	2	0.7	10169	0	0	10169	0	0	0	0	0	0
Q9H9B1;A0A1B0GU48;A0A1B0GV09;A0A0C4DGF8;A0A1B0GWF6;A0A1W2PPZ7	Q9H9B1;A0A1B0GU48;A0A1B0GV09;A0A0C4DGF8	3;3;3;2;1;1	3;3;3;2;1;1	2;2;2;2;1;1	Histone-lysine N-methyltransferase EHMT1	EHMT1	sp|Q9H9B1|EHMT1_HUMAN Histone-lysine N-methyltransferase EHMT1 OS=Homo sapiens OX=9606 GN=EHMT1 PE=1 SV=4;tr|A0A1B0GU48|A0A1B0GU48_HUMAN Histone-lysine N-methyltransferase EHMT1 (Fragment) OS=Homo sapiens OX=9606 GN=EHMT1 PE=1 SV=1;tr|A0A1B0GV09|A0A1B0GV09	6	3	3	2	3	3	3	2	3	3	3	2	2	2	2	1	3.2	3.2	2.2	141.46	1298	1298;981;1267;803;370;394	0	10.662	By MS/MS	By MS/MS	By MS/MS	By MS/MS	3.2	3.2	3.2	2	371200	61374	86728	159650	63455	27057	36666	78605	36842	3
P49419;A0A1B0GUA1;A0A1B0GW82;A0A1B0GW77;A0A1B0GTY9;A0A1B0GTJ4;A0A1B0GTG2;A0A1B0GV49;A0A0J9YWF7;A0A1B0GUY0;A0A1B0GVU0;F8VVF2;H0YHM6;F8WDY6	P49419;A0A1B0GUA1;A0A1B0GW82;A0A1B0GW77;A0A1B0GTY9;A0A1B0GTJ4;A0A1B0GTG2;A0A1B0GV49;A0A0J9YWF7;A0A1B0GUY0	8;8;8;8;7;7;7;6;4;4;2;2;2;1	8;8;8;8;7;7;7;6;4;4;2;2;2;1	8;8;8;8;7;7;7;6;4;4;2;2;2;1	Alpha-aminoadipic semialdehyde dehydrogenase	ALDH7A1	sp|P49419|AL7A1_HUMAN Alpha-aminoadipic semialdehyde dehydrogenase OS=Homo sapiens OX=9606 GN=ALDH7A1 PE=1 SV=5;tr|A0A1B0GUA1|A0A1B0GUA1_HUMAN Alpha-aminoadipic semialdehyde dehydrogenase OS=Homo sapiens OX=9606 GN=ALDH7A1 PE=1 SV=1;tr|A0A1B0GW82|A0A1B0GW8	14	8	8	8	0	0	8	1	0	0	8	1	0	0	8	1	28.9	28.9	28.9	58.486	539	539;521;545;554;479;499;536;472;294;348;164;193;239;136	0	12.692			By MS/MS	By MS/MS	0	0	28.9	2	396620	0	0	384390	12224	0	0	0	0	0
Q96EK5;A0A1B0GUH6;A0A1B0GUA3;A0A1B0GTE6;A0A0D9SFK7;A0A1B0GU96;A0A1B0GV79;A0A1B0GVY9;A0A1B0GW21	Q96EK5;A0A1B0GUH6;A0A1B0GUA3;A0A1B0GTE6;A0A0D9SFK7	3;3;3;2;2;1;1;1;1	3;3;3;2;2;1;1;1;1	3;3;3;2;2;1;1;1;1	KIF1-binding protein	KIAA1279;KIF1BP	sp|Q96EK5|KBP_HUMAN KIF-binding protein OS=Homo sapiens OX=9606 GN=KIFBP PE=1 SV=1;tr|A0A1B0GUH6|A0A1B0GUH6_HUMAN KIF-binding protein (Fragment) OS=Homo sapiens OX=9606 GN=KIFBP PE=1 SV=1;tr|A0A1B0GUA3|A0A1B0GUA3_HUMAN KIF-binding protein OS=Homo sapiens O	9	3	3	3	0	0	3	1	0	0	3	1	0	0	3	1	12.4	12.4	12.4	71.813	621	621;342;646;267;297;101;169;189;209	0	8.4667			By MS/MS	By matching	0	0	12.4	2.1	168270	0	0	160880	7392.7	0	0	0	0	0
P29558;Q6XE24;E7EPF2;C9J9B2;E7ETU5;F6Y5H0;C9JIJ9;A0A1B0GUW5	P29558;Q6XE24;E7EPF2;C9J9B2;E7ETU5;F6Y5H0;C9JIJ9;A0A1B0GUW5	1;1;1;1;1;1;1;1	1;1;1;1;1;1;1;1	1;1;1;1;1;1;1;1	RNA-binding motif, single-stranded-interacting protein 1;RNA-binding motif, single-stranded-interacting protein 3	RBMS1;RBMS3	sp|P29558|RBMS1_HUMAN RNA-binding motif, single-stranded-interacting protein 1 OS=Homo sapiens OX=9606 GN=RBMS1 PE=1 SV=3;sp|Q6XE24|RBMS3_HUMAN RNA-binding motif, single-stranded-interacting protein 3 OS=Homo sapiens OX=9606 GN=RBMS3 PE=1 SV=1;tr|E7EPF2|E7	8	1	1	1	0	1	1	1	0	1	1	1	0	1	1	1	3.7	3.7	3.7	44.505	406	406;437;127;264;370;386;436;563	0.030752	0.87206		By MS/MS	By matching	By MS/MS	0	3.7	3.7	3.7	151400	0	52105	75540	23758	0	0	0	0	0
Q05086;A0A1B0GVL3;A0A0D9SG77;A0A0D9SG63;S4R306	Q05086;A0A1B0GVL3;A0A0D9SG77	4;4;3;1;1	4;4;3;1;1	4;4;3;1;1	Ubiquitin-protein ligase E3A	UBE3A	sp|Q05086|UBE3A_HUMAN Ubiquitin-protein ligase E3A OS=Homo sapiens OX=9606 GN=UBE3A PE=1 SV=4;tr|A0A1B0GVL3|A0A1B0GVL3_HUMAN Ubiquitin-protein ligase E3A OS=Homo sapiens OX=9606 GN=UBE3A PE=1 SV=1;tr|A0A0D9SG77|A0A0D9SG77_HUMAN Ubiquitin-protein ligase E3A	5	4	4	4	1	0	4	1	1	0	4	1	1	0	4	1	6.5	6.5	6.5	100.69	875	875;813;765;143;189	0.0006854	3.1387	By matching		By MS/MS	By MS/MS	1.7	0	6.5	1.7	122730	6864.8	0	110400	5462.1	0	0	0	0	0
A0A1B0GVL4;P78312;D6RFZ4;E7EUR8	A0A1B0GVL4;P78312;D6RFZ4;E7EUR8	11;10;6;6	11;10;6;6	11;10;6;6	Protein FAM193A	FAM193A	tr|A0A1B0GVL4|A0A1B0GVL4_HUMAN Protein FAM193A OS=Homo sapiens OX=9606 GN=FAM193A PE=1 SV=1;sp|P78312|F193A_HUMAN Protein FAM193A OS=Homo sapiens OX=9606 GN=FAM193A PE=1 SV=2;tr|D6RFZ4|D6RFZ4_HUMAN Protein FAM193A OS=Homo sapiens OX=9606 GN=FAM193A PE=1 SV	4	11	11	11	10	9	11	2	10	9	11	2	10	9	11	2	11.3	11.3	11.3	166.37	1515	1515;1265;804;1006	0	43.384	By MS/MS	By MS/MS	By MS/MS	By matching	10.6	8.8	11.3	2.3	1041000	351270	318240	335510	35996	113390	60088	102340	14488	9
Q5EBL4;A0A1B0GVV3	Q5EBL4;A0A1B0GVV3	1;1	1;1	1;1	RILP-like protein 1	RILPL1	sp|Q5EBL4|RIPL1_HUMAN RILP-like protein 1 OS=Homo sapiens OX=9606 GN=RILPL1 PE=1 SV=1;tr|A0A1B0GVV3|A0A1B0GVV3_HUMAN RILP-like protein 1 OS=Homo sapiens OX=9606 GN=RILPL1 PE=1 SV=1	2	1	1	1	1	1	1	1	1	1	1	1	1	1	1	1	3	3	3	47.107	403	403;386	0.044816	0.7687	By MS/MS	By MS/MS	By MS/MS	By matching	3	3	3	3	2179500	409880	685360	1082300	2040.1	0	0	0	0	1
O60315;U3KQ51;E7ESP8;A0A1X7SC99;E7EUW9;A0A1B0GVV8;A0A1B0GW50;A0JP08;P37275;U3KPV5;H0YMD3;H0YMN2;H0YND9;F6TDF5;A0A1B0GWI0;A0A1B0GV02	O60315;U3KQ51;E7ESP8;A0A1X7SC99;E7EUW9;A0A1B0GVV8;A0A1B0GW50;A0JP08;P37275;U3KPV5;H0YMD3;H0YMN2;H0YND9;F6TDF5;A0A1B0GWI0;A0A1B0GV02	2;2;2;2;2;2;2;2;1;1;1;1;1;1;1;1	2;2;2;2;2;2;2;2;1;1;1;1;1;1;1;1	2;2;2;2;2;2;2;2;1;1;1;1;1;1;1;1	Zinc finger E-box-binding homeobox 2;Zinc finger E-box-binding homeobox 1	ZEB2;ZEB1	sp|O60315|ZEB2_HUMAN Zinc finger E-box-binding homeobox 2 OS=Homo sapiens OX=9606 GN=ZEB2 PE=1 SV=1;tr|U3KQ51|U3KQ51_HUMAN Zinc finger E-box-binding homeobox 2 OS=Homo sapiens OX=9606 GN=ZEB2 PE=1 SV=2;tr|E7ESP8|E7ESP8_HUMAN Zinc finger E-box-binding homeo	16	2	2	2	2	2	2	0	2	2	2	0	2	2	2	0	2.5	2.5	2.5	136.45	1214	1214;423;467;612;731;1102;1202;1213;1124;184;274;277;288;289;955;1239	0.0003827	4.4042	By MS/MS	By MS/MS	By MS/MS		2.5	2.5	2.5	0	148060	54325	55833	37902	0	33316	32545	23313	0	2
Q2PZI1;H7C3M5;A0A1B0GW05	Q2PZI1;H7C3M5;A0A1B0GW05	1;1;1	1;1;1	1;1;1	Probable C-mannosyltransferase DPY19L1	DPY19L1	sp|Q2PZI1|D19L1_HUMAN Probable C-mannosyltransferase DPY19L1 OS=Homo sapiens OX=9606 GN=DPY19L1 PE=2 SV=1;tr|H7C3M5|H7C3M5_HUMAN Probable C-mannosyltransferase DPY19L1 (Fragment) OS=Homo sapiens OX=9606 GN=DPY19L1 PE=1 SV=1;tr|A0A1B0GW05|A0A1B0GW05_HUMAN P	3	1	1	1	0	0	1	0	0	0	1	0	0	0	1	0	2.8	2.8	2.8	77.318	675	675;83;748	0.025105	0.98253			By MS/MS		0	0	2.8	0	44957	0	0	44957	0	0	0	0	0	0
Q16555;A0A1C7CYX9	Q16555;A0A1C7CYX9	9;9	7;7	7;7	Dihydropyrimidinase-related protein 2	DPYSL2	sp|Q16555|DPYL2_HUMAN Dihydropyrimidinase-related protein 2 OS=Homo sapiens OX=9606 GN=DPYSL2 PE=1 SV=1;tr|A0A1C7CYX9|A0A1C7CYX9_HUMAN Dihydropyrimidinase-related protein 2 OS=Homo sapiens OX=9606 GN=DPYSL2 PE=1 SV=1	2	9	7	7	5	7	8	3	3	5	6	1	3	5	6	1	26	22	22	62.293	572	572;677	0	18.046	By MS/MS	By MS/MS	By MS/MS	By MS/MS	14.3	18.2	24.3	6.8	540950	91400	159160	265380	25015	38322	59644	56706	0	3
Q9BWM7;S4R3N9;A0A1P0AYU5	Q9BWM7;S4R3N9;A0A1P0AYU5	1;1;1	1;1;1	1;1;1	Sideroflexin-3	SFXN3	sp|Q9BWM7|SFXN3_HUMAN Sideroflexin-3 OS=Homo sapiens OX=9606 GN=SFXN3 PE=1 SV=3;tr|S4R3N9|S4R3N9_HUMAN Sideroflexin-3 OS=Homo sapiens OX=9606 GN=SFXN3 PE=1 SV=1;tr|A0A1P0AYU5|A0A1P0AYU5_HUMAN Sidoreflexin OS=Homo sapiens OX=9606 GN=SFXN3 PE=1 SV=1	3	1	1	1	0	0	1	1	0	0	1	1	0	0	1	1	2.8	2.8	2.8	35.503	321	321;177;325	0.012174	1.4117			By MS/MS	By matching	0	0	2.8	2.8	178400	0	0	162380	16020	0	0	0	0	0
A0A1W2PNV4;C9JEY1;C9K057;C9JBJ7;F8VXW2	A0A1W2PNV4	6;2;2;1;1	6;2;2;1;1	0;0;0;0;0			tr|A0A1W2PNV4|A0A1W2PNV4_HUMAN Uncharacterized protein OS=Homo sapiens OX=9606 PE=4 SV=1	5	6	6	0	1	3	6	3	1	3	6	3	0	0	0	0	18	18	0	75.872	684	684;334;352;102;130	0	13.033	By matching	By MS/MS	By MS/MS	By MS/MS	5.3	5.7	18	11.4	992610	73373	62490	655140	201610	0	120080	268760	105490	0
Q9H3U1;A0A1W2PNX8	Q9H3U1;A0A1W2PNX8	15;15	15;15	15;15	Protein unc-45 homolog A	UNC45A	sp|Q9H3U1|UN45A_HUMAN Protein unc-45 homolog A OS=Homo sapiens OX=9606 GN=UNC45A PE=1 SV=1;tr|A0A1W2PNX8|A0A1W2PNX8_HUMAN Protein unc-45 homolog A OS=Homo sapiens OX=9606 GN=UNC45A PE=1 SV=1	2	15	15	15	9	10	15	11	9	10	15	11	9	10	15	11	22.7	22.7	22.7	103.08	944	944;1084	0	52.446	By MS/MS	By MS/MS	By MS/MS	By MS/MS	14.1	15.6	22.7	18.4	2320900	262110	319700	1299900	439160	65267	73652	254360	92496	4
Q9Y388;A0A1W2PP04	Q9Y388;A0A1W2PP04	3;3	3;3	3;3	RNA-binding motif protein, X-linked 2	RBMX2	sp|Q9Y388|RBMX2_HUMAN RNA-binding motif protein, X-linked 2 OS=Homo sapiens OX=9606 GN=RBMX2 PE=1 SV=2;tr|A0A1W2PP04|A0A1W2PP04_HUMAN RNA-binding motif protein, X-linked 2 OS=Homo sapiens OX=9606 GN=RBMX2 PE=1 SV=1	2	3	3	3	2	1	2	2	2	1	2	2	2	1	2	2	11.2	11.2	11.2	37.335	322	322;276	0.00036563	3.7769	By MS/MS	By MS/MS	By MS/MS	By MS/MS	7.1	3.7	7.8	7.1	300190	77352	72887	84803	65151	0	0	0	0	1
Q8NC96;A0A1W2PR27;A0A1W2PPF5;A0A1W2PRQ7;F5GYH1;A0A1W2PRM0;A0A1W2PRL5;A0A1W2PR09	Q8NC96;A0A1W2PR27;A0A1W2PPF5;A0A1W2PRQ7;F5GYH1;A0A1W2PRM0;A0A1W2PRL5;A0A1W2PR09	1;1;1;1;1;1;1;1	1;1;1;1;1;1;1;1	1;1;1;1;1;1;1;1	Adaptin ear-binding coat-associated protein 1	NECAP1	sp|Q8NC96|NECP1_HUMAN Adaptin ear-binding coat-associated protein 1 OS=Homo sapiens OX=9606 GN=NECAP1 PE=1 SV=2;tr|A0A1W2PR27|A0A1W2PR27_HUMAN Adaptin ear-binding coat-associated protein 1 OS=Homo sapiens OX=9606 GN=NECAP1 PE=1 SV=1;tr|A0A1W2PPF5|A0A1W2PPF	8	1	1	1	1	1	1	0	1	1	1	0	1	1	1	0	5.1	5.1	5.1	29.737	275	275;110;110;121;240;250;254;271	0.0018762	2.1745	By matching	By MS/MS	By MS/MS		5.1	5.1	5.1	0	64158	12759	26980	24419	0	0	0	0	0	0
P01889;Q5SS57;A0A1W2PPR8;A0A140T951;A0A140T9S9;A0A140T9H3;A0A140T9G0;A0A140T9A9;S6AU73;Q2L6G2;D5H3J5	P01889;Q5SS57;A0A1W2PPR8;A0A140T951	3;3;3;2;1;1;1;1;1;1;1	1;1;1;1;1;1;1;1;1;1;1	0;0;0;0;0;0;0;0;0;0;0	HLA class I histocompatibility antigen, B-7 alpha chain	HLA-B	sp|P01889|HLAB_HUMAN HLA class I histocompatibility antigen, B alpha chain OS=Homo sapiens OX=9606 GN=HLA-B PE=1 SV=3;tr|Q5SS57|Q5SS57_HUMAN HLA class I antigen OS=Homo sapiens OX=9606 GN=HLA-B PE=1 SV=1;tr|A0A1W2PPR8|A0A1W2PPR8_HUMAN HLA class I histocomp	11	3	1	0	0	2	3	0	0	0	1	0	0	0	0	0	13.3	5.5	0	40.46	362	362;362;363;241;241;241;241;241;362;362;362	0	5.5539		By matching	By MS/MS		0	7.7	13.3	0	27327	0	0	27327	0	0	0	0	0	0
Q15906;A0A1W2PPT2	Q15906;A0A1W2PPT2	1;1	1;1	1;1	Vacuolar protein sorting-associated protein 72 homolog	VPS72	sp|Q15906|VPS72_HUMAN Vacuolar protein sorting-associated protein 72 homolog OS=Homo sapiens OX=9606 GN=VPS72 PE=1 SV=1;tr|A0A1W2PPT2|A0A1W2PPT2_HUMAN Vacuolar protein sorting-associated protein 72 homolog OS=Homo sapiens OX=9606 GN=VPS72 PE=1 SV=1	2	1	1	1	0	0	1	1	0	0	1	1	0	0	1	1	4.4	4.4	4.4	40.594	364	364;199	0.019983	1.0739			By MS/MS	By MS/MS	0	0	4.4	4.4	44889	0	0	30340	14549	0	0	0	0	0
P23193;A0A1W2PPZ5;E5RJ93;E5RIS7;A0A1W2PRL9	P23193;A0A1W2PPZ5;E5RJ93;E5RIS7;A0A1W2PRL9	3;3;2;2;2	3;3;2;2;2	3;3;2;2;2	Transcription elongation factor A protein 1	TCEA1	sp|P23193|TCEA1_HUMAN Transcription elongation factor A protein 1 OS=Homo sapiens OX=9606 GN=TCEA1 PE=1 SV=2;tr|A0A1W2PPZ5|A0A1W2PPZ5_HUMAN Transcription elongation factor A protein 1 OS=Homo sapiens OX=9606 GN=TCEA1 PE=1 SV=1;tr|E5RJ93|E5RJ93_HUMAN Transc	5	3	3	3	1	1	3	1	1	1	3	1	1	1	3	1	13.6	13.6	13.6	33.969	301	301;301;90;111;280	0	8.2096	By matching	By MS/MS	By MS/MS	By MS/MS	4.3	4.3	13.6	4.3	225440	21210	9519.1	180610	14105	0	0	0	0	0
P37268;E9PNM1;A0A1W2PQ47	P37268;E9PNM1;A0A1W2PQ47	2;2;2	2;2;2	2;2;2	Squalene synthase	FDFT1	sp|P37268|FDFT_HUMAN Squalene synthase OS=Homo sapiens OX=9606 GN=FDFT1 PE=1 SV=1;tr|E9PNM1|E9PNM1_HUMAN Squalene synthase OS=Homo sapiens OX=9606 GN=FDFT1 PE=1 SV=1;tr|A0A1W2PQ47|A0A1W2PQ47_HUMAN Squalene synthase OS=Homo sapiens OX=9606 GN=FDFT1 PE=1 SV=	3	2	2	2	0	0	2	0	0	0	2	0	0	0	2	0	7.4	7.4	7.4	48.115	417	417;410;476	0	22.223			By MS/MS		0	0	7.4	0	62430	0	0	62430	0	0	0	0	0	0
Q92841;A0A1X7SBZ2;A0A5H1ZRQ2;A0A1W2PQ51;A0A0U1RQJ0	Q92841;A0A1X7SBZ2;A0A5H1ZRQ2;A0A1W2PQ51	31;31;31;31;4	24;24;24;24;3	24;24;24;24;3	Probable ATP-dependent RNA helicase DDX17	DDX17	sp|Q92841|DDX17_HUMAN Probable ATP-dependent RNA helicase DDX17 OS=Homo sapiens OX=9606 GN=DDX17 PE=1 SV=2;tr|A0A1X7SBZ2|A0A1X7SBZ2_HUMAN Probable ATP-dependent RNA helicase DDX17 OS=Homo sapiens OX=9606 GN=DDX17 PE=1 SV=1;tr|A0A5H1ZRQ2|A0A5H1ZRQ2_HUMAN Pr	5	31	24	24	28	29	31	29	22	23	24	23	22	23	24	23	41.6	37.2	37.2	80.272	729	729;729;731;731;56	0	138.5	By MS/MS	By MS/MS	By MS/MS	By MS/MS	41.6	41.6	41.6	41.6	20930000	3046600	4432100	8146600	5305100	370450	542970	936960	612590	27
Q92878;A0A1W2PQ90;A0A494C1B7;A0A494C0Y7;E7ESD9;A0A494BZX5;A0A494C122;E7EN38;H7C0P8;A0A494BZX8	Q92878;A0A1W2PQ90;A0A494C1B7;A0A494C0Y7;E7ESD9;A0A494BZX5;A0A494C122	7;7;5;4;4;4;4;3;1;1	7;7;5;4;4;4;4;3;1;1	7;7;5;4;4;4;4;3;1;1	DNA repair protein RAD50	RAD50	sp|Q92878|RAD50_HUMAN DNA repair protein RAD50 OS=Homo sapiens OX=9606 GN=RAD50 PE=1 SV=1;tr|A0A1W2PQ90|A0A1W2PQ90_HUMAN Zinc-hook domain-containing protein OS=Homo sapiens OX=9606 PE=4 SV=2;tr|A0A494C1B7|A0A494C1B7_HUMAN DNA repair protein RAD50 (Fragment	10	7	7	7	0	0	7	1	0	0	7	1	0	0	7	1	8.2	8.2	8.2	153.89	1312	1312;1213;894;482;551;606;659;660;158;258	0	6.3703			By MS/MS	By MS/MS	0	0	8.2	1.4	41556000	0	0	265060	41291000	0	0	0	0	0
P23368;A0A1W2PR68;A0A1W2PQH3;A0A1W2PQT3;A0A1W2PPH1;A0A1W2PQY8;A0A1W2PQ37;A0A1W2PQF8;A0A1W2PPY2;A0A1W2PRS2;A0A1W2PRY9;A0A1W2PQH4	P23368;A0A1W2PR68;A0A1W2PQH3;A0A1W2PQT3;A0A1W2PPH1;A0A1W2PQY8;A0A1W2PQ37;A0A1W2PQF8	7;7;7;6;6;6;4;4;1;1;1;1	7;7;7;6;6;6;4;4;1;1;1;1	7;7;7;6;6;6;4;4;1;1;1;1	NAD-dependent malic enzyme, mitochondrial	ME2	sp|P23368|MAOM_HUMAN NAD-dependent malic enzyme, mitochondrial OS=Homo sapiens OX=9606 GN=ME2 PE=1 SV=1;tr|A0A1W2PR68|A0A1W2PR68_HUMAN Malic enzyme OS=Homo sapiens OX=9606 GN=ME2 PE=1 SV=1;tr|A0A1W2PQH3|A0A1W2PQH3_HUMAN Malic enzyme OS=Homo sapiens OX=9606	12	7	7	7	0	0	7	1	0	0	7	1	0	0	7	1	14.7	14.7	14.7	65.443	584	584;530;547;536;546;565;443;480;55;132;133;133	0	11.792			By MS/MS	By MS/MS	0	0	14.7	2.6	354500	0	0	327160	27332	0	0	0	0	0
Q86VV8;J3KTD2;A0A1W2PQI7	Q86VV8;J3KTD2;A0A1W2PQI7	1;1;1	1;1;1	1;1;1	Rotatin	RTTN	sp|Q86VV8|RTTN_HUMAN Rotatin OS=Homo sapiens OX=9606 GN=RTTN PE=1 SV=3;tr|J3KTD2|J3KTD2_HUMAN Rotatin OS=Homo sapiens OX=9606 GN=RTTN PE=1 SV=1;tr|A0A1W2PQI7|A0A1W2PQI7_HUMAN Rotatin OS=Homo sapiens OX=9606 GN=RTTN PE=1 SV=1	3	1	1	1	1	1	1	1	1	1	1	1	1	1	1	1	0.3	0.3	0.3	248.63	2226	2226;500;690	0.017689	1.1958	By MS/MS	By MS/MS	By MS/MS	By MS/MS	0.3	0.3	0.3	0.3	301960	91455	80024	18962	111520	0	0	0	0	1
Q7Z5J4;A8MXE8;A0A1W2PQJ7	Q7Z5J4;A8MXE8;A0A1W2PQJ7	1;1;1	1;1;1	1;1;1	Retinoic acid-induced protein 1	RAI1	sp|Q7Z5J4|RAI1_HUMAN Retinoic acid-induced protein 1 OS=Homo sapiens OX=9606 GN=RAI1 PE=1 SV=2;tr|A8MXE8|A8MXE8_HUMAN Retinoic acid-induced protein 1 (Fragment) OS=Homo sapiens OX=9606 GN=RAI1 PE=1 SV=1;tr|A0A1W2PQJ7|A0A1W2PQJ7_HUMAN Retinoic acid-induced	3	1	1	1	1	1	1	1	1	1	1	1	1	1	1	1	0.6	0.6	0.6	203.35	1906	1906;942;1724	0.018497	1.1531	By MS/MS	By matching	By matching	By matching	0.6	0.6	0.6	0.6	75074	15936	20012	22724	16402	0	0	0	0	1
O43819;A0A1W2PQK0	O43819;A0A1W2PQK0	1;1	1;1	1;1	Protein SCO2 homolog, mitochondrial	SCO2	sp|O43819|SCO2_HUMAN Protein SCO2 homolog, mitochondrial OS=Homo sapiens OX=9606 GN=SCO2 PE=1 SV=3;tr|A0A1W2PQK0|A0A1W2PQK0_HUMAN Protein SCO2 homolog, mitochondrial (Fragment) OS=Homo sapiens OX=9606 GN=SCO2 PE=1 SV=2	2	1	1	1	0	1	1	0	0	1	1	0	0	1	1	0	5.6	5.6	5.6	29.81	266	266;168	0.0030488	1.9279		By MS/MS	By MS/MS		0	5.6	5.6	0	24225	0	9711.5	14513	0	0	0	0	0	0
Q16637;A0A1W2PRV5;E7EQZ4;B4DP61;H0YBZ9;A0A0G2JRX5;A0A0G2JRY6	Q16637;A0A1W2PRV5;E7EQZ4;B4DP61	4;4;4;3;1;1;1	4;4;4;3;1;1;1	4;4;4;3;1;1;1	Survival motor neuron protein	SMN1;SMN2	sp|Q16637|SMN_HUMAN Survival motor neuron protein OS=Homo sapiens OX=9606 GN=SMN1 PE=1 SV=1;tr|A0A1W2PRV5|A0A1W2PRV5_HUMAN Survival motor neuron protein OS=Homo sapiens OX=9606 GN=SMN2 PE=1 SV=1;tr|E7EQZ4|E7EQZ4_HUMAN Survival motor neuron protein OS=Homo	7	4	4	4	1	2	3	2	1	2	3	2	1	2	3	2	23.1	23.1	23.1	31.848	294	294;282;294;227;79;143;180	0	7.4135	By MS/MS	By MS/MS	By MS/MS	By MS/MS	6.1	9.5	19.7	9.5	735550	59484	168570	392210	115280	0	107590	0	76826	1
Q8NEB9;A8MYT4;A0A1W2PS05	Q8NEB9;A8MYT4;A0A1W2PS05	4;4;4	4;4;4	4;4;4	Phosphatidylinositol 3-kinase catalytic subunit type 3;Phosphatidylinositol 3-kinase	PIK3C3	sp|Q8NEB9|PK3C3_HUMAN Phosphatidylinositol 3-kinase catalytic subunit type 3 OS=Homo sapiens OX=9606 GN=PIK3C3 PE=1 SV=1;tr|A8MYT4|A8MYT4_HUMAN Phosphatidylinositol 3-kinase catalytic subunit type 3 OS=Homo sapiens OX=9606 GN=PIK3C3 PE=1 SV=2;tr|A0A1W2PS05	3	4	4	4	3	2	4	2	3	2	4	2	3	2	4	2	5.1	5.1	5.1	101.55	887	887;824;888	0.00038052	4.3438	By matching	By matching	By MS/MS	By MS/MS	3.4	2.3	5.1	2.3	219910	60380	39530	84988	35014	26225	0	42260	25462	0
Q96EB1;A0A1X7SBS0;A0A1W2PP47;A0A1W2PQZ6;A0A1W2PRF5;A0A1W2PR08;A0A1W2PS93;A0A1W2PPP6;A0A1W2PRJ0;A0A1W2PRF0;A0A1W2PNY5;G5E9D4;A0A1W2PQA7;A0A1W2PNW2;E9PPJ9;A0A1W2PPR3;A0A1W2PP49;A0A1W2PQ05;A0A1W2PS44;A0A1W2PQW5	Q96EB1;A0A1X7SBS0;A0A1W2PP47;A0A1W2PQZ6;A0A1W2PRF5;A0A1W2PR08;A0A1W2PS93;A0A1W2PPP6;A0A1W2PRJ0;A0A1W2PRF0;A0A1W2PNY5;G5E9D4	9;9;8;7;7;7;7;7;7;7;7;7;4;3;2;1;1;1;1;1	9;9;8;7;7;7;7;7;7;7;7;7;4;3;2;1;1;1;1;1	9;9;8;7;7;7;7;7;7;7;7;7;4;3;2;1;1;1;1;1	Elongator complex protein 4	ELP4	sp|Q96EB1|ELP4_HUMAN Elongator complex protein 4 OS=Homo sapiens OX=9606 GN=ELP4 PE=1 SV=2;tr|A0A1X7SBS0|A0A1X7SBS0_HUMAN Elongator complex protein 4 OS=Homo sapiens OX=9606 GN=ELP4 PE=1 SV=1;tr|A0A1W2PP47|A0A1W2PP47_HUMAN Elongator complex protein 4 (Frag	20	9	9	9	7	6	9	5	7	6	9	5	7	6	9	5	28.3	28.3	28.3	46.587	424	424;425;359;392;475;450;425;424;396;395;386;535;265;234;185;101;138;131;131;71	0	47.155	By MS/MS	By MS/MS	By MS/MS	By MS/MS	23.6	19.1	28.3	16.3	1266000	302390	219190	574940	169520	94729	88267	93832	52761	7
Q9NX63;A0A286YEX5;C9JRZ6;F8WAR4	Q9NX63;A0A286YEX5;C9JRZ6;F8WAR4	2;2;2;2	2;2;2;2	2;2;2;2	MICOS complex subunit MIC19	CHCHD3	sp|Q9NX63|MIC19_HUMAN MICOS complex subunit MIC19 OS=Homo sapiens OX=9606 GN=CHCHD3 PE=1 SV=1;tr|A0A286YEX5|A0A286YEX5_HUMAN MICOS complex subunit (Fragment) OS=Homo sapiens OX=9606 GN=CHCHD3 PE=1 SV=1;tr|C9JRZ6|C9JRZ6_HUMAN MICOS complex subunit OS=Homo s	4	2	2	2	0	0	2	0	0	0	2	0	0	0	2	0	11.9	11.9	11.9	26.152	227	227;101;232;241	0.000383	4.4127			By MS/MS		0	0	11.9	0	75349	0	0	75349	0	0	0	0	0	0
Q9UM13;D6RB36;D6R9Q5;A0A3B3ISY7;A0A286YEY6;D6RD74;D6RA92	Q9UM13;D6RB36;D6R9Q5;A0A3B3ISY7;A0A286YEY6;D6RD74;D6RA92	1;1;1;1;1;1;1	1;1;1;1;1;1;1	1;1;1;1;1;1;1	Anaphase-promoting complex subunit 10	ANAPC10	sp|Q9UM13|APC10_HUMAN Anaphase-promoting complex subunit 10 OS=Homo sapiens OX=9606 GN=ANAPC10 PE=1 SV=1;tr|D6RB36|D6RB36_HUMAN Anaphase-promoting complex subunit 10 (Fragment) OS=Homo sapiens OX=9606 GN=ANAPC10 PE=1 SV=1;tr|D6R9Q5|D6R9Q5_HUMAN Anaphase-pr	7	1	1	1	0	0	1	0	0	0	1	0	0	0	1	0	7	7	7	21.252	185	185;68;109;119;121;126;158	0.0053635	1.7231			By MS/MS		0	0	7	0	17583	0	0	17583	0	0	0	0	0	0
O43175;A0A286YF22;A0A286YFA2;A0A2C9F2M7;A0A286YFL2;A0A286YFM8;A0A286YER3;A0A286YFC8;A0A286YFB2;A0A286YF34;A0A286YF78;A0A286YFE1;A0A286YFF3;A0A286YFK5	O43175;A0A286YF22;A0A286YFA2;A0A2C9F2M7;A0A286YFL2;A0A286YFM8	16;16;13;13;10;9;6;6;6;3;3;2;1;1	16;16;13;13;10;9;6;6;6;3;3;2;1;1	16;16;13;13;10;9;6;6;6;3;3;2;1;1	D-3-phosphoglycerate dehydrogenase	PHGDH	sp|O43175|SERA_HUMAN D-3-phosphoglycerate dehydrogenase OS=Homo sapiens OX=9606 GN=PHGDH PE=1 SV=4;tr|A0A286YF22|A0A286YF22_HUMAN D-3-phosphoglycerate dehydrogenase OS=Homo sapiens OX=9606 GN=PHGDH PE=1 SV=1;tr|A0A286YFA2|A0A286YFA2_HUMAN D-3-phosphoglycer	14	16	16	16	7	5	16	10	7	5	16	10	7	5	16	10	39	39	39	56.65	533	533;526;445;532;429;239;97;123;165;72;276;89;63;145	0	81.039	By MS/MS	By MS/MS	By MS/MS	By MS/MS	14.8	10.7	39	22	8922700	680030	460670	6617500	1164500	153390	122010	1054200	227820	6
P50897;E9PSE5;E9PIA8;A0A2C9F2P4;A0A286YFF7	P50897;E9PSE5;E9PIA8;A0A2C9F2P4;A0A286YFF7	1;1;1;1;1	1;1;1;1;1	1;1;1;1;1	Palmitoyl-protein thioesterase 1	PPT1	sp|P50897|PPT1_HUMAN Palmitoyl-protein thioesterase 1 OS=Homo sapiens OX=9606 GN=PPT1 PE=1 SV=1;tr|E9PSE5|E9PSE5_HUMAN Palmitoyl-protein thioesterase 1 OS=Homo sapiens OX=9606 GN=PPT1 PE=1 SV=1;tr|E9PIA8|E9PIA8_HUMAN Palmitoyl-protein thioesterase 1 (Fragm	5	1	1	1	0	0	1	0	0	0	1	0	0	0	1	0	4.9	4.9	4.9	34.193	306	306;87;208;305;335	0.0073833	1.6152			By MS/MS		0	0	4.9	0	40841	0	0	40841	0	0	0	0	0	0
Q7Z3U7;F8VZV1;A0A286YFF8	Q7Z3U7;F8VZV1;A0A286YFF8	1;1;1	1;1;1	1;1;1	Protein MON2 homolog	MON2	sp|Q7Z3U7|MON2_HUMAN Protein MON2 homolog OS=Homo sapiens OX=9606 GN=MON2 PE=1 SV=3;tr|F8VZV1|F8VZV1_HUMAN Protein MON2 homolog OS=Homo sapiens OX=9606 GN=MON2 PE=1 SV=1;tr|A0A286YFF8|A0A286YFF8_HUMAN Protein MON2 homolog OS=Homo sapiens OX=9606 GN=MON2 PE	3	1	1	1	0	0	1	0	0	0	1	0	0	0	1	0	1.5	1.5	1.5	190.36	1717	1717;1072;1718	0	10.205			By MS/MS		0	0	1.5	0	6861.3	0	0	6861.3	0	0	0	0	0	0
Q8NG84;A0A2C9F2M8	Q8NG84;A0A2C9F2M8	2;2	2;2	2;2	Olfactory receptor 2AK2	OR2AK2	sp|Q8NG84|O2AK2_HUMAN Olfactory receptor 2AK2 OS=Homo sapiens OX=9606 GN=OR2AK2 PE=2 SV=2;tr|A0A2C9F2M8|A0A2C9F2M8_HUMAN Olfactory receptor OS=Homo sapiens OX=9606 GN=OR2AK2 PE=3 SV=1	2	2	2	2	1	1	1	1	1	1	1	1	1	1	1	1	6.6	6.6	6.6	37.763	335	335;320	0.039978	0.80508	By MS/MS	By MS/MS	By MS/MS	By matching	2.7	2.7	3.9	2.7	1063300	341490	319340	145840	256580	0	0	0	0	1
Q9Y2W3;A0A2H2EQP0	Q9Y2W3;A0A2H2EQP0	1;1	1;1	1;1	Proton-associated sugar transporter A	SLC45A1	sp|Q9Y2W3|S45A1_HUMAN Proton-associated sugar transporter A OS=Homo sapiens OX=9606 GN=SLC45A1 PE=1 SV=5;tr|A0A2H2EQP0|A0A2H2EQP0_HUMAN Proton-associated sugar transporter A OS=Homo sapiens OX=9606 GN=SLC45A1 PE=1 SV=1	2	1	1	1	1	1	0	0	1	1	0	0	1	1	0	0	1	1	1	84.54	782	782;748	0.049987	0.73723	By MS/MS	By matching			1	1	0	0	66550	34295	32255	0	0	0	0	0	0	1
O75175;H7C3F5;A0A2H2FJL5;B7Z6J7;A0A2R8Y6N5;A0A2R8Y691;A0A2R8Y4W0;H0Y5X7;A0A0G2JNJ7;H7C148	O75175;H7C3F5;A0A2H2FJL5;B7Z6J7;A0A2R8Y6N5;A0A2R8Y691;A0A2R8Y4W0;H0Y5X7;A0A0G2JNJ7;H7C148	2;2;2;2;1;1;1;1;1;1	2;2;2;2;1;1;1;1;1;1	2;2;2;2;1;1;1;1;1;1	CCR4-NOT transcription complex subunit 3	CNOT3	sp|O75175|CNOT3_HUMAN CCR4-NOT transcription complex subunit 3 OS=Homo sapiens OX=9606 GN=CNOT3 PE=1 SV=1;tr|H7C3F5|H7C3F5_HUMAN CCR4-NOT transcription complex subunit 3 OS=Homo sapiens OX=9606 GN=CNOT3 PE=1 SV=2;tr|A0A2H2FJL5|A0A2H2FJL5_HUMAN CCR4-NOT tra	10	2	2	2	2	1	2	1	2	1	2	1	2	1	2	1	4.2	4.2	4.2	81.871	753	753;571;571;718;20;156;156;288;375;455	0	6.786	By MS/MS	By MS/MS	By MS/MS	By MS/MS	4.2	1.7	4.2	2.5	219250	71675	26352	90240	30977	55088	0	62562	0	2
Q7Z3E5;A0A2Q3DP09	Q7Z3E5;A0A2Q3DP09	1;1	1;1	1;1	LisH domain-containing protein ARMC9	ARMC9	sp|Q7Z3E5|ARMC9_HUMAN LisH domain-containing protein ARMC9 OS=Homo sapiens OX=9606 GN=ARMC9 PE=1 SV=3;tr|A0A2Q3DP09|A0A2Q3DP09_HUMAN LisH domain-containing protein ARMC9 OS=Homo sapiens OX=9606 GN=ARMC9 PE=1 SV=1	2	1	1	1	0	0	1	1	0	0	1	1	0	0	1	1	3.2	3.2	3.2	91.818	818	818;665	0.0079295	1.5832			By matching	By MS/MS	0	0	3.2	3.2	9326	0	0	6076.9	3249	0	0	0	0	0
Q13554;A0A5F9ZH90;A0A5F9ZH50;A0A2Q3DQE3;D6RFJ0;E9PF82;Q5SWX3;E9PBG7;D6R938;A0A5F9ZHR5;H0Y9C2;Q13555;Q8WU40;A0A5K1VW76;A0A5F9ZHY2;H7BXS4;H0Y6G2;A0A5F9ZHM9;Q9UQM7;Q13557;A0A5F9ZH21	Q13554;A0A5F9ZH90;A0A5F9ZH50;A0A2Q3DQE3;D6RFJ0;E9PF82;Q5SWX3;E9PBG7;D6R938;A0A5F9ZHR5;H0Y9C2;Q13555;Q8WU40;A0A5K1VW76;A0A5F9ZHY2;H7BXS4;H0Y6G2;A0A5F9ZHM9;Q9UQM7;Q13557;A0A5F9ZH21	1;1;1;1;1;1;1;1;1;1;1;1;1;1;1;1;1;1;1;1;1	1;1;1;1;1;1;1;1;1;1;1;1;1;1;1;1;1;1;1;1;1	1;1;1;1;1;1;1;1;1;1;1;1;1;1;1;1;1;1;1;1;1	Calcium/calmodulin-dependent protein kinase type II subunit beta;Calcium/calmodulin-dependent protein kinase type II subunit gamma;Calcium/calmodulin-dependent protein kinase type II subunit alpha;Calcium/calmodulin-dependent protein kinase type II subunit delta	CAMK2B;CAMK2A;CAMK2D;CAMK2G	sp|Q13554|KCC2B_HUMAN Calcium/calmodulin-dependent protein kinase type II subunit beta OS=Homo sapiens OX=9606 GN=CAMK2B PE=1 SV=3;tr|A0A5F9ZH90|A0A5F9ZH90_HUMAN Calcium/calmodulin-dependent protein kinase type II subunit alpha (Fragment) OS=Homo sapiens O	21	1	1	1	1	1	1	1	1	1	1	1	1	1	1	1	2.9	2.9	2.9	72.677	666	666;287;559;556;548;533;516;512;498;489;194;558;453;421;362;362;335;467;478;499;478	0.00065768	2.6964	By MS/MS	By MS/MS	By MS/MS	By MS/MS	2.9	2.9	2.9	2.9	258470	28089	42882	156380	31119	0	0	0	0	1
O14936;A0A2R8Y3B3;A0A2R8Y6F8;A0A2U3TZM1;A0A2R8YE77;A0A2R8YEJ7;A0A2U3TZN6;A0A2U3TZM4;A0A2R8YFN5;A0A2R8YEK3;A0A2R8Y6D8;Q5JS72	O14936;A0A2R8Y3B3;A0A2R8Y6F8;A0A2U3TZM1;A0A2R8YE77;A0A2R8YEJ7;A0A2U3TZN6;A0A2U3TZM4;A0A2R8YFN5;A0A2R8YEK3	3;3;3;3;3;2;2;2;2;2;1;1	3;3;3;3;3;2;2;2;2;2;1;1	3;3;3;3;3;2;2;2;2;2;1;1	Peripheral plasma membrane protein CASK	CASK	sp|O14936|CSKP_HUMAN Peripheral plasma membrane protein CASK OS=Homo sapiens OX=9606 GN=CASK PE=1 SV=3;tr|A0A2R8Y3B3|A0A2R8Y3B3_HUMAN Peripheral plasma membrane protein CASK (Fragment) OS=Homo sapiens OX=9606 GN=CASK PE=1 SV=1;tr|A0A2R8Y6F8|A0A2R8Y6F8_HUMA	12	3	3	3	2	1	1	0	2	1	1	0	2	1	1	0	5	5	5	105.12	926	926;555;903;908;920;173;880;892;904;927;109;518	0.00036819	3.8597	By MS/MS	By MS/MS	By MS/MS		3.6	2.4	1.4	0	701110	490150	196720	14241	0	0	0	0	0	2
P56945;A0A2R8Y5E4;A0A2R8YFK2;A0A2R8Y6M6;A0A2R8Y4C2;A0A2R8YFS8;A0A2R8Y8C4;A0A2R8Y5C9;A0A2R8Y596	P56945;A0A2R8Y5E4;A0A2R8YFK2;A0A2R8Y6M6;A0A2R8Y4C2;A0A2R8YFS8;A0A2R8Y8C4;A0A2R8Y5C9;A0A2R8Y596	1;1;1;1;1;1;1;1;1	1;1;1;1;1;1;1;1;1	1;1;1;1;1;1;1;1;1	Breast cancer anti-estrogen resistance protein 1	BCAR1	sp|P56945|BCAR1_HUMAN Breast cancer anti-estrogen resistance protein 1 OS=Homo sapiens OX=9606 GN=BCAR1 PE=1 SV=2;tr|A0A2R8Y5E4|A0A2R8Y5E4_HUMAN Breast cancer anti-estrogen resistance protein 1 OS=Homo sapiens OX=9606 GN=BCAR1 PE=1 SV=1;tr|A0A2R8YFK2|A0A2R	9	1	1	1	0	0	1	0	0	0	1	0	0	0	1	0	2.1	2.1	2.1	93.371	870	870;722;868;870;870;888;888;888;916	0.0012634	2.2805			By MS/MS		0	0	2.1	0	47593	0	0	47593	0	0	0	0	0	0
Q969G3;A0A2R8Y765;J3QKS7;A0A2R8Y7U4;A0A2U3TZQ7;A0A2R8Y7I9;A0A2R8Y4T4;A0A2R8YES3;A0A2R8Y855;B4DGM3	Q969G3;A0A2R8Y765;J3QKS7;A0A2R8Y7U4;A0A2U3TZQ7;A0A2R8Y7I9;A0A2R8Y4T4;A0A2R8YES3;A0A2R8Y855;B4DGM3	1;1;1;1;1;1;1;1;1;1	1;1;1;1;1;1;1;1;1;1	1;1;1;1;1;1;1;1;1;1	SWI/SNF-related matrix-associated actin-dependent regulator of chromatin subfamily E member 1	SMARCE1	sp|Q969G3|SMCE1_HUMAN SWI/SNF-related matrix-associated actin-dependent regulator of chromatin subfamily E member 1 OS=Homo sapiens OX=9606 GN=SMARCE1 PE=1 SV=2;tr|A0A2R8Y765|A0A2R8Y765_HUMAN SWI/SNF-related matrix-associated actin-dependent regulator of c	10	1	1	1	1	1	1	1	1	1	1	1	1	1	1	1	3.2	3.2	3.2	46.649	411	411;277;287;297;311;332;335;347;367;393	0.001259	2.2455	By matching	By MS/MS	By matching	By matching	3.2	3.2	3.2	3.2	94324	19113	31701	33551	9959.4	0	0	0	0	0
Q8N5K1;A0A2R8Y540;I3L1N9	Q8N5K1;A0A2R8Y540;I3L1N9	3;3;3	3;3;3	3;3;3	CDGSH iron-sulfur domain-containing protein 2	CISD2	sp|Q8N5K1|CISD2_HUMAN CDGSH iron-sulfur domain-containing protein 2 OS=Homo sapiens OX=9606 GN=CISD2 PE=1 SV=1;tr|A0A2R8Y540|A0A2R8Y540_HUMAN CDGSH iron-sulfur domain-containing protein 2 OS=Homo sapiens OX=9606 GN=CISD2 PE=1 SV=1;tr|I3L1N9|I3L1N9_HUMAN CD	3	3	3	3	2	3	1	1	2	3	1	1	2	3	1	1	15.6	15.6	15.6	15.278	135	135;40;47	0	8.8847	By MS/MS	By MS/MS	By MS/MS	By MS/MS	9.6	15.6	8.9	8.9	246040	66065	79951	69003	31020	48822	51751	0	0	2
P35222;A0A2R8Y804;A0A2R8Y543;A0A2R8Y5Z1;B4DGU4;A0A2R8YCH5;A0A2R8Y5A3;A0A2R8Y5C3;A0A2R8Y750;A0A2R8Y7Z0;A0A2R8Y6G0;A0A2R8Y815	P35222;A0A2R8Y804;A0A2R8Y543;A0A2R8Y5Z1;B4DGU4;A0A2R8YCH5;A0A2R8Y5A3;A0A2R8Y5C3;A0A2R8Y750;A0A2R8Y7Z0	5;5;5;5;5;5;5;4;4;4;2;1	4;4;4;4;4;4;4;3;3;3;2;1	4;4;4;4;4;4;4;3;3;3;2;1	Catenin beta-1	CTNNB1	sp|P35222|CTNB1_HUMAN Catenin beta-1 OS=Homo sapiens OX=9606 GN=CTNNB1 PE=1 SV=1;tr|A0A2R8Y804|A0A2R8Y804_HUMAN Catenin beta-1 OS=Homo sapiens OX=9606 GN=CTNNB1 PE=1 SV=1;tr|A0A2R8Y543|A0A2R8Y543_HUMAN Catenin beta-1 OS=Homo sapiens OX=9606 GN=CTNNB1 PE=1	12	5	4	4	1	1	5	1	0	0	4	0	0	0	4	0	10.4	9.3	9.3	85.496	781	781;702;715;752;774;779;783;737;744;780;367;186	0	11.757	By matching	By matching	By MS/MS	By matching	1	1	10.4	1	101250	0	0	101250	0	0	0	0	0	0
Q8NI35;A0A2R8Y549;A0A0U1RR46;A0A0X1KG69;A0A087WUZ6;A0A0U1RRD7;A0A0U1RQW4;B4DE90;A0A0U1RQT2;A0A2R8Y5I3	Q8NI35;A0A2R8Y549;A0A0U1RR46;A0A0X1KG69;A0A087WUZ6	4;4;3;3;3;1;1;1;1;1	4;4;3;3;3;1;1;1;1;1	4;4;3;3;3;1;1;1;1;1	InaD-like protein	INADL	sp|Q8NI35|INADL_HUMAN InaD-like protein OS=Homo sapiens OX=9606 GN=PATJ PE=1 SV=3;tr|A0A2R8Y549|A0A2R8Y549_HUMAN InaD-like protein OS=Homo sapiens OX=9606 GN=PATJ PE=1 SV=1;tr|A0A0U1RR46|A0A0U1RR46_HUMAN InaD-like protein OS=Homo sapiens OX=9606 GN=PATJ PE	10	4	4	4	1	3	4	2	1	3	4	2	1	3	4	2	3.9	3.9	3.9	196.37	1801	1801;1882;683;1181;1182;111;146;452;593;666	0	11.412	By MS/MS	By MS/MS	By MS/MS	By MS/MS	0.9	2.8	3.9	2	313310	37628	65890	158330	51464	0	31658	74180	32485	1
A0A2R8Y566;Q9P260;A0A075B785	A0A2R8Y566;Q9P260	3;2;1	3;2;1	3;2;1	LisH domain and HEAT repeat-containing protein KIAA1468	KIAA1468	tr|A0A2R8Y566|A0A2R8Y566_HUMAN RAB11-binding protein RELCH OS=Homo sapiens OX=9606 GN=RELCH PE=1 SV=1;sp|Q9P260|RELCH_HUMAN RAB11-binding protein RELCH OS=Homo sapiens OX=9606 GN=RELCH PE=1 SV=2	3	3	3	3	0	0	3	1	0	0	3	1	0	0	3	1	3.8	3.8	3.8	134.59	1216	1216;1216;1017	0.00066313	2.7746			By MS/MS	By matching	0	0	3.8	1	1594000	0	0	761540	832510	0	0	0	0	0
P49711;A0A2R8Y6Z6;A0A2R8Y6C1;A0A2R8Y595;A0A2R8YFL0	P49711;A0A2R8Y6Z6;A0A2R8Y6C1;A0A2R8Y595;A0A2R8YFL0	2;2;2;2;2	2;2;2;2;2	2;2;2;2;2	Transcriptional repressor CTCF	CTCF	sp|P49711|CTCF_HUMAN Transcriptional repressor CTCF OS=Homo sapiens OX=9606 GN=CTCF PE=1 SV=1;tr|A0A2R8Y6Z6|A0A2R8Y6Z6_HUMAN Transcriptional repressor CTCF (Fragment) OS=Homo sapiens OX=9606 GN=CTCF PE=1 SV=1;tr|A0A2R8Y6C1|A0A2R8Y6C1_HUMAN Transcriptional	5	2	2	2	0	0	2	1	0	0	2	1	0	0	2	1	2.8	2.8	2.8	82.785	727	727;135;163;638;725	0	16.491			By MS/MS	By MS/MS	0	0	2.8	2.5	157430	0	0	123810	33629	0	0	0	0	0
Q99700;H0YH87;A0A2R8Y7P6;A0A2R8YDM9;A0A5F9ZHH4;V9GY86;A0A5F9ZI57;A0A2R8Y7E6;A0A2R8Y5A6;A0A5F9ZHX3;A0A5F9ZHW5;F8VQP2;F8WB06;F8W0B5;F8VRK6;A0A5F9ZH85	Q99700;H0YH87;A0A2R8Y7P6;A0A2R8YDM9;A0A5F9ZHH4;V9GY86;A0A5F9ZI57;A0A2R8Y7E6;A0A2R8Y5A6;A0A5F9ZHX3;A0A5F9ZHW5;F8VQP2;F8WB06;F8W0B5;F8VRK6;A0A5F9ZH85	6;6;6;6;6;6;6;6;6;6;6;5;5;4;3;3	6;6;6;6;6;6;6;6;6;6;6;5;5;4;3;3	6;6;6;6;6;6;6;6;6;6;6;5;5;4;3;3	Ataxin-2	ATXN2	sp|Q99700|ATX2_HUMAN Ataxin-2 OS=Homo sapiens OX=9606 GN=ATXN2 PE=1 SV=2;tr|H0YH87|H0YH87_HUMAN Ataxin-2 OS=Homo sapiens OX=9606 GN=ATXN2 PE=1 SV=2;tr|A0A2R8Y7P6|A0A2R8Y7P6_HUMAN Ataxin-2 OS=Homo sapiens OX=9606 GN=ATXN2 PE=1 SV=1;tr|A0A2R8YDM9|A0A2R8YDM9_	16	6	6	6	6	6	6	6	6	6	6	6	6	6	6	6	7.3	7.3	7.3	140.28	1313	1313;835;957;968;1065;1153;1155;1158;1166;1167;1178;1073;1087;908;235;347	0	18.636	By MS/MS	By MS/MS	By MS/MS	By MS/MS	7.3	7.3	7.3	7.3	1452200	319920	367910	508070	256310	82198	100090	121660	69620	5
O15160;A0A2R8YEZ4;A0A2R8Y5D3;A0A2R8YEY5;E7EQB9;H0Y723;A0A2R8Y8D6;D6RDJ3	O15160;A0A2R8YEZ4;A0A2R8Y5D3;A0A2R8YEY5;E7EQB9;H0Y723;A0A2R8Y8D6;D6RDJ3	8;8;8;6;6;5;5;4	8;8;8;6;6;5;5;4	8;8;8;6;6;5;5;4	DNA-directed RNA polymerases I and III subunit RPAC1	POLR1C	sp|O15160|RPAC1_HUMAN DNA-directed RNA polymerases I and III subunit RPAC1 OS=Homo sapiens OX=9606 GN=POLR1C PE=1 SV=1;tr|A0A2R8YEZ4|A0A2R8YEZ4_HUMAN DNA-directed RNA polymerases I and III subunit RPAC1 OS=Homo sapiens OX=9606 GN=POLR1C PE=1 SV=1;tr|A0A2R8	8	8	8	8	0	2	7	3	0	2	7	3	0	2	7	3	36.1	36.1	36.1	39.249	346	346;307;343;291;296;140;151;124	0	22.934		By MS/MS	By MS/MS	By MS/MS	0	5.5	33.5	11.3	626740	0	27834	512070	86833	0	0	106510	50245	0
P49815;A0A2R8Y6C9;A0A2R8Y5F1;A0A2R8YGU4;X5D2U8;H3BMQ0;A0A2R8YDZ2;A0A2R8Y7X5;A0A2R8YDR3;A0A2R8Y7C8;A0A2R8YGD6	P49815;A0A2R8Y6C9;A0A2R8Y5F1;A0A2R8YGU4;X5D2U8;H3BMQ0;A0A2R8YDZ2;A0A2R8Y7X5;A0A2R8YDR3;A0A2R8Y7C8;A0A2R8YGD6	4;4;4;4;4;4;4;4;4;4;4	4;4;4;4;4;4;4;4;4;4;4	4;4;4;4;4;4;4;4;4;4;4	Tuberin	TSC2	sp|P49815|TSC2_HUMAN Tuberin OS=Homo sapiens OX=9606 GN=TSC2 PE=1 SV=2;tr|A0A2R8Y6C9|A0A2R8Y6C9_HUMAN Tuberin (Fragment) OS=Homo sapiens OX=9606 GN=TSC2 PE=1 SV=1;tr|A0A2R8Y5F1|A0A2R8Y5F1_HUMAN Tuberin OS=Homo sapiens OX=9606 GN=TSC2 PE=1 SV=1;tr|A0A2R8YGU	11	4	4	4	1	0	4	0	1	0	4	0	1	0	4	0	3.9	3.9	3.9	200.61	1807	1807;1359;1738;1739;1741;1751;1760;1769;1781;1782;1805	0	8.9976	By MS/MS		By MS/MS		1	0	3.9	0	94227	7693.8	0	86533	0	0	0	0	0	1
A0A2R8Y5M9;A0A2R8YE38	A0A2R8Y5M9;A0A2R8YE38	17;14	1;1	1;1			tr|A0A2R8Y5M9|A0A2R8Y5M9_HUMAN Chromodomain-helicase-DNA-binding protein 4 (Fragment) OS=Homo sapiens OX=9606 GN=CHD4 PE=1 SV=1;tr|A0A2R8YE38|A0A2R8YE38_HUMAN Chromodomain-helicase-DNA-binding protein 4 (Fragment) OS=Homo sapiens OX=9606 GN=CHD4 PE=1 SV=1	2	17	1	1	11	11	17	15	0	0	1	0	0	0	1	0	40.1	2.5	2.5	62.972	554	554;458	1	-2	By matching	By matching	By MS/MS	By matching	28.2	24.2	40.1	34.1	14949	0	0	14949	0	0	0	0	0	0
Q92574;A0A2R8YFV7;A0A2R8Y5N2;A0A2R8Y5S3;A0A2R8Y6S1;A0A2R8YEH9;A0A2R8Y5M3;A0A2R8YGX7;A0A2R8YD74;Q86WV8;A0A2R8Y7E9;A0A2R8Y6W1;Q59IT9	Q92574;A0A2R8YFV7;A0A2R8Y5N2;A0A2R8Y5S3;A0A2R8Y6S1	7;7;7;7;6;2;1;1;1;1;1;1;1	7;7;7;7;6;2;1;1;1;1;1;1;1	7;7;7;7;6;2;1;1;1;1;1;1;1	Hamartin	TSC1	sp|Q92574|TSC1_HUMAN Hamartin OS=Homo sapiens OX=9606 GN=TSC1 PE=1 SV=2;tr|A0A2R8YFV7|A0A2R8YFV7_HUMAN Hamartin OS=Homo sapiens OX=9606 GN=TSC1 PE=1 SV=1;tr|A0A2R8Y5N2|A0A2R8Y5N2_HUMAN Hamartin OS=Homo sapiens OX=9606 GN=TSC1 PE=1 SV=1;tr|A0A2R8Y5S3|A0A2R8	13	7	7	7	6	5	5	2	6	5	5	2	6	5	5	2	10.3	10.3	10.3	129.77	1164	1164;1158;1159;1163;729;177;203;346;347;366;381;453;454	0	34.157	By MS/MS	By MS/MS	By MS/MS	By MS/MS	8.7	7.1	6.9	3.5	1477600	359620	333710	606320	177970	188250	217610	322520	134760	5
Q8TF72;A0A2R8Y5P9	Q8TF72;A0A2R8Y5P9	8;8	8;8	8;8	Protein Shroom3	SHROOM3	sp|Q8TF72|SHRM3_HUMAN Protein Shroom3 OS=Homo sapiens OX=9606 GN=SHROOM3 PE=1 SV=2;tr|A0A2R8Y5P9|A0A2R8Y5P9_HUMAN Protein Shroom3 OS=Homo sapiens OX=9606 GN=SHROOM3 PE=1 SV=1	2	8	8	8	6	7	7	3	6	7	7	3	6	7	7	3	6.5	6.5	6.5	216.85	1996	1996;1915	0	12.183	By MS/MS	By MS/MS	By MS/MS	By MS/MS	4.6	5.6	5.9	2	2771400	1225100	627590	756410	162310	628940	558120	449270	422090	4
P35241;A0A2R8Y7M3;A0A2R8Y5S7;E9PNV3;E9PQ82;A0A2R8Y5P0;E9PKN5;E9PNP4;A0A2R8Y4H6	P35241;A0A2R8Y7M3;A0A2R8Y5S7	18;18;18;5;4;3;1;1;1	8;8;8;3;2;2;1;0;1	8;8;8;3;2;2;1;0;1	Radixin	RDX	sp|P35241|RADI_HUMAN Radixin OS=Homo sapiens OX=9606 GN=RDX PE=1 SV=1;tr|A0A2R8Y7M3|A0A2R8Y7M3_HUMAN Radixin OS=Homo sapiens OX=9606 GN=RDX PE=1 SV=1;tr|A0A2R8Y5S7|A0A2R8Y5S7_HUMAN Radixin OS=Homo sapiens OX=9606 GN=RDX PE=1 SV=1	9	18	8	8	11	10	16	14	3	3	7	5	3	3	7	5	34.1	19.6	19.6	68.563	583	583;534;590;148;116;115;51;52;152	0	21.998	By MS/MS	By MS/MS	By MS/MS	By MS/MS	16.1	18.7	29.3	23.3	517940	40492	55150	326940	95362	27067	37428	83534	30433	2
A0A2R8Y619	A0A2R8Y619	4	1	1			sp|A0A2R8Y619|H2BE1_HUMAN Histone H2B type 2-E1 OS=Homo sapiens OX=9606 GN=H2BE1 PE=3 SV=1	1	4	1	1	2	2	3	4	1	1	1	1	1	1	1	1	32	18	18	13.491	122	122	0.0056564	1.7184	By matching	By matching	By MS/MS	By MS/MS	18	18	32	32	248410	14376	18944	94088	121000	0	0	0	0	0
Q9BZX2;A0A2R8Y653	Q9BZX2;A0A2R8Y653	3;3	3;3	3;3	Uridine-cytidine kinase 2	UCK2	sp|Q9BZX2|UCK2_HUMAN Uridine-cytidine kinase 2 OS=Homo sapiens OX=9606 GN=UCK2 PE=1 SV=1;tr|A0A2R8Y653|A0A2R8Y653_HUMAN Uridine-cytidine kinase 2 OS=Homo sapiens OX=9606 GN=UCK2 PE=1 SV=1	2	3	3	3	0	0	3	0	0	0	3	0	0	0	3	0	17.2	17.2	17.2	29.299	261	261;240	0	5.1785			By MS/MS		0	0	17.2	0	204990	0	0	204990	0	0	0	0	0	0
Q16626;A0A2R8Y7W8;A0A2R8Y6W5	Q16626;A0A2R8Y7W8;A0A2R8Y6W5	2;2;2	2;2;2	2;2;2	Male-enhanced antigen 1	MEA1	sp|Q16626|MEA1_HUMAN Male-enhanced antigen 1 OS=Homo sapiens OX=9606 GN=MEA1 PE=1 SV=2;tr|A0A2R8Y7W8|A0A2R8Y7W8_HUMAN Male-enhanced antigen 1 OS=Homo sapiens OX=9606 GN=MEA1 PE=1 SV=1;tr|A0A2R8Y6W5|A0A2R8Y6W5_HUMAN Male-enhanced antigen 1 OS=Homo sapiens O	3	2	2	2	1	0	2	0	1	0	2	0	1	0	2	0	16.2	16.2	16.2	19.904	185	185;172;188	0.00067476	2.9501	By MS/MS		By MS/MS		7	0	16.2	0	110980	23271	0	87706	0	0	0	0	0	1
Q9P2R7;Q5T9Q5;A0A2R8YDQ9;A0A2R8Y6Y7	Q9P2R7;Q5T9Q5;A0A2R8YDQ9;A0A2R8Y6Y7	1;1;1;1	1;1;1;1	1;1;1;1	Succinyl-CoA ligase [ADP-forming] subunit beta, mitochondrial	SUCLA2	sp|Q9P2R7|SUCB1_HUMAN Succinate--CoA ligase [ADP-forming] subunit beta, mitochondrial OS=Homo sapiens OX=9606 GN=SUCLA2 PE=1 SV=3;tr|Q5T9Q5|Q5T9Q5_HUMAN Succinate--CoA ligase [ADP-forming] subunit beta, mitochondrial (Fragment) OS=Homo sapiens OX=9606 GN=S	4	1	1	1	0	0	1	1	0	0	1	1	0	0	1	1	4.1	4.1	4.1	50.317	463	463;298;405;484	0.0021512	1.9995			By MS/MS	By matching	0	0	4.1	4.1	26703	0	0	24787	1916.3	0	0	0	0	0
Q3V6T2;A0A2R8Y820;A0A2R8Y7B1;A0A2R8YCU9;A0A2R8Y885;A0A2R8Y4X4;A0A2R8Y4W8;A0A2R8YG73;A0A2R8YGU1;A0A2U3TZV9;H0Y470;H7C2C6;H0Y7U8;A0A087WXD9;A0A2R8YG52;A0A2R8YDS8;A0A2R8Y7D4;H0Y7K3;A0A2R8Y5D7;A0A2R8Y4Z5	Q3V6T2;A0A2R8Y820;A0A2R8Y7B1;A0A2R8YCU9;A0A2R8Y885;A0A2R8Y4X4;A0A2R8Y4W8;A0A2R8YG73;A0A2R8YGU1;A0A2U3TZV9;H0Y470;H7C2C6	4;4;4;4;3;3;3;3;3;3;2;2;1;1;1;1;1;1;1;1	4;4;4;4;3;3;3;3;3;3;2;2;1;1;1;1;1;1;1;1	4;4;4;4;3;3;3;3;3;3;2;2;1;1;1;1;1;1;1;1	Girdin	CCDC88A	sp|Q3V6T2|GRDN_HUMAN Girdin OS=Homo sapiens OX=9606 GN=CCDC88A PE=1 SV=2;tr|A0A2R8Y820|A0A2R8Y820_HUMAN Girdin (Fragment) OS=Homo sapiens OX=9606 GN=CCDC88A PE=1 SV=1;tr|A0A2R8Y7B1|A0A2R8Y7B1_HUMAN Girdin OS=Homo sapiens OX=9606 GN=CCDC88A PE=1 SV=1;tr|A0A	20	4	4	4	1	3	2	0	1	3	2	0	1	3	2	0	2.7	2.7	2.7	216.04	1871	1871;1135;1604;1108;1113;1406;1493;1494;974;1797;888;1202;736;741;828;930;939;374;708;296	0	7.198	By MS/MS	By MS/MS	By MS/MS		0.7	2.1	1.2	0	171870	20071	60014	91788	0	0	0	0	0	1
Q13136;A0A2R8Y7R9;O75145;R4GNF1;E9PPF6;A0A1B0GVT3;H0YDW2;E9PJZ7;R4GN36	Q13136;A0A2R8Y7R9	3;3;1;1;1;1;1;1;1	3;3;1;1;1;1;1;1;1	3;3;1;1;1;1;1;1;1	Liprin-alpha-1	PPFIA1	sp|Q13136|LIPA1_HUMAN Liprin-alpha-1 OS=Homo sapiens OX=9606 GN=PPFIA1 PE=1 SV=1;tr|A0A2R8Y7R9|A0A2R8Y7R9_HUMAN Liprin-alpha-1 (Fragment) OS=Homo sapiens OX=9606 GN=PPFIA1 PE=1 SV=1	9	3	3	3	1	3	2	1	1	3	2	1	1	3	2	1	3.2	3.2	3.2	135.78	1202	1202;1224;1194;146;158;271;389;583;652	0.0079342	1.5846	By MS/MS	By matching	By MS/MS	By matching	0.6	3.2	2.7	1.4	150000	23448	54849	63617	8089.4	0	17996	41316	0	1
P69892;P69891;A0A2R8Y7X9;P68871;P02100;P02042;F8W6P5;E9PEW8;A0A2R8Y7R2;E9PFT6;CON__P02070;CON__Q3SX09	P69892;P69891;A0A2R8Y7X9;P68871;P02100;P02042;F8W6P5;E9PEW8;A0A2R8Y7R2;E9PFT6;CON__P02070;CON__Q3SX09	2;2;2;1;1;1;1;1;1;1;1;1	2;2;2;1;1;1;1;1;1;1;1;1	2;2;2;1;1;1;1;1;1;1;1;1	Hemoglobin subunit gamma-2;Hemoglobin subunit gamma-1;Hemoglobin subunit beta;LVV-hemorphin-7;Spinorphin;Hemoglobin subunit epsilon;Hemoglobin subunit delta	HBG2;HBG1;HBB;HBE1;HBD	sp|P69892|HBG2_HUMAN Hemoglobin subunit gamma-2 OS=Homo sapiens OX=9606 GN=HBG2 PE=1 SV=2;sp|P69891|HBG1_HUMAN Hemoglobin subunit gamma-1 OS=Homo sapiens OX=9606 GN=HBG1 PE=1 SV=2;tr|A0A2R8Y7X9|A0A2R8Y7X9_HUMAN GLOBIN domain-containing protein OS=Homo sapi	12	2	2	2	0	0	1	1	0	0	1	1	0	0	1	1	19.7	19.7	19.7	16.126	147	147;147;168;147;147;147;90;104;111;141;145;201	0.00035336	3.4279			By MS/MS	By MS/MS	0	0	6.8	19.7	30256	0	0	24926	5330.3	0	0	0	0	0
P30043;A0A2R8Y7Y9;M0QZL1;M0R192;A0A2R8YEP4	P30043;A0A2R8Y7Y9;M0QZL1;M0R192;A0A2R8YEP4	2;2;2;2;1	2;2;2;2;1	2;2;2;2;1	Flavin reductase (NADPH)	BLVRB	sp|P30043|BLVRB_HUMAN Flavin reductase (NADPH) OS=Homo sapiens OX=9606 GN=BLVRB PE=1 SV=3;tr|A0A2R8Y7Y9|A0A2R8Y7Y9_HUMAN Flavin reductase (NADPH) OS=Homo sapiens OX=9606 GN=BLVRB PE=1 SV=1;tr|M0QZL1|M0QZL1_HUMAN Flavin reductase (NADPH) OS=Homo sapiens OX=	5	2	2	2	1	0	2	1	1	0	2	1	1	0	2	1	21.4	21.4	21.4	22.119	206	206;121;154;163;245	0	8.1587	By matching		By MS/MS	By MS/MS	14.6	0	21.4	14.6	188090	5990.9	0	145190	36912	0	0	0	0	0
P62263;A0A2R8Y811;E5RH77	P62263;A0A2R8Y811;E5RH77	9;9;6	9;9;6	9;9;6	40S ribosomal protein S14	RPS14	sp|P62263|RS14_HUMAN 40S ribosomal protein S14 OS=Homo sapiens OX=9606 GN=RPS14 PE=1 SV=3;tr|A0A2R8Y811|A0A2R8Y811_HUMAN 40S ribosomal protein S14 (Fragment) OS=Homo sapiens OX=9606 GN=RPS14 PE=1 SV=1;tr|E5RH77|E5RH77_HUMAN 40S ribosomal protein S14 OS=Hom	3	9	9	9	8	8	9	9	8	8	9	9	8	8	9	9	41.7	41.7	41.7	16.273	151	151;150;134	0	68.186	By MS/MS	By MS/MS	By MS/MS	By MS/MS	41.7	41.7	41.7	41.7	22171000	3514100	4592800	7961400	6102900	854060	1103400	1719400	1423900	17
P62847;E7ETK0;A0A2R8Y849;A0A2R8YD14;A0A2R8Y8A0	P62847;E7ETK0;A0A2R8Y849;A0A2R8YD14;A0A2R8Y8A0	5;5;5;5;3	5;5;5;5;3	5;5;5;5;3	40S ribosomal protein S24	RPS24	sp|P62847|RS24_HUMAN 40S ribosomal protein S24 OS=Homo sapiens OX=9606 GN=RPS24 PE=1 SV=1;tr|E7ETK0|E7ETK0_HUMAN 40S ribosomal protein S24 OS=Homo sapiens OX=9606 GN=RPS24 PE=1 SV=1;tr|A0A2R8Y849|A0A2R8Y849_HUMAN 40S ribosomal protein S24 OS=Homo sapiens O	5	5	5	5	5	5	5	5	5	5	5	5	5	5	5	5	30.1	30.1	30.1	15.423	133	133;131;131;165;90	0	27.463	By MS/MS	By MS/MS	By MS/MS	By MS/MS	30.1	30.1	30.1	30.1	29570000	5233500	7658000	8911200	7767100	1754700	2521100	2727400	2322700	12
A0A2R8YDI1;A0A2R8Y852;P39880;Q13948	A0A2R8YDI1;A0A2R8Y852;P39880;Q13948	8;8;7;6	8;8;7;6	7;7;7;5	Homeobox protein cut-like 1;Protein CASP	CUX1	tr|A0A2R8YDI1|A0A2R8YDI1_HUMAN Homeobox protein cut-like OS=Homo sapiens OX=9606 GN=CUX1 PE=1 SV=1;tr|A0A2R8Y852|A0A2R8Y852_HUMAN Homeobox protein cut-like OS=Homo sapiens OX=9606 GN=CUX1 PE=1 SV=1;sp|P39880|CUX1_HUMAN Homeobox protein cut-like 1 OS=Homo s	4	8	8	7	4	4	6	5	4	4	6	5	3	4	6	5	9.2	9.2	8.3	148.57	1358	1358;1460;1505;678	0	11.285	By MS/MS	By MS/MS	By MS/MS	By MS/MS	5.7	5.2	7.4	5.9	438750	85633	79008	205510	68596	49639	46519	75330	31574	2
P08237;A0A2R8Y891;F8VZI0;F8VP00;F8VX13;F8VZQ1;F8VSF7;F8VTQ3;F8VW30;F8VUB8;F8VYK8;F8VVE3	P08237;A0A2R8Y891;F8VZI0	14;14;12;4;2;2;1;1;1;1;1;1	14;14;12;4;2;2;1;1;1;1;1;1	12;12;11;4;2;2;1;1;1;1;1;1	ATP-dependent 6-phosphofructokinase, muscle type	PFKM	sp|P08237|PFKAM_HUMAN ATP-dependent 6-phosphofructokinase, muscle type OS=Homo sapiens OX=9606 GN=PFKM PE=1 SV=2;tr|A0A2R8Y891|A0A2R8Y891_HUMAN ATP-dependent 6-phosphofructokinase OS=Homo sapiens OX=9606 GN=PFKM PE=1 SV=1;tr|F8VZI0|F8VZI0_HUMAN ATP-depende	12	14	14	12	4	5	14	6	4	5	14	6	3	5	12	5	26	26	23.7	85.182	780	780;883;694;176;156;161;102;111;116;141;149;165	0	65.625	By MS/MS	By MS/MS	By MS/MS	By MS/MS	6.8	10.1	26	11.3	1672300	123350	160490	1174000	214420	35550	48879	167390	53781	4
P15056;H7C560;A0A2U3TZI2;A0A2R8Y8E0;H7C4S5;A0A2R8Y492;A0A2R8Y679;A0A2R8YDP5	P15056;H7C560;A0A2U3TZI2;A0A2R8Y8E0;H7C4S5;A0A2R8Y492;A0A2R8Y679;A0A2R8YDP5	4;4;4;4;3;3;2;2	2;2;2;2;1;1;1;1	1;1;1;1;1;1;1;1	Serine/threonine-protein kinase B-raf	BRAF	sp|P15056|BRAF_HUMAN Serine/threonine-protein kinase B-raf OS=Homo sapiens OX=9606 GN=BRAF PE=1 SV=4;tr|H7C560|H7C560_HUMAN Serine/threonine-protein kinase B-raf OS=Homo sapiens OX=9606 GN=BRAF PE=1 SV=2;tr|A0A2U3TZI2|A0A2U3TZI2_HUMAN Serine/threonine-prot	8	4	2	1	2	4	3	3	1	2	1	1	0	1	1	0	6	3.3	2.1	84.436	766	766;767;806;807;231;411;274;584	0.0071069	1.6469	By MS/MS	By MS/MS	By MS/MS	By matching	2.5	6	4.8	3.9	120050	24113	47993	31117	16825	0	0	0	0	1
P11171;A0A2R8YD30;Q4VB86;A0A2U3TZH6;A0A2R8Y7Y3;A0A2R8Y5Z6;A0A2R8Y5G2;A0A2R8YCW8;A0A3B3ITP0;A0A2R8Y420;A0A3B3IU06;A0A2R8Y570;A0A2R8Y6G5;A0A2R8YFR9;A0A3B3IUD6;A0A2R8Y7N0;A0A2R8Y6D0;A0A1B0GWG0;A0A2R8Y4N6;A0A3B3ITC5;A0A2R8Y6T6;A0A2R8Y5C8;A0A2R8Y783;Q4VXN1	P11171;A0A2R8YD30;Q4VB86;A0A2U3TZH6;A0A2R8Y7Y3;A0A2R8Y5Z6;A0A2R8Y5G2;A0A2R8YCW8;A0A3B3ITP0;A0A2R8Y420;A0A3B3IU06;A0A2R8Y570;A0A2R8Y6G5;A0A2R8YFR9;A0A3B3IUD6;A0A2R8Y7N0;A0A2R8Y6D0;A0A1B0GWG0	16;16;16;13;13;12;12;12;12;12;9;9;9;9;9;9;9;8;7;6;6;4;2;1	15;15;15;12;12;12;12;12;11;12;9;9;9;9;9;9;9;8;7;6;6;4;2;1	14;14;14;11;11;11;11;11;10;11;8;8;8;8;8;8;8;7;7;5;5;4;2;0	Protein 4.1	EPB41	sp|P11171|41_HUMAN Protein 4.1 OS=Homo sapiens OX=9606 GN=EPB41 PE=1 SV=4;tr|A0A2R8YD30|A0A2R8YD30_HUMAN Erythrocyte membrane protein band 4.1 (Elliptocytosis 1, RH-linked), isoform CRA_e OS=Homo sapiens OX=9606 GN=EPB41 PE=1 SV=1;tr|Q4VB86|Q4VB86_HUMAN EP	24	16	15	14	14	13	15	13	14	13	14	13	14	13	13	13	21.1	19.9	18.2	97.016	864	864;655;622;841;601;787;782;748;542;544;807;766;680;675;607;565;542;483;387;481;364;227;310;199	0	42.628	By MS/MS	By MS/MS	By MS/MS	By MS/MS	18.2	18.2	21.1	18.2	3202700	623800	754740	1192200	631960	96991	113690	160730	101170	14
P51659;A0A2R8YD50;E7EWE5;E7ER27;G5E9S2;E7ET17;A0A2R8YDT8;A0A2R8Y7L2;A0A2R8YF45;E7EPL9;A0A2R8YEG2;A0A2R8Y7W2	P51659;A0A2R8YD50;E7EWE5;E7ER27;G5E9S2;E7ET17;A0A2R8YDT8;A0A2R8Y7L2	20;20;17;15;11;11;10;10;9;9;2;2	20;20;17;15;11;11;10;10;9;9;2;2	20;20;17;15;11;11;10;10;9;9;2;2	Peroxisomal multifunctional enzyme type 2;(3R)-hydroxyacyl-CoA dehydrogenase;Enoyl-CoA hydratase 2	HSD17B4	sp|P51659|DHB4_HUMAN Peroxisomal multifunctional enzyme type 2 OS=Homo sapiens OX=9606 GN=HSD17B4 PE=1 SV=3;tr|A0A2R8YD50|A0A2R8YD50_HUMAN Peroxisomal multifunctional enzyme type 2 OS=Homo sapiens OX=9606 GN=HSD17B4 PE=1 SV=1;tr|E7EWE5|E7EWE5_HUMAN Peroxis	12	20	20	20	1	8	20	16	1	8	20	16	1	8	20	16	36	36	36	79.685	736	736;711;712;500;596;599;166;589;172;474;59;105	0	77.612	By matching	By MS/MS	By MS/MS	By MS/MS	1.8	13.9	36	28.1	2967500	10153	165450	2143300	648610	0	43548	267980	90074	0
P68400;E7EU96;A0A2R8YD58;A0A2R8YF43;A0A2R8Y5A0;Q8NEV1;A0A2R8YFU2;A0A2R8YDP2;A0A2R8Y4H0;A0A2R8Y4D6;V9GYA2;A0A2R8YEW1;A0A2R8YDY7;A0A2R8Y7T1;A0A087WY74;A0A2R8YCK2;A0A2R8YF47;V9GY80;A0A2R8YEL7;A0A2R8Y797;A0A2R8Y3W6;A0A2R8YCC9	P68400;E7EU96;A0A2R8YD58;A0A2R8YF43;A0A2R8Y5A0;Q8NEV1;A0A2R8YFU2;A0A2R8YDP2;A0A2R8Y4H0;A0A2R8Y4D6	13;13;13;13;12;10;10;10;7;7;6;5;5;3;3;3;3;3;3;3;3;1	13;13;13;13;12;10;10;10;7;7;6;5;5;3;3;3;3;3;3;3;3;1	13;13;13;13;12;10;10;10;7;7;6;5;5;3;3;3;3;3;3;3;3;1	Casein kinase II subunit alpha;Casein kinase II subunit alpha 3	CSNK2A1;CSNK2A3	sp|P68400|CSK21_HUMAN Casein kinase II subunit alpha OS=Homo sapiens OX=9606 GN=CSNK2A1 PE=1 SV=1;tr|E7EU96|E7EU96_HUMAN Casein kinase II subunit alpha OS=Homo sapiens OX=9606 GN=CSNK2A1 PE=1 SV=1;tr|A0A2R8YD58|A0A2R8YD58_HUMAN Casein kinase II subunit alp	22	13	13	13	4	9	13	13	4	9	13	13	4	9	13	13	48.8	48.8	48.8	45.143	391	391;385;376;363;354;391;374;354;256;207;144;133;131;152;118;117;94;92;88;86;74;33	0	67.93	By MS/MS	By MS/MS	By MS/MS	By MS/MS	17.6	33.2	48.8	48.8	2943900	92546	289800	1608500	953080	37131	67431	325670	183880	4
Q92547;A0A2R8YD63	Q92547;A0A2R8YD63	2;2	2;2	2;2	DNA topoisomerase 2-binding protein 1	TOPBP1	sp|Q92547|TOPB1_HUMAN DNA topoisomerase 2-binding protein 1 OS=Homo sapiens OX=9606 GN=TOPBP1 PE=1 SV=3;tr|A0A2R8YD63|A0A2R8YD63_HUMAN DNA topoisomerase 2-binding protein 1 OS=Homo sapiens OX=9606 GN=TOPBP1 PE=1 SV=1	2	2	2	2	0	0	2	0	0	0	2	0	0	0	2	0	2.8	2.8	2.8	170.68	1522	1522;1517	0	5.7717			By MS/MS		0	0	2.8	0	42848	0	0	42848	0	0	0	0	0	0
Q9H267;F5H008;A0A2R8YDQ0	Q9H267;F5H008;A0A2R8YDQ0	1;1;1	1;1;1	1;1;1	Vacuolar protein sorting-associated protein 33B	VPS33B	sp|Q9H267|VP33B_HUMAN Vacuolar protein sorting-associated protein 33B OS=Homo sapiens OX=9606 GN=VPS33B PE=1 SV=2;tr|F5H008|F5H008_HUMAN Vacuolar protein sorting-associated protein 33B OS=Homo sapiens OX=9606 GN=VPS33B PE=1 SV=1;tr|A0A2R8YDQ0|A0A2R8YDQ0_HU	3	1	1	1	0	0	1	0	0	0	1	0	0	0	1	0	3.1	3.1	3.1	70.584	617	617;590;599	0	4.9236			By MS/MS		0	0	3.1	0	29430	0	0	29430	0	0	0	0	0	0
Q6NUN9;A0A2R8YDQ5;C9JNZ9;Q6ZMS7;Q75MW2	Q6NUN9;A0A2R8YDQ5;C9JNZ9	3;3;2;1;1	3;3;2;1;1	2;2;1;1;1	Zinc finger protein 746	ZNF746	sp|Q6NUN9|ZN746_HUMAN Zinc finger protein 746 OS=Homo sapiens OX=9606 GN=ZNF746 PE=1 SV=1;tr|A0A2R8YDQ5|A0A2R8YDQ5_HUMAN Zinc finger protein 746 OS=Homo sapiens OX=9606 GN=ZNF746 PE=1 SV=1;tr|C9JNZ9|C9JNZ9_HUMAN Zinc finger protein 746 OS=Homo sapiens OX=9	5	3	3	2	1	2	0	0	1	2	0	0	1	2	0	0	10.2	10.2	6.8	69.135	644	644;659;187;281;155	0.00097403	2.5749	By MS/MS	By MS/MS			1.9	6.8	0	0	69225	27856	41369	0	0	0	0	0	0	1
Q96AX1;A0A2R8YF87;H3BMM5;F5H6Y0;A0A2R8Y5U3	Q96AX1;A0A2R8YF87;H3BMM5	3;3;2;1;1	3;3;2;1;1	3;3;2;1;1	Vacuolar protein sorting-associated protein 33A	VPS33A	sp|Q96AX1|VP33A_HUMAN Vacuolar protein sorting-associated protein 33A OS=Homo sapiens OX=9606 GN=VPS33A PE=1 SV=1;tr|A0A2R8YF87|A0A2R8YF87_HUMAN Vacuolar protein sorting-associated protein 33A OS=Homo sapiens OX=9606 GN=VPS33A PE=1 SV=1;tr|H3BMM5|H3BMM5_HU	5	3	3	3	1	1	3	1	1	1	3	1	1	1	3	1	8.9	8.9	8.9	67.61	596	596;637;538;186;198	0	10.79	By matching	By matching	By MS/MS	By matching	3.2	3.2	8.9	3.2	264910	21571	26567	192560	24215	0	0	0	0	0
Q15437;A0A2R8YFH5;Q5QPE2;A0A2R8YF30;A0A2R8Y633;A0A2R8Y7S7;Q5QPE1	Q15437;A0A2R8YFH5;Q5QPE2	6;6;5;2;2;2;1	4;4;3;1;1;1;1	4;4;3;1;1;1;1	Protein transport protein Sec23B	SEC23B	sp|Q15437|SC23B_HUMAN Protein transport protein Sec23B OS=Homo sapiens OX=9606 GN=SEC23B PE=1 SV=2;tr|A0A2R8YFH5|A0A2R8YFH5_HUMAN Protein transport protein SEC23 OS=Homo sapiens OX=9606 GN=SEC23B PE=1 SV=1;tr|Q5QPE2|Q5QPE2_HUMAN Protein transport protein S	7	6	4	4	0	0	6	0	0	0	4	0	0	0	4	0	12	10.7	10.7	86.478	767	767;749;331;32;52;59;246	0	13.625			By MS/MS		0	0	12	0	192400	0	0	192400	0	0	0	0	0	0
Q5VWN6;A0A2R8YH03;J3KPH3	Q5VWN6;A0A2R8YH03	26;26;1	26;26;1	26;26;1	Protein FAM208B	FAM208B	sp|Q5VWN6|TASO2_HUMAN Protein TASOR 2 OS=Homo sapiens OX=9606 GN=TASOR2 PE=1 SV=1;tr|A0A2R8YH03|A0A2R8YH03_HUMAN Protein TASOR 2 OS=Homo sapiens OX=9606 GN=TASOR2 PE=1 SV=1	3	26	26	26	23	22	23	19	23	22	23	19	23	22	23	19	15.2	15.2	15.2	268.84	2430	2430;2645;246	0	68.243	By MS/MS	By MS/MS	By MS/MS	By MS/MS	13	12.7	14	11.6	4704800	1244600	991510	1650100	818560	246610	192450	314460	184240	21
Q05639;A0A2U3TZH3;A0A2R8Y488;A0A2R8Y660;A0A2R8YDN5	Q05639;A0A2U3TZH3;A0A2R8Y488	18;18;9;8;7	6;6;2;2;2	6;6;2;2;2	Elongation factor 1-alpha 2	EEF1A2	sp|Q05639|EF1A2_HUMAN Elongation factor 1-alpha 2 OS=Homo sapiens OX=9606 GN=EEF1A2 PE=1 SV=1;tr|A0A2U3TZH3|A0A2U3TZH3_HUMAN Elongation factor 1-alpha OS=Homo sapiens OX=9606 GN=EEF1A2 PE=1 SV=1;tr|A0A2R8Y488|A0A2R8Y488_HUMAN Elongation factor 1-alpha 2 (F	5	18	6	6	12	13	18	13	3	3	6	2	3	3	6	2	45.6	21.8	21.8	50.47	463	463;496;173;152;106	0	15.479	By MS/MS	By MS/MS	By MS/MS	By MS/MS	27.4	32.4	45.6	32.4	1198600	230880	382690	492650	92404	185860	318020	239380	63245	2
Q15813;A0A2U3TZJ6;A0A2R8Y5Q8;A0A2R8YHI9;A0A2R8Y7E7;A0A2R8Y6Q1;A0A2R8YFL4;A0A2R8Y4V6;A0A2R8Y809;A0A2R8YF12;A0A2R8Y897;A0A2R8YER9;A0A2R8Y784;A0A2R8Y4P2;A0A2R8Y6G3;A0A2R8Y787;A0A2R8Y5H6;A0A2R8YFM3	Q15813;A0A2U3TZJ6;A0A2R8Y5Q8;A0A2R8YHI9;A0A2R8Y7E7;A0A2R8Y6Q1;A0A2R8YFL4	8;8;7;7;7;7;4;2;1;1;1;1;1;1;1;1;1;1	8;8;7;7;7;7;4;2;1;1;1;1;1;1;1;1;1;1	8;8;7;7;7;7;4;2;1;1;1;1;1;1;1;1;1;1	Tubulin-specific chaperone E	TBCE	sp|Q15813|TBCE_HUMAN Tubulin-specific chaperone E OS=Homo sapiens OX=9606 GN=TBCE PE=1 SV=1;tr|A0A2U3TZJ6|A0A2U3TZJ6_HUMAN Tubulin-specific chaperone E OS=Homo sapiens OX=9606 GN=TBCE PE=1 SV=1;tr|A0A2R8Y5Q8|A0A2R8Y5Q8_HUMAN Tubulin-specific chaperone E OS	18	8	8	8	0	0	8	0	0	0	8	0	0	0	8	0	26.8	26.8	26.8	59.345	527	527;464;549;520;487;414;370;252;311;61;110;235;217;160;159;139;127;248	0	21.488			By MS/MS		0	0	26.8	0	347040	0	0	347040	0	0	0	0	0	0
A0A384DVK4;Q7Z5L2	A0A384DVK4;Q7Z5L2	4;3	4;3	4;3	Coiled-coil domain-containing protein R3HCC1L	R3HCC1L	tr|A0A384DVK4|A0A384DVK4_HUMAN Coiled-coil domain-containing protein R3HCC1L OS=Homo sapiens OX=9606 GN=R3HCC1L PE=1 SV=1;sp|Q7Z5L2|R3HCL_HUMAN Coiled-coil domain-containing protein R3HCC1L OS=Homo sapiens OX=9606 GN=R3HCC1L PE=1 SV=3	2	4	4	4	4	3	2	1	4	3	2	1	4	3	2	1	8.1	8.1	8.1	86.293	778	778;792	0.00037355	4.086	By MS/MS	By MS/MS	By matching	By MS/MS	8.1	6.8	4.5	3.2	296160	98737	107130	75574	14712	47278	54350	0	0	3
P11586;V9GYY3;A0A384N5Y3;F5H2F4;V9GZ78;A0A494C1T2	P11586;V9GYY3;A0A384N5Y3;F5H2F4;V9GZ78;A0A494C1T2	33;33;33;33;30;23	33;33;33;33;30;23	33;33;33;33;30;23	C-1-tetrahydrofolate synthase, cytoplasmic;Methylenetetrahydrofolate dehydrogenase;Methenyltetrahydrofolate cyclohydrolase;Formyltetrahydrofolate synthetase;C-1-tetrahydrofolate synthase, cytoplasmic, N-terminally processed	MTHFD1	sp|P11586|C1TC_HUMAN C-1-tetrahydrofolate synthase, cytoplasmic OS=Homo sapiens OX=9606 GN=MTHFD1 PE=1 SV=3;tr|V9GYY3|V9GYY3_HUMAN C-1-tetrahydrofolate synthase, cytoplasmic OS=Homo sapiens OX=9606 GN=MTHFD1 PE=1 SV=2;tr|A0A384N5Y3|A0A384N5Y3_HUMAN C-1-tet	6	33	33	33	12	13	33	17	12	13	33	17	12	13	33	17	46.7	46.7	46.7	101.56	935	935;922;935;964;854;644	0	90.949	By MS/MS	By MS/MS	By MS/MS	By MS/MS	15.7	18.6	46.7	22.6	7130800	450050	664640	5035500	980590	56619	75902	431320	114150	9
P17812;A0A3B3IRI2;B4E1E0;A0A3B3IRQ8;A0A3B3ITF6;A0A3B3ITB8;A0A3B3ISY3;A0A3B3ITH9	P17812;A0A3B3IRI2;B4E1E0;A0A3B3IRQ8;A0A3B3ITF6;A0A3B3ITB8	19;19;15;13;13;10;5;3	19;19;15;13;13;10;5;3	16;16;14;10;10;7;4;1	CTP synthase 1;CTP synthase	CTPS1	sp|P17812|PYRG1_HUMAN CTP synthase 1 OS=Homo sapiens OX=9606 GN=CTPS1 PE=1 SV=2;tr|A0A3B3IRI2|A0A3B3IRI2_HUMAN CTP synthase OS=Homo sapiens OX=9606 GN=CTPS1 PE=1 SV=1;tr|B4E1E0|B4E1E0_HUMAN CTP synthase OS=Homo sapiens OX=9606 GN=CTPS1 PE=1 SV=1;tr|A0A3B3I	8	19	19	16	6	10	19	15	6	10	19	15	6	10	16	13	36	36	33.3	66.69	591	591;564;435;451;461;335;89;111	0	56.996	By MS/MS	By MS/MS	By MS/MS	By MS/MS	12	19.3	36	27.6	3722500	164950	218780	2711300	627420	49053	50919	383010	102950	4
P20839;A0A3B3IRL5;C9J381	P20839;A0A3B3IRL5;C9J381	2;2;2	1;1;1	1;1;1	Inosine-5-monophosphate dehydrogenase 1;Inosine-5-monophosphate dehydrogenase	IMPDH1	sp|P20839|IMDH1_HUMAN Inosine-5-monophosphate dehydrogenase 1 OS=Homo sapiens OX=9606 GN=IMPDH1 PE=1 SV=2;tr|A0A3B3IRL5|A0A3B3IRL5_HUMAN Inosine-5-monophosphate dehydrogenase (Fragment) OS=Homo sapiens OX=9606 GN=IMPDH1 PE=1 SV=1;tr|C9J381|C9J381_HUMAN I	3	2	1	1	0	0	2	0	0	0	1	0	0	0	1	0	3.9	2.3	2.3	55.405	514	514;509;513	0.00035537	3.4618			By MS/MS		0	0	3.9	0	33794	0	0	33794	0	0	0	0	0	0
A0A3B3IRQ9;A0A3B3ITG9;A0A3B3ISU1	A0A3B3IRQ9	21;7;3	1;0;0	1;0;0			tr|A0A3B3IRQ9|A0A3B3IRQ9_HUMAN Double-stranded RNA-specific adenosine deaminase (Fragment) OS=Homo sapiens OX=9606 GN=ADAR PE=1 SV=1	3	21	1	1	17	20	21	20	0	0	1	1	0	0	1	1	22.3	2	2	128.27	1158	1158;350;164	0.00035411	3.4433	By matching	By matching	By MS/MS	By MS/MS	18	20.3	22.3	22.2	65349	0	0	56368	8980.9	0	0	0	0	0
P08397;F5H345;A0A3B3IRR1;A0A3F2YNY7;F5GY90;F5H0P4;A0A3B3IU56;A0A1W2PNU5;F5H226;A0A3B3IU34;F5H4W5;F5H4X2	P08397;F5H345;A0A3B3IRR1;A0A3F2YNY7;F5GY90;F5H0P4;A0A3B3IU56;A0A1W2PNU5;F5H226;A0A3B3IU34	6;6;6;6;5;5;4;4;4;4;1;1	6;6;6;6;5;5;4;4;4;4;1;1	6;6;6;6;5;5;4;4;4;4;1;1	Porphobilinogen deaminase	HMBS	sp|P08397|HEM3_HUMAN Porphobilinogen deaminase OS=Homo sapiens OX=9606 GN=HMBS PE=1 SV=2;tr|F5H345|F5H345_HUMAN Porphobilinogen deaminase OS=Homo sapiens OX=9606 GN=HMBS PE=1 SV=1;tr|A0A3B3IRR1|A0A3B3IRR1_HUMAN Porphobilinogen deaminase OS=Homo sapiens OX=	12	6	6	6	0	0	6	2	0	0	6	2	0	0	6	2	24.9	24.9	24.9	39.33	361	361;330;338;355;187;228;151;190;191;218;63;81	0	12.138			By MS/MS	By matching	0	0	24.9	6.4	198820	0	0	171220	27605	0	0	39106	11726	0
A0A3B3IRW6;Q2KHR3;H0YCQ7;A0A3B3ISY4	A0A3B3IRW6;Q2KHR3	17;16;6;2	17;16;6;2	17;16;6;2	Glutamine and serine-rich protein 1	QSER1	tr|A0A3B3IRW6|A0A3B3IRW6_HUMAN Glutamine and serine-rich protein 1 OS=Homo sapiens OX=9606 GN=QSER1 PE=1 SV=1;sp|Q2KHR3|QSER1_HUMAN Glutamine and serine-rich protein 1 OS=Homo sapiens OX=9606 GN=QSER1 PE=1 SV=3	4	17	17	17	15	9	16	8	15	9	16	8	15	9	16	8	16	16	16	202.89	1864	1864;1735;780;150	0	56.365	By MS/MS	By MS/MS	By MS/MS	By MS/MS	14	8.2	15.3	7.1	2105900	537310	460070	796010	312480	109290	118410	166240	84004	14
Q71F56;A0A3B3IS46;A0A3B3IRX3	Q71F56;A0A3B3IS46;A0A3B3IRX3	1;1;1	1;1;1	1;1;1	Mediator of RNA polymerase II transcription subunit 13-like	MED13L	sp|Q71F56|MD13L_HUMAN Mediator of RNA polymerase II transcription subunit 13-like OS=Homo sapiens OX=9606 GN=MED13L PE=1 SV=1;tr|A0A3B3IS46|A0A3B3IS46_HUMAN Mediator of RNA polymerase II transcription subunit 13 (Fragment) OS=Homo sapiens OX=9606 GN=MED13L	3	1	1	1	1	1	1	1	1	1	1	1	1	1	1	1	0.3	0.3	0.3	242.6	2210	2210;1605;2222	0.027685	0.92404	By MS/MS	By matching	By matching	By MS/MS	0.3	0.3	0.3	0.3	511440	323730	157390	12067	18250	0	0	0	0	2
A0A3B3IS06;E7ETY2;H0Y8Y7;A0A2R8Y857;H0YA99;A0A2R8Y4M7;H0YAB7	A0A3B3IS06;E7ETY2;H0Y8Y7	26;26;16;6;3;2;1	1;1;0;0;0;0;0	1;1;0;0;0;0;0		TCOF1	tr|A0A3B3IS06|A0A3B3IS06_HUMAN Treacle protein (Fragment) OS=Homo sapiens OX=9606 GN=TCOF1 PE=1 SV=1;tr|E7ETY2|E7ETY2_HUMAN Treacle protein OS=Homo sapiens OX=9606 GN=TCOF1 PE=1 SV=1;tr|H0Y8Y7|H0Y8Y7_HUMAN Treacle protein OS=Homo sapiens OX=9606 GN=TCOF1 P	7	26	1	1	24	21	20	16	1	0	0	0	1	0	0	0	22.3	2.1	2.1	138.69	1358	1358;1488;994;297;188;108;148	0.0053699	1.7351	By MS/MS	By matching	By matching	By matching	20.7	18	17.2	14.4	9500.8	9500.8	0	0	0	0	0	0	0	1
A0A3B3IS18;O43435	A0A3B3IS18;O43435	2;1	2;1	2;1	T-box transcription factor TBX1	TBX1	tr|A0A3B3IS18|A0A3B3IS18_HUMAN T-box transcription factor TBX1 OS=Homo sapiens OX=9606 GN=TBX1 PE=1 SV=1;sp|O43435|TBX1_HUMAN T-box transcription factor TBX1 OS=Homo sapiens OX=9606 GN=TBX1 PE=1 SV=1	2	2	2	2	1	2	2	1	1	2	2	1	1	2	2	1	7.3	7.3	7.3	53.505	504	504;398	0	13.05	By MS/MS	By MS/MS	By MS/MS	By MS/MS	3.4	7.3	7.3	3.4	152670	17421	36508	72359	26386	0	26188	46308	0	1
O75688;P35813;E9PKB5;B8ZZF0;C9JIR6;A0A3B3IS24	O75688;P35813;E9PKB5;B8ZZF0;C9JIR6;A0A3B3IS24	1;1;1;1;1;1	1;1;1;1;1;1	1;1;1;1;1;1	Protein phosphatase 1B;Protein phosphatase 1A	PPM1B;PPM1A	sp|O75688|PPM1B_HUMAN Protein phosphatase 1B OS=Homo sapiens OX=9606 GN=PPM1B PE=1 SV=1;sp|P35813|PPM1A_HUMAN Protein phosphatase 1A OS=Homo sapiens OX=9606 GN=PPM1A PE=1 SV=1;tr|E9PKB5|E9PKB5_HUMAN Protein phosphatase 1A (Fragment) OS=Homo sapiens OX=9606	6	1	1	1	0	0	1	0	0	0	1	0	0	0	1	0	2.5	2.5	2.5	52.642	479	479;382;187;303;378;384	0.0021786	2.1144			By MS/MS		0	0	2.5	0	37692	0	0	37692	0	0	0	0	0	0
Q9Y672;A0A3B3IS62;A0A3B3ITD6;A0A3B3ITI5;S4R350	Q9Y672;A0A3B3IS62;A0A3B3ITD6;A0A3B3ITI5;S4R350	2;2;2;2;2	2;2;2;2;2	2;2;2;2;2	Dolichyl pyrophosphate Man9GlcNAc2 alpha-1,3-glucosyltransferase	ALG6	sp|Q9Y672|ALG6_HUMAN Dolichyl pyrophosphate Man9GlcNAc2 alpha-1,3-glucosyltransferase OS=Homo sapiens OX=9606 GN=ALG6 PE=1 SV=2;tr|A0A3B3IS62|A0A3B3IS62_HUMAN Alpha-1,3-glucosyltransferase OS=Homo sapiens OX=9606 GN=ALG6 PE=1 SV=1;tr|A0A3B3ITD6|A0A3B3ITD6_	5	2	2	2	0	1	2	2	0	1	2	2	0	1	2	2	4.9	4.9	4.9	58.12	507	507;173;194;230;301	0.00038066	4.3498		By matching	By MS/MS	By MS/MS	0	2.4	4.9	4.9	237650	0	9167.2	156610	71875	0	0	97090	47793	0
P06400;A0A3B3IS71;A0A2R8YFL6	P06400;A0A3B3IS71;A0A2R8YFL6	2;2;1	2;2;1	2;2;1	Retinoblastoma-associated protein	RB1	sp|P06400|RB_HUMAN Retinoblastoma-associated protein OS=Homo sapiens OX=9606 GN=RB1 PE=1 SV=2;tr|A0A3B3IS71|A0A3B3IS71_HUMAN Retinoblastoma-associated protein OS=Homo sapiens OX=9606 GN=RB1 PE=1 SV=1;tr|A0A2R8YFL6|A0A2R8YFL6_HUMAN Retinoblastoma-associated	3	2	2	2	1	1	2	2	1	1	2	2	1	1	2	2	4.2	4.2	4.2	106.16	928	928;923;103	0.00035817	3.5515	By MS/MS	By matching	By MS/MS	By matching	1.8	1.8	4.2	4.2	279920	74779	40600	104340	60195	0	0	0	0	1
A0A3B3ISF0;A0A3B3IT29;A0A3B3ISF8;Q659C4;G3V0E9;H0Y9K3;D6R9W6;D6RJB0	A0A3B3ISF0;A0A3B3IT29;A0A3B3ISF8;Q659C4;G3V0E9;H0Y9K3;D6R9W6	10;8;8;7;5;5;5;4	8;8;8;5;5;5;5;4	8;8;8;5;5;5;5;4	La-related protein 1B	LARP1B	tr|A0A3B3ISF0|A0A3B3ISF0_HUMAN La-related protein 1B OS=Homo sapiens OX=9606 GN=LARP1B PE=1 SV=1;tr|A0A3B3IT29|A0A3B3IT29_HUMAN La-related protein 1B OS=Homo sapiens OX=9606 GN=LARP1B PE=1 SV=1;tr|A0A3B3ISF8|A0A3B3ISF8_HUMAN La-related protein 1B OS=Homo s	8	10	8	8	7	7	10	6	5	5	8	4	5	5	8	4	11.8	10	10	126.21	1115	1115;536;559;914;358;491;518;574	0	15.202	By MS/MS	By MS/MS	By MS/MS	By MS/MS	7.7	7.7	11.8	6.8	630370	154520	168350	210120	97382	39660	43831	41893	26367	5
P14735;A0A3B3ISG5;Q5T5N3	P14735;A0A3B3ISG5	9;9;1	9;9;1	9;9;1	Insulin-degrading enzyme	IDE	sp|P14735|IDE_HUMAN Insulin-degrading enzyme OS=Homo sapiens OX=9606 GN=IDE PE=1 SV=4;tr|A0A3B3ISG5|A0A3B3ISG5_HUMAN Insulin-degrading enzyme OS=Homo sapiens OX=9606 GN=IDE PE=1 SV=1	3	9	9	9	0	0	8	2	0	0	8	2	0	0	8	2	14.2	14.2	14.2	117.97	1019	1019;1019;257	0	15.695			By MS/MS	By MS/MS	0	0	13.2	2.6	301170	0	0	278830	22340	0	0	0	0	0
Q16795;A0A3B3ISG8;H3BRM9;F5H0J3;F5GY40	Q16795;A0A3B3ISG8	3;3;1;1;1	3;3;1;1;1	3;3;1;1;1	NADH dehydrogenase [ubiquinone] 1 alpha subcomplex subunit 9, mitochondrial	NDUFA9	sp|Q16795|NDUA9_HUMAN NADH dehydrogenase [ubiquinone] 1 alpha subcomplex subunit 9, mitochondrial OS=Homo sapiens OX=9606 GN=NDUFA9 PE=1 SV=2;tr|A0A3B3ISG8|A0A3B3ISG8_HUMAN Ricin B-type lectin domain-containing protein OS=Homo sapiens OX=9606 PE=1 SV=1	5	3	3	3	0	2	3	2	0	2	3	2	0	2	3	2	11.7	11.7	11.7	42.509	377	377;567;83;136;149	0	6.6221		By MS/MS	By MS/MS	By MS/MS	0	6.6	11.7	6.6	228720	0	52738	108840	67139	0	32949	45536	40311	0
Q53H12;E9PG39;A0A3B3ISY9;A0A3B3ISZ0;E9PC15;A0A3B3ITD0;A0A0G2JLD0;A0A3B3IUC9;A0A3B3ITV0;A0A3B3ITX7;A0A0G2JLG5	Q53H12;E9PG39;A0A3B3ISY9;A0A3B3ISZ0;E9PC15;A0A3B3ITD0;A0A0G2JLD0;A0A3B3IUC9;A0A3B3ITV0;A0A3B3ITX7;A0A0G2JLG5	2;2;2;2;2;2;1;1;1;1;1	2;2;2;2;2;2;1;1;1;1;1	2;2;2;2;2;2;1;1;1;1;1	Acylglycerol kinase, mitochondrial	AGK	sp|Q53H12|AGK_HUMAN Acylglycerol kinase, mitochondrial OS=Homo sapiens OX=9606 GN=AGK PE=1 SV=2;tr|E9PG39|E9PG39_HUMAN Acylglycerol kinase, mitochondrial OS=Homo sapiens OX=9606 GN=AGK PE=1 SV=1;tr|A0A3B3ISY9|A0A3B3ISY9_HUMAN Acylglycerol kinase, mitochond	11	2	2	2	0	1	2	1	0	1	2	1	0	1	2	1	7.8	7.8	7.8	47.137	422	422;244;330;350;394;418;51;134;138;214;226	0.0012626	2.2732		By MS/MS	By MS/MS	By MS/MS	0	5.9	7.8	5.9	194640	0	11429	150430	32780	0	0	0	0	0
Q9Y6M9;A0A3B3IT57;E9PH64;E7EWZ0;E9PF49	Q9Y6M9;A0A3B3IT57;E9PH64;E7EWZ0;E9PF49	1;1;1;1;1	1;1;1;1;1	1;1;1;1;1	NADH dehydrogenase [ubiquinone] 1 beta subcomplex subunit 9	NDUFB9	sp|Q9Y6M9|NDUB9_HUMAN NADH dehydrogenase [ubiquinone] 1 beta subcomplex subunit 9 OS=Homo sapiens OX=9606 GN=NDUFB9 PE=1 SV=3;tr|A0A3B3IT57|A0A3B3IT57_HUMAN NADH dehydrogenase [ubiquinone] 1 beta subcomplex subunit 9 OS=Homo sapiens OX=9606 GN=NDUFB9 PE=1	5	1	1	1	0	0	1	0	0	0	1	0	0	0	1	0	7.8	7.8	7.8	21.831	179	179;138;168;178;221	0.00036311	3.6999			By MS/MS		0	0	7.8	0	97389	0	0	97389	0	0	0	0	0	0
P54132;H0YNU5;A0A3B3IT82;H0YLV8	P54132;H0YNU5;A0A3B3IT82	9;9;9;2	9;9;9;2	9;9;9;2	Bloom syndrome protein	BLM	sp|P54132|BLM_HUMAN Bloom syndrome protein OS=Homo sapiens OX=9606 GN=BLM PE=1 SV=1;tr|H0YNU5|H0YNU5_HUMAN Bloom syndrome protein OS=Homo sapiens OX=9606 GN=BLM PE=1 SV=1;tr|A0A3B3IT82|A0A3B3IT82_HUMAN Bloom syndrome protein OS=Homo sapiens OX=9606 GN=BLM	4	9	9	9	5	7	6	6	5	7	6	6	5	7	6	6	10.3	10.3	10.3	159	1417	1417;1286;1386;413	0	18.309	By MS/MS	By MS/MS	By MS/MS	By MS/MS	5.9	7.7	8	7.1	899820	159300	266720	307180	166620	50457	71243	76317	44867	4
P33991;A0A3B3IU45;A0A3B3IT92;E5RG31;A0A3B3IS57;A0A3B3ITP6;A0A3B3IRR8	P33991;A0A3B3IU45;A0A3B3IT92;E5RG31;A0A3B3IS57;A0A3B3ITP6	20;20;20;19;19;17;6	20;20;20;19;19;17;6	20;20;20;19;19;17;6	DNA replication licensing factor MCM4	MCM4	sp|P33991|MCM4_HUMAN DNA replication licensing factor MCM4 OS=Homo sapiens OX=9606 GN=MCM4 PE=1 SV=5;tr|A0A3B3IU45|A0A3B3IU45_HUMAN DNA helicase OS=Homo sapiens OX=9606 GN=MCM4 PE=1 SV=1;tr|A0A3B3IT92|A0A3B3IT92_HUMAN DNA helicase OS=Homo sapiens OX=9606 G	7	20	20	20	8	9	20	16	8	9	20	16	8	9	20	16	30.2	30.2	30.2	96.557	863	863;813;904;582;749;742;191	0	114.2	By MS/MS	By MS/MS	By MS/MS	By MS/MS	15.8	16.2	30.2	26.7	5359700	393580	490120	3347500	1128500	73332	158810	637200	280880	4
A0A3B3ITJ4;M0QXS5;M0QYT0;M0R1W6;M0QYL7;M0R076;B4DVF8	A0A3B3ITJ4;M0QXS5	18;16;6;5;4;3;3	18;16;6;5;4;3;3	2;0;0;0;0;0;0		HNRNPL	tr|A0A3B3ITJ4|A0A3B3ITJ4_HUMAN Heterogeneous nuclear ribonucleoprotein L (Fragment) OS=Homo sapiens OX=9606 GN=HNRNPL PE=1 SV=1;tr|M0QXS5|M0QXS5_HUMAN Heterogeneous nuclear ribonucleoprotein L (Fragment) OS=Homo sapiens OX=9606 GN=HNRNPL PE=1 SV=1	7	18	18	2	12	15	18	15	12	15	18	15	1	1	2	1	44.7	44.7	3.4	59.218	537	537;530;321;220;198;114;179	0	207.7	By MS/MS	By MS/MS	By MS/MS	By MS/MS	35.4	42.5	44.7	42.5	13986000	1261500	2409600	7832400	2482300	219160	413090	1378100	436250	14
Q14181;A0A3B3ITS5;E9PIQ6;H0YDR7	Q14181;A0A3B3ITS5;E9PIQ6	5;5;3;2	5;5;3;2	5;5;3;2	DNA polymerase alpha subunit B	POLA2	sp|Q14181|DPOA2_HUMAN DNA polymerase alpha subunit B OS=Homo sapiens OX=9606 GN=POLA2 PE=1 SV=2;tr|A0A3B3ITS5|A0A3B3ITS5_HUMAN DNA polymerase alpha subunit B OS=Homo sapiens OX=9606 PE=3 SV=1;tr|E9PIQ6|E9PIQ6_HUMAN DNA polymerase alpha subunit B (Fragment)	4	5	5	5	2	2	4	2	2	2	4	2	2	2	4	2	13.7	13.7	13.7	65.947	598	598;581;146;261	0	11.031	By MS/MS	By MS/MS	By MS/MS	By MS/MS	5.5	5.2	11.9	5.2	361870	65864	35652	228720	31636	40671	0	77875	0	1
P47914;A0A3B3ITT5;F8WF43;C9IYI4	P47914;A0A3B3ITT5	6;6;1;1	6;6;1;1	6;6;1;1	60S ribosomal protein L29	RPL29	sp|P47914|RL29_HUMAN 60S ribosomal protein L29 OS=Homo sapiens OX=9606 GN=RPL29 PE=1 SV=2;tr|A0A3B3ITT5|A0A3B3ITT5_HUMAN 60S ribosomal protein L29 OS=Homo sapiens OX=9606 GN=RPL29 PE=1 SV=1	4	6	6	6	6	5	6	6	6	5	6	6	6	5	6	6	23.3	23.3	23.3	17.752	159	159;167;37;60	0	26.806	By MS/MS	By MS/MS	By MS/MS	By MS/MS	23.3	23.3	23.3	23.3	19668000	4168600	4584900	5853300	5060800	3112600	3290700	4508700	3945400	8
P49841;A0A3B3ITW1;P49840;A8MT37	P49841;A0A3B3ITW1	3;3;1;1	3;3;1;1	3;3;1;1	Glycogen synthase kinase-3 beta	GSK3B	sp|P49841|GSK3B_HUMAN Glycogen synthase kinase-3 beta OS=Homo sapiens OX=9606 GN=GSK3B PE=1 SV=2;tr|A0A3B3ITW1|A0A3B3ITW1_HUMAN Glycogen synthase kinase-3 beta OS=Homo sapiens OX=9606 GN=GSK3B PE=1 SV=1	4	3	3	3	0	0	3	0	0	0	3	0	0	0	3	0	16.2	16.2	16.2	46.744	420	420;470;483;401	0	7.7468			By MS/MS		0	0	16.2	0	121810	0	0	121810	0	0	0	0	0	0
P28288;A0A3B3ITW3	P28288;A0A3B3ITW3	12;12	12;12	12;12	ATP-binding cassette sub-family D member 3	ABCD3	sp|P28288|ABCD3_HUMAN ATP-binding cassette sub-family D member 3 OS=Homo sapiens OX=9606 GN=ABCD3 PE=1 SV=1;tr|A0A3B3ITW3|A0A3B3ITW3_HUMAN ATP-binding cassette sub-family D member 3 OS=Homo sapiens OX=9606 GN=ABCD3 PE=1 SV=2	2	12	12	12	6	7	11	6	6	7	11	6	6	7	11	6	23.8	23.8	23.8	75.475	659	659;659	0	46.201	By MS/MS	By MS/MS	By MS/MS	By MS/MS	12	13.1	22.8	11.7	2170200	336920	411410	1072200	349690	74196	103460	184320	103660	6
Q9Y2W1;A0A3B3ITZ9	Q9Y2W1;A0A3B3ITZ9	22;22	22;22	22;22	Thyroid hormone receptor-associated protein 3	THRAP3	sp|Q9Y2W1|TR150_HUMAN Thyroid hormone receptor-associated protein 3 OS=Homo sapiens OX=9606 GN=THRAP3 PE=1 SV=2;tr|A0A3B3ITZ9|A0A3B3ITZ9_HUMAN Thyroid hormone receptor-associated protein 3 OS=Homo sapiens OX=9606 GN=THRAP3 PE=1 SV=1	2	22	22	22	18	18	22	19	18	18	22	19	18	18	22	19	28	28	28	108.66	955	955;910	0	133.29	By MS/MS	By MS/MS	By MS/MS	By MS/MS	25.2	24.9	28	25	10134000	2038900	2084300	3493900	2517100	296970	295970	428490	325950	24
P42858;A0A3B3IU44	P42858;A0A3B3IU44	1;1	1;1	1;1	Huntingtin	HTT	sp|P42858|HD_HUMAN Huntingtin OS=Homo sapiens OX=9606 GN=HTT PE=1 SV=2;tr|A0A3B3IU44|A0A3B3IU44_HUMAN Huntingtin (Fragment) OS=Homo sapiens OX=9606 GN=HTT PE=1 SV=1	2	1	1	1	0	0	1	0	0	0	1	0	0	0	1	0	0.6	0.6	0.6	347.6	3142	3142;175	0.0021712	2.0748			By MS/MS		0	0	0.6	0	20387	0	0	20387	0	0	0	0	0	0
P55769;A0A3B3IUA2;B1AHD1	P55769;A0A3B3IUA2;B1AHD1	1;1;1	1;1;1	1;1;1	NHP2-like protein 1;NHP2-like protein 1, N-terminally processed	NHP2L1	sp|P55769|NH2L1_HUMAN NHP2-like protein 1 OS=Homo sapiens OX=9606 GN=SNU13 PE=1 SV=3;tr|A0A3B3IUA2|A0A3B3IUA2_HUMAN Ribonucloprotein OS=Homo sapiens OX=9606 GN=SNU13 PE=1 SV=1;tr|B1AHD1|B1AHD1_HUMAN Ribonucloprotein OS=Homo sapiens OX=9606 GN=SNU13 PE=1 SV	3	1	1	1	0	0	1	0	0	0	1	0	0	0	1	0	9.4	9.4	9.4	14.173	128	128;272;132	0.022989	1.0241			By MS/MS		0	0	9.4	0	42905	0	0	42905	0	0	0	0	0	0
Q8TCT9;A0A3B3IUB5;A0A075B6F6;A0A0S2Z6F0;A0A3B3IT72;A0A0C4DGU3	Q8TCT9;A0A3B3IUB5;A0A075B6F6;A0A0S2Z6F0;A0A3B3IT72	5;5;4;4;4;1	5;5;4;4;4;1	5;5;4;4;4;1	Minor histocompatibility antigen H13	HM13	sp|Q8TCT9|HM13_HUMAN Minor histocompatibility antigen H13 OS=Homo sapiens OX=9606 GN=HM13 PE=1 SV=1;tr|A0A3B3IUB5|A0A3B3IUB5_HUMAN Minor histocompatibility antigen H13 OS=Homo sapiens OX=9606 GN=HM13 PE=1 SV=1;tr|A0A075B6F6|A0A075B6F6_HUMAN Minor histocomp	6	5	5	5	5	5	5	5	5	5	5	5	5	5	5	5	16.4	16.4	16.4	41.488	377	377;420;272;345;365;143	0	19.016	By MS/MS	By MS/MS	By MS/MS	By MS/MS	16.4	16.4	16.4	16.4	1831400	343460	454610	700500	332850	110460	140580	221370	109700	5
P06280;A0A3B3IUC4;A0A669KAY7;A0A669KB83;A0A3B3IRU3;V9GYN5	P06280;A0A3B3IUC4	10;10;4;4;4;4	10;10;4;4;4;4	10;10;4;4;4;4	Alpha-galactosidase A	GLA	sp|P06280|AGAL_HUMAN Alpha-galactosidase A OS=Homo sapiens OX=9606 GN=GLA PE=1 SV=1;tr|A0A3B3IUC4|A0A3B3IUC4_HUMAN Alpha-galactosidase OS=Homo sapiens OX=9606 GN=GLA PE=1 SV=1	6	10	10	10	0	0	10	7	0	0	10	7	0	0	10	7	31	31	31	48.766	429	429;470;198;199;199;222	0	30.374			By MS/MS	By MS/MS	0	0	31	19.8	2358500	0	0	1932700	425870	0	0	492510	110020	0
Q9BUK6;A0A3B3IUD2	Q9BUK6;A0A3B3IUD2	5;5	5;5	5;5	Protein misato homolog 1	MSTO1	sp|Q9BUK6|MSTO1_HUMAN Protein misato homolog 1 OS=Homo sapiens OX=9606 GN=MSTO1 PE=1 SV=1;tr|A0A3B3IUD2|A0A3B3IUD2_HUMAN Protein misato homolog 1 OS=Homo sapiens OX=9606 GN=MSTO1 PE=1 SV=1	2	5	5	5	5	4	4	2	5	4	4	2	5	4	4	2	13.2	13.2	13.2	61.835	570	570;557	0	9.9518	By MS/MS	By MS/MS	By MS/MS	By MS/MS	13.2	11.2	11.2	4.6	1040100	191330	340620	282590	225580	95761	154440	142820	142420	5
Q14690;A0A3B3IUD7	Q14690;A0A3B3IUD7	25;25	25;25	25;25	Protein RRP5 homolog	PDCD11	sp|Q14690|RRP5_HUMAN Protein RRP5 homolog OS=Homo sapiens OX=9606 GN=PDCD11 PE=1 SV=3;tr|A0A3B3IUD7|A0A3B3IUD7_HUMAN Programmed cell death 11, isoform CRA_a OS=Homo sapiens OX=9606 GN=PDCD11 PE=1 SV=1	2	25	25	25	8	11	23	15	8	11	23	15	8	11	23	15	22.1	22.1	22.1	208.7	1871	1871;1872	0	58.849	By MS/MS	By MS/MS	By MS/MS	By MS/MS	6.5	9.5	21.3	13.2	3060900	173480	413540	1716100	757820	35922	66537	217400	99252	4
O75400;A0A3F2YNY6;F5H578;H0YG38;H7C2N3	O75400;A0A3F2YNY6	19;19;9;4;2	19;19;9;4;2	19;19;9;4;2	Pre-mRNA-processing factor 40 homolog A	PRPF40A	sp|O75400|PR40A_HUMAN Pre-mRNA-processing factor 40 homolog A OS=Homo sapiens OX=9606 GN=PRPF40A PE=1 SV=2;tr|A0A3F2YNY6|A0A3F2YNY6_HUMAN Pre-mRNA-processing factor 40 homolog A OS=Homo sapiens OX=9606 GN=PRPF40A PE=1 SV=1	5	19	19	19	16	14	18	13	16	14	18	13	16	14	18	13	23.3	23.3	23.3	108.8	957	957;994;448;346;163	0	55.892	By MS/MS	By MS/MS	By MS/MS	By MS/MS	19.3	17	22.3	16.2	6651700	1799900	1859400	1873300	1119100	356240	379170	324760	244410	18
Q9ULL5;A0A3Q5ADB5	Q9ULL5;A0A3Q5ADB5	1;1	1;1	1;1	Proline-rich protein 12	PRR12	sp|Q9ULL5|PRR12_HUMAN Proline-rich protein 12 OS=Homo sapiens OX=9606 GN=PRR12 PE=1 SV=3;tr|A0A3Q5ADB5|A0A3Q5ADB5_HUMAN Proline-rich protein 12 OS=Homo sapiens OX=9606 GN=PRR12 PE=1 SV=1	2	1	1	1	1	0	1	0	1	0	1	0	1	0	1	0	1.3	1.3	1.3	211.04	2036	2036;1215	0.0018809	2.1914	By matching		By MS/MS		1.3	0	1.3	0	24763	11791	0	12972	0	0	0	0	0	0
Q86Y91;A0A494BYR6	Q86Y91;A0A494BYR6	1;1	1;1	1;1	Kinesin-like protein KIF18B	KIF18B	sp|Q86Y91|KI18B_HUMAN Kinesin-like protein KIF18B OS=Homo sapiens OX=9606 GN=KIF18B PE=1 SV=4;tr|A0A494BYR6|A0A494BYR6_HUMAN Kinesin-like protein OS=Homo sapiens OX=9606 GN=KIF18B PE=1 SV=1	2	1	1	1	0	1	1	0	0	1	1	0	0	1	1	0	2	2	2	93.01	852	852;842	0.0021665	2.0529		By MS/MS	By MS/MS		0	2	2	0	38756	0	7452.2	31304	0	0	0	0	0	0
Q9Y6A5;A0A494BZT8;C9JA91;E7EMT0;Q8IX09;C9JWI7;A0A494C117;F8WC55;H0Y8F2	Q9Y6A5;A0A494BZT8	10;10;3;3;2;2;2;1;1	10;10;3;3;2;2;2;1;1	10;10;3;3;2;2;2;1;1	Transforming acidic coiled-coil-containing protein 3	TACC3	sp|Q9Y6A5|TACC3_HUMAN Transforming acidic coiled-coil-containing protein 3 OS=Homo sapiens OX=9606 GN=TACC3 PE=1 SV=1;tr|A0A494BZT8|A0A494BZT8_HUMAN Transforming acidic coiled-coil-containing protein 3 OS=Homo sapiens OX=9606 GN=TACC3 PE=1 SV=1	9	10	10	10	8	7	10	6	8	7	10	6	8	7	10	6	22	22	22	90.359	838	838;834;230;272;145;193;325;63;217	0	92.293	By MS/MS	By MS/MS	By MS/MS	By MS/MS	17.5	15.4	22	14.2	1432700	291460	315680	617970	207580	69700	75267	121610	55550	8
O95453;A0A494C1G3;A0A494BZU6;A0A494BZW7;A0A494C0P9;A0A494C1K5;A0A494C0Q2;A0A494C1N1;A0A494C0K5;A0A494C0W0;A0A494C002;A0A494C156;A0A494C0Q6	O95453;A0A494C1G3;A0A494BZU6;A0A494BZW7;A0A494C0P9;A0A494C1K5;A0A494C0Q2;A0A494C1N1;A0A494C0K5;A0A494C0W0;A0A494C002;A0A494C156;A0A494C0Q6	2;2;2;2;2;2;2;2;2;2;1;1;1	2;2;2;2;2;2;2;2;2;2;1;1;1	2;2;2;2;2;2;2;2;2;2;1;1;1	Poly(A)-specific ribonuclease PARN	PARN	sp|O95453|PARN_HUMAN Poly(A)-specific ribonuclease PARN OS=Homo sapiens OX=9606 GN=PARN PE=1 SV=1;tr|A0A494C1G3|A0A494C1G3_HUMAN Poly(A)-specific ribonuclease PARN (Fragment) OS=Homo sapiens OX=9606 GN=PARN PE=1 SV=1;tr|A0A494BZU6|A0A494BZU6_HUMAN Poly(A)-	13	2	2	2	0	0	2	0	0	0	2	0	0	0	2	0	4.7	4.7	4.7	73.45	639	639;458;488;499;524;577;585;590;614;664;349;446;581	0	4.6395			By MS/MS		0	0	4.7	0	86342	0	0	86342	0	0	0	0	0	0
H0Y2S9;A0A494BZV2;Q6WCQ1;J3KSW8;H0Y7E2;H7C3G6	H0Y2S9;A0A494BZV2;Q6WCQ1;J3KSW8;H0Y7E2	6;6;4;4;3;1	6;6;4;4;3;1	6;6;4;4;3;1	Myosin phosphatase Rho-interacting protein	MPRIP	tr|H0Y2S9|H0Y2S9_HUMAN Myosin phosphatase Rho-interacting protein (Fragment) OS=Homo sapiens OX=9606 GN=MPRIP PE=1 SV=3;tr|A0A494BZV2|A0A494BZV2_HUMAN Myosin phosphatase Rho-interacting protein OS=Homo sapiens OX=9606 GN=MPRIP PE=1 SV=1;sp|Q6WCQ1|MPRIP_HUM	6	6	6	6	1	2	5	2	1	2	5	2	1	2	5	2	6.5	6.5	6.5	203.37	1794	1794;2425;1025;844;1091;277	0.00037453	4.1075	By MS/MS	By MS/MS	By MS/MS	By MS/MS	2.1	1.3	4.4	1.6	284160	17362	20443	186750	59610	0	49825	99659	39362	1
P50851;A0A494BZW2;E9PEM5;A0A494C1L5;H0YAC6;A0A494C0R9;Q8NFP9;A0A3B3IS13;Q5T321;A0A0D9SF28;F5GXV7;H0Y9N9;A0A3B3ISK3;A0A3B3IU76	P50851;A0A494BZW2;E9PEM5;A0A494C1L5;H0YAC6	9;9;9;9;7;4;2;2;2;2;2;1;1;1	9;9;9;9;7;4;2;2;2;2;2;1;1;1	9;9;9;9;7;4;2;2;2;2;2;1;1;1	Lipopolysaccharide-responsive and beige-like anchor protein	LRBA	sp|P50851|LRBA_HUMAN Lipopolysaccharide-responsive and beige-like anchor protein OS=Homo sapiens OX=9606 GN=LRBA PE=1 SV=4;tr|A0A494BZW2|A0A494BZW2_HUMAN Lipopolysaccharide-responsive and beige-like anchor protein (Fragment) OS=Homo sapiens OX=9606 GN=LRBA	14	9	9	9	1	2	9	4	1	2	9	4	1	2	9	4	4.2	4.2	4.2	319.1	2863	2863;2095;2575;2852;1505;1880;2946;686;2943;2946;2947;134;237;242	0	22.125	By matching	By matching	By MS/MS	By MS/MS	0.4	0.8	4.2	1.7	749190	129240	40542	437130	142260	0	18815	130840	39615	0
P35659;B4DFG0;H0Y993;A0A494C028;A0A494C198;D6RDA2;H0Y8X0	P35659;B4DFG0;H0Y993;A0A494C028;A0A494C198	3;3;3;3;2;1;1	3;3;3;3;2;1;1	3;3;3;3;2;1;1	Protein DEK	DEK	sp|P35659|DEK_HUMAN Protein DEK OS=Homo sapiens OX=9606 GN=DEK PE=1 SV=1;tr|B4DFG0|B4DFG0_HUMAN Protein DEK OS=Homo sapiens OX=9606 GN=DEK PE=1 SV=1;tr|H0Y993|H0Y993_HUMAN DEK oncogene (DNA binding), isoform CRA_b OS=Homo sapiens OX=9606 GN=DEK PE=1 SV=2;t	7	3	3	3	0	1	3	2	0	1	3	2	0	1	3	2	10.1	10.1	10.1	42.674	375	375;347;380;380;303;122;285	0	5.59		By matching	By MS/MS	By MS/MS	0	3.2	10.1	6.7	352500	0	10463	268660	73376	0	0	106590	42055	0
P05114;F2Z2W6;F2Z2Y5;H7BXJ5;A0A494C035	P05114;F2Z2W6;F2Z2Y5;H7BXJ5;A0A494C035	2;2;2;2;2	2;2;2;2;2	2;2;2;2;2	Non-histone chromosomal protein HMG-14	HMGN1	sp|P05114|HMGN1_HUMAN Non-histone chromosomal protein HMG-14 OS=Homo sapiens OX=9606 GN=HMGN1 PE=1 SV=3;tr|F2Z2W6|F2Z2W6_HUMAN Non-histone chromosomal protein HMG-14 OS=Homo sapiens OX=9606 GN=HMGN1 PE=1 SV=1;tr|F2Z2Y5|F2Z2Y5_HUMAN Non-histone chromosomal	5	2	2	2	1	0	2	2	1	0	2	2	1	0	2	2	14	14	14	10.659	100	100;44;45;48;55	0	6.9838	By matching		By MS/MS	By MS/MS	13	0	14	14	202180	9900.1	0	129750	62530	0	0	83597	35947	0
Q8N5F7;A0A494C050;Q5M9Q1	Q8N5F7;A0A494C050	5;5;2	5;5;2	5;5;2	NF-kappa-B-activating protein	NKAP	sp|Q8N5F7|NKAP_HUMAN NF-kappa-B-activating protein OS=Homo sapiens OX=9606 GN=NKAP PE=1 SV=1;tr|A0A494C050|A0A494C050_HUMAN NF-kappa-B-activating protein (Fragment) OS=Homo sapiens OX=9606 GN=NKAP PE=1 SV=1	3	5	5	5	3	4	4	4	3	4	4	4	3	4	4	4	15.9	15.9	15.9	47.138	415	415;414;402	0	8.3501	By MS/MS	By MS/MS	By MS/MS	By MS/MS	10.8	13.3	13.5	13.5	1055000	202720	325920	323730	202580	98015	114640	107130	95706	2
Q9UGJ0;E9PGP6;A0A494C068;A0A494C123;A0A494C1K7;A0A494C026	Q9UGJ0;E9PGP6;A0A494C068;A0A494C123;A0A494C1K7	3;3;3;3;3;1	3;3;3;3;3;1	3;3;3;3;3;1	5-AMP-activated protein kinase subunit gamma-2	PRKAG2	sp|Q9UGJ0|AAKG2_HUMAN 5-AMP-activated protein kinase subunit gamma-2 OS=Homo sapiens OX=9606 GN=PRKAG2 PE=1 SV=1;tr|E9PGP6|E9PGP6_HUMAN 5-AMP-activated protein kinase subunit gamma-2 OS=Homo sapiens OX=9606 GN=PRKAG2 PE=1 SV=2;tr|A0A494C068|A0A494C068_HU	6	3	3	3	2	2	0	0	2	2	0	0	2	2	0	0	9.7	9.7	9.7	63.065	569	569;444;308;445;524;208	0	5.3955	By MS/MS	By MS/MS			6.3	5.3	0	0	105000	54878	50121	0	0	0	0	0	0	2
Q15125;C9J719;C9JJ78;A0A494C0F3	Q15125;C9J719;C9JJ78;A0A494C0F3	1;1;1;1	1;1;1;1	1;1;1;1	3-beta-hydroxysteroid-Delta(8),Delta(7)-isomerase	EBP	sp|Q15125|EBP_HUMAN 3-beta-hydroxysteroid-Delta(8),Delta(7)-isomerase OS=Homo sapiens OX=9606 GN=EBP PE=1 SV=3;tr|C9J719|C9J719_HUMAN 3-beta-hydroxysteroid-Delta(8),Delta(7)-isomerase (Fragment) OS=Homo sapiens OX=9606 GN=EBP PE=1 SV=8;tr|C9JJ78|C9JJ78_HUM	4	1	1	1	0	0	1	1	0	0	1	1	0	0	1	1	7	7	7	26.352	230	230;145;160;285	0.00035236	3.4142			By MS/MS	By MS/MS	0	0	7	7	298110	0	0	195530	102580	0	0	0	0	0
Q9UNQ2;A0A494C0G7;A0A0C4DGB1;D6RCL3	Q9UNQ2;A0A494C0G7;A0A0C4DGB1	6;6;5;2	6;6;5;2	6;6;5;2	Probable dimethyladenosine transferase	DIMT1	sp|Q9UNQ2|DIM1_HUMAN Probable dimethyladenosine transferase OS=Homo sapiens OX=9606 GN=DIMT1 PE=1 SV=1;tr|A0A494C0G7|A0A494C0G7_HUMAN rRNA adenine N(6)-methyltransferase OS=Homo sapiens OX=9606 GN=DIMT1 PE=1 SV=1;tr|A0A0C4DGB1|A0A0C4DGB1_HUMAN rRNA adenine	4	6	6	6	2	5	5	3	2	5	5	3	2	5	5	3	24	24	24	35.236	313	313;317;275;154	0	8.2801	By MS/MS	By MS/MS	By MS/MS	By MS/MS	7	18.5	20.1	9.6	798530	81554	189670	420670	106640	85192	65181	151240	98427	1
Q96BW1;A0A494C0H3;E9PSD7;A0A0A0MRR5	Q96BW1;A0A494C0H3;E9PSD7;A0A0A0MRR5	2;2;2;1	2;2;2;1	2;2;2;1	Uracil phosphoribosyltransferase homolog	UPRT	sp|Q96BW1|UPP_HUMAN Uracil phosphoribosyltransferase homolog OS=Homo sapiens OX=9606 GN=UPRT PE=1 SV=1;tr|A0A494C0H3|A0A494C0H3_HUMAN Uracil phosphoribosyltransferase homolog OS=Homo sapiens OX=9606 GN=UPRT PE=1 SV=1;tr|E9PSD7|E9PSD7_HUMAN Uracil phosphori	4	2	2	2	0	0	2	0	0	0	2	0	0	0	2	0	12.3	12.3	12.3	33.786	309	309;149;173;281	0.00037202	4.014			By MS/MS		0	0	12.3	0	39210	0	0	39210	0	0	0	0	0	0
I3L2B0;A0A494C0R8;K7EIG1;O75153;I3L318	I3L2B0;A0A494C0R8;K7EIG1;O75153	16;16;15;14;2	16;16;15;14;2	16;16;15;14;2	Clustered mitochondria protein homolog	CLUH	tr|I3L2B0|I3L2B0_HUMAN Clustered mitochondria protein homolog OS=Homo sapiens OX=9606 GN=CLUH PE=1 SV=3;tr|A0A494C0R8|A0A494C0R8_HUMAN Clustered mitochondria protein homolog OS=Homo sapiens OX=9606 GN=CLUH PE=1 SV=1;tr|K7EIG1|K7EIG1_HUMAN Clustered mitocho	5	16	16	16	0	3	16	7	0	3	16	7	0	3	16	7	17.4	17.4	17.4	144.67	1297	1297;1348;1251;1309;164	0	27.333		By MS/MS	By MS/MS	By MS/MS	0	2.8	17.4	6.6	968870	0	85255	734120	149490	0	18343	162020	30247	0
P05107;E5RK25;E7EVZ9;J3KNI6;A0A494C0X7	P05107;E5RK25;E7EVZ9;J3KNI6;A0A494C0X7	1;1;1;1;1	1;1;1;1;1	1;1;1;1;1	Integrin beta-2;Integrin beta	ITGB2	sp|P05107|ITB2_HUMAN Integrin beta-2 OS=Homo sapiens OX=9606 GN=ITGB2 PE=1 SV=2;tr|E5RK25|E5RK25_HUMAN Integrin beta (Fragment) OS=Homo sapiens OX=9606 GN=ITGB2 PE=1 SV=1;tr|E7EVZ9|E7EVZ9_HUMAN Integrin beta (Fragment) OS=Homo sapiens OX=9606 GN=ITGB2 PE=1	5	1	1	1	1	1	1	1	1	1	1	1	1	1	1	1	0.9	0.9	0.9	84.781	769	769;160;166;322;769	0.024567	0.9943	By matching	By MS/MS	By MS/MS	By MS/MS	0.9	0.9	0.9	0.9	377760	16497	26522	199690	135050	0	0	0	0	0
A0A494C108;Q8N9T8;H0YG91;H0YFD2;H0YH26;F8WFC1	A0A494C108;Q8N9T8	4;3;1;1;1;1	4;3;1;1;1;1	4;3;1;1;1;1	Protein KRI1 homolog	KRI1	tr|A0A494C108|A0A494C108_HUMAN Protein KRI1 homolog OS=Homo sapiens OX=9606 GN=KRI1 PE=1 SV=1;sp|Q8N9T8|KRI1_HUMAN Protein KRI1 homolog OS=Homo sapiens OX=9606 GN=KRI1 PE=1 SV=3	6	4	4	4	1	3	3	2	1	3	3	2	1	3	3	2	8.3	8.3	8.3	83.251	709	709;703;112;186;194;197	0	5.0967	By MS/MS	By MS/MS	By MS/MS	By MS/MS	2.1	7.1	5.4	3.4	816480	44646	606980	104870	59979	0	0	0	0	1
P14854;K7EQD3;A0A494C160	P14854;K7EQD3;A0A494C160	1;1;1	1;1;1	1;1;1	Cytochrome c oxidase subunit 6B1	COX6B1	sp|P14854|CX6B1_HUMAN Cytochrome c oxidase subunit 6B1 OS=Homo sapiens OX=9606 GN=COX6B1 PE=1 SV=2;tr|K7EQD3|K7EQD3_HUMAN Cytochrome c oxidase subunit 6B1 (Fragment) OS=Homo sapiens OX=9606 GN=COX6B1 PE=1 SV=2;tr|A0A494C160|A0A494C160_HUMAN Cytochrome c ox	3	1	1	1	0	0	1	0	0	0	1	0	0	0	1	0	17.4	17.4	17.4	10.192	86	86;40;54	0.00066556	2.8092			By MS/MS		0	0	17.4	0	38372	0	0	38372	0	0	0	0	0	0
P52630;B4DLC8;A0A494C164;A0A494C1L3;A0A494C0B5;B4DHE0	P52630;B4DLC8;A0A494C164;A0A494C1L3	3;3;3;2;1;1	3;3;3;2;1;1	3;3;3;2;1;1	Signal transducer and activator of transcription 2	STAT2	sp|P52630|STAT2_HUMAN Signal transducer and activator of transcription 2 OS=Homo sapiens OX=9606 GN=STAT2 PE=1 SV=1;tr|B4DLC8|B4DLC8_HUMAN Signal transducer and activator of transcription 2 OS=Homo sapiens OX=9606 GN=STAT2 PE=1 SV=1;tr|A0A494C164|A0A494C16	6	3	3	3	2	2	3	1	2	2	3	1	2	2	3	1	6.1	6.1	6.1	97.915	851	851;460;818;261;199;203	0.00069638	3.33	By MS/MS	By MS/MS	By MS/MS	By matching	3.3	3.3	6.1	1.9	1908800	743000	167180	642710	355960	487240	324880	632510	0	1
Q15031;A0A499FJL2;A0A494C1E0;E9PHM2	Q15031;A0A499FJL2;A0A494C1E0;E9PHM2	3;3;3;3	3;3;3;3	3;3;3;3	Probable leucine--tRNA ligase, mitochondrial	LARS2	sp|Q15031|SYLM_HUMAN Probable leucine--tRNA ligase, mitochondrial OS=Homo sapiens OX=9606 GN=LARS2 PE=1 SV=2;tr|A0A499FJL2|A0A499FJL2_HUMAN Probable leucine--tRNA ligase, mitochondrial OS=Homo sapiens OX=9606 GN=LARS2 PE=1 SV=1;tr|A0A494C1E0|A0A494C1E0_HUM	4	3	3	3	0	0	3	0	0	0	3	0	0	0	3	0	8.2	8.2	8.2	101.97	903	903;575;596;860	0.0021453	1.9735			By MS/MS		0	0	8.2	0	86545	0	0	86545	0	0	0	0	0	0
O95394;H0Y8I3;A0A494C1Q4;A0A494C1E2;A0A087WT27;J3KN95;A0A494C0G1;H0Y987	O95394;H0Y8I3;A0A494C1Q4;A0A494C1E2;A0A087WT27;J3KN95;A0A494C0G1;H0Y987	3;3;3;3;2;2;2;2	3;3;3;3;2;2;2;2	3;3;3;3;2;2;2;2	Phosphoacetylglucosamine mutase	PGM3	sp|O95394|AGM1_HUMAN Phosphoacetylglucosamine mutase OS=Homo sapiens OX=9606 GN=PGM3 PE=1 SV=1;tr|H0Y8I3|H0Y8I3_HUMAN Phosphoacetylglucosamine mutase (Fragment) OS=Homo sapiens OX=9606 GN=PGM3 PE=1 SV=1;tr|A0A494C1Q4|A0A494C1Q4_HUMAN Phosphoacetylglucosami	8	3	3	3	0	0	3	1	0	0	3	1	0	0	3	1	12.4	12.4	12.4	59.851	542	542;113;427;461;420;441;501;566	0	22.479			By MS/MS	By MS/MS	0	0	12.4	2.4	184010	0	0	166200	17808	0	0	0	0	0
P35658;A0A494C1F2;A0A0A0MSW3;A0A494BZU9;H0YF36;A0A494C104;H0YDS4;E9PKD2;B7ZAV2;A0A494C0J0	P35658;A0A494C1F2;A0A0A0MSW3	39;39;29;18;7;4;2;2;2;1	39;39;29;18;7;4;2;2;2;1	33;33;24;18;7;1;2;0;0;1	Nuclear pore complex protein Nup214	NUP214	sp|P35658|NU214_HUMAN Nuclear pore complex protein Nup214 OS=Homo sapiens OX=9606 GN=NUP214 PE=1 SV=2;tr|A0A494C1F2|A0A494C1F2_HUMAN Nuclear pore complex protein Nup214 OS=Homo sapiens OX=9606 GN=NUP214 PE=1 SV=1;tr|A0A0A0MSW3|A0A0A0MSW3_HUMAN Nuclear pore	10	39	39	33	36	33	36	29	36	33	36	29	31	27	30	26	24.6	24.6	20.2	213.62	2090	2090;2078;1519;720;140;203;187;495;916;187	0	209.24	By MS/MS	By MS/MS	By MS/MS	By MS/MS	23.3	21.9	23.5	18.3	10760000	2908900	2609400	3517000	1724700	270830	269180	318410	165300	41
Q8IXB1;E7EP04;A0A494C1G5;H7C1G0;Q71S60;A0A087WXH7	Q8IXB1;E7EP04;A0A494C1G5;H7C1G0;Q71S60;A0A087WXH7	2;2;2;1;1;1	2;2;2;1;1;1	2;2;2;1;1;1	DnaJ homolog subfamily C member 10	DNAJC10	sp|Q8IXB1|DJC10_HUMAN DnaJ homolog subfamily C member 10 OS=Homo sapiens OX=9606 GN=DNAJC10 PE=1 SV=2;tr|E7EP04|E7EP04_HUMAN DnaJ homolog subfamily C member 10 OS=Homo sapiens OX=9606 GN=DNAJC10 PE=1 SV=1;tr|A0A494C1G5|A0A494C1G5_HUMAN DnaJ homolog subfami	6	2	2	2	0	0	2	0	0	0	2	0	0	0	2	0	3.9	3.9	3.9	91.079	793	793;275;301;121;177;177	0.00066401	2.7885			By MS/MS		0	0	3.9	0	70006	0	0	70006	0	0	0	0	0	0
A0A494C1T9;Q6ZRV2;J3KPS2	A0A494C1T9;Q6ZRV2;J3KPS2	4;3;2	4;3;2	4;3;2	Protein FAM83H	FAM83H	tr|A0A494C1T9|A0A494C1T9_HUMAN Protein FAM83H OS=Homo sapiens OX=9606 GN=FAM83H PE=1 SV=1;sp|Q6ZRV2|FA83H_HUMAN Protein FAM83H OS=Homo sapiens OX=9606 GN=FAM83H PE=1 SV=3;tr|J3KPS2|J3KPS2_HUMAN Protein FAM83H (Fragment) OS=Homo sapiens OX=9606 GN=FAM83H PE	3	4	4	4	2	1	4	0	2	1	4	0	2	1	4	0	4.8	4.8	4.8	149.06	1380	1380;1179;906	0	24.057	By MS/MS	By matching	By MS/MS		2.5	1.3	4.8	0	127560	47389	11166	69002	0	43840	0	23766	0	2
Q15020;A0A499FI31;H0YHU8;A0A494C0L2;F8W667	Q15020;A0A499FI31	15;15;2;1;1	15;15;2;1;1	15;15;2;1;1	Squamous cell carcinoma antigen recognized by T-cells 3	SART3	sp|Q15020|SART3_HUMAN Squamous cell carcinoma antigen recognized by T-cells 3 OS=Homo sapiens OX=9606 GN=SART3 PE=1 SV=1;tr|A0A499FI31|A0A499FI31_HUMAN Squamous cell carcinoma antigen recognized by T-cells 3 OS=Homo sapiens OX=9606 GN=SART3 PE=1 SV=1	5	15	15	15	9	13	14	12	9	13	14	12	9	13	14	12	23.5	23.5	23.5	109.93	963	963;981;144;263;305	0	76.936	By MS/MS	By MS/MS	By MS/MS	By MS/MS	14.1	18.7	22.6	17.7	2501500	320340	571420	1093800	515980	93897	136710	223820	126020	8
Q9H7D7;H0Y9R3;A0A499FIZ0	Q9H7D7;H0Y9R3;A0A499FIZ0	1;1;1	1;1;1	1;1;1	WD repeat-containing protein 26	WDR26	sp|Q9H7D7|WDR26_HUMAN WD repeat-containing protein 26 OS=Homo sapiens OX=9606 GN=WDR26 PE=1 SV=3;tr|H0Y9R3|H0Y9R3_HUMAN WD repeat-containing protein 26 (Fragment) OS=Homo sapiens OX=9606 GN=WDR26 PE=1 SV=1;tr|A0A499FIZ0|A0A499FIZ0_HUMAN WD repeat-containin	3	1	1	1	0	0	1	0	0	0	1	0	0	0	1	0	2.9	2.9	2.9	72.123	661	661;295;761	0.00095572	2.3669			By MS/MS		0	0	2.9	0	22072	0	0	22072	0	0	0	0	0	0
O75592;A0A499FJI4;H7C3U4	O75592;A0A499FJI4	8;8;3	8;8;3	8;8;3	E3 ubiquitin-protein ligase MYCBP2	MYCBP2	sp|O75592|MYCB2_HUMAN E3 ubiquitin-protein ligase MYCBP2 OS=Homo sapiens OX=9606 GN=MYCBP2 PE=1 SV=4;tr|A0A499FJI4|A0A499FJI4_HUMAN E3 ubiquitin-protein ligase MYCBP2 OS=Homo sapiens OX=9606 GN=MYCBP2 PE=1 SV=1	3	8	8	8	3	4	7	2	3	4	7	2	3	4	7	2	2.4	2.4	2.4	513.63	4678	4678;4640;1061	0	10.5	By MS/MS	By MS/MS	By MS/MS	By MS/MS	0.9	1.2	2.2	0.6	348040	38709	51107	245180	13051	11973	20284	73646	9764.8	3
P48147;A0A499FJL1	P48147;A0A499FJL1	12;12	12;12	12;12	Prolyl endopeptidase	PREP	sp|P48147|PPCE_HUMAN Prolyl endopeptidase OS=Homo sapiens OX=9606 GN=PREP PE=1 SV=2;tr|A0A499FJL1|A0A499FJL1_HUMAN Prolyl endopeptidase OS=Homo sapiens OX=9606 GN=PREP PE=1 SV=1	2	12	12	12	5	6	12	7	5	6	12	7	5	6	12	7	22	22	22	80.699	710	710;644	0	41.228	By MS/MS	By MS/MS	By MS/MS	By MS/MS	10.3	12.5	22	14.4	2618800	275410	467730	1349000	526640	76065	111600	298820	123920	8
O43488;Q8NHP1;H3BLU7;A0A499FJT0	O43488;Q8NHP1;H3BLU7;A0A499FJT0	1;1;1;1	1;1;1;1	1;1;1;1	Aflatoxin B1 aldehyde reductase member 2;Aflatoxin B1 aldehyde reductase member 4	AKR7A2;AKR7L	sp|O43488|ARK72_HUMAN Aflatoxin B1 aldehyde reductase member 2 OS=Homo sapiens OX=9606 GN=AKR7A2 PE=1 SV=3;sp|Q8NHP1|ARK74_HUMAN Aflatoxin B1 aldehyde reductase member 4 OS=Homo sapiens OX=9606 GN=AKR7L PE=2 SV=7;tr|H3BLU7|H3BLU7_HUMAN Aflatoxin B1 aldehyd	4	1	1	1	0	0	1	0	0	0	1	0	0	0	1	0	4.2	4.2	4.2	39.589	359	359;331;314;330	0.0090617	1.5382			By MS/MS		0	0	4.2	0	54944	0	0	54944	0	0	0	0	0	0
P48729;U3KPX3;A0A590UJ43;D6REM4;A0A5F9W493;Q8N752;E7ETM0;H0Y9X2;U3KQK7;A0A590UJQ7;E5RG27;U3KQ83;D6RGE5;A0A590UK94	P48729;U3KPX3;A0A590UJ43;D6REM4;A0A5F9W493;Q8N752;E7ETM0	7;7;7;5;5;4;4;3;3;1;1;1;1;1	7;7;7;5;5;4;4;3;3;1;1;1;1;1	7;7;7;5;5;4;4;3;3;1;1;1;1;1	Casein kinase I isoform alpha;Casein kinase I isoform alpha-like	CSNK1A1;CSNK1A1L	sp|P48729|KC1A_HUMAN Casein kinase I isoform alpha OS=Homo sapiens OX=9606 GN=CSNK1A1 PE=1 SV=2;tr|U3KPX3|U3KPX3_HUMAN Casein kinase I isoform alpha OS=Homo sapiens OX=9606 GN=CSNK1A1 PE=1 SV=2;tr|A0A590UJ43|A0A590UJ43_HUMAN Casein kinase I isoform alpha O	14	7	7	7	2	4	5	4	2	4	5	4	2	4	5	4	25.8	25.8	25.8	38.914	337	337;368;426;236;353;337;264;167;184;77;78;83;89;150	0	17.914	By MS/MS	By MS/MS	By MS/MS	By MS/MS	7.4	10.4	18.4	16.3	501230	63264	156110	222950	58906	0	46015	82242	39376	1
Q9UPN3;A0A590UJG2;H3BPE1;H3BQK9;H0Y390;H0Y314;H0Y4F5;H0Y6T5;E9PNZ4;A0A669KB06;E9PLY0;E9PLY5;A0A5F9ZGX0	Q9UPN3;A0A590UJG2;H3BPE1;H3BQK9;H0Y390	7;7;7;7;6;3;2;2;2;1;1;1;1	7;7;7;7;6;3;2;2;2;1;1;1;1	4;4;4;4;3;1;1;1;2;0;1;1;1	Microtubule-actin cross-linking factor 1, isoforms 1/2/3/5	MACF1	sp|Q9UPN3|MACF1_HUMAN Microtubule-actin cross-linking factor 1, isoforms 1/2/3/5 OS=Homo sapiens OX=9606 GN=MACF1 PE=1 SV=4;tr|A0A590UJG2|A0A590UJG2_HUMAN Microtubule-actin cross-linking factor 1, isoforms 1/2/3/5 OS=Homo sapiens OX=9606 GN=MACF1 PE=1 SV=1	13	7	7	4	1	2	5	2	1	2	5	2	0	0	3	1	1.7	1.7	1	838.3	7388	7388;5379;7555;7592;4434;543;455;368;2028;495;1062;1375;2146	0.00036166	3.652	By matching	By matching	By MS/MS	By MS/MS	0.2	0.4	1	0.6	289190	5332	17505	217050	49298	0	32297	87297	0	0
Q17RY0;A0A590UJI5;E5RFP2;E5RJM0;B7ZLQ8	Q17RY0;A0A590UJI5;E5RFP2;E5RJM0;B7ZLQ8	1;1;1;1;1	1;1;1;1;1	1;1;1;1;1	Cytoplasmic polyadenylation element-binding protein 4	CPEB4	sp|Q17RY0|CPEB4_HUMAN Cytoplasmic polyadenylation element-binding protein 4 OS=Homo sapiens OX=9606 GN=CPEB4 PE=1 SV=1;tr|A0A590UJI5|A0A590UJI5_HUMAN Cytoplasmic polyadenylation element-binding protein 4 OS=Homo sapiens OX=9606 GN=CPEB4 PE=1 SV=1;tr|E5RFP2	5	1	1	1	1	1	0	1	1	1	0	1	1	1	0	1	1.6	1.6	1.6	80.151	729	729;295;339;639;704	0.018476	1.143	By matching	By MS/MS		By matching	1.6	1.6	0	1.6	40462	14360	24735	0	1366.5	0	0	0	0	0
Q13247;A0A590UJK4;A0A590UK01;A0A590UJP7;A0A590UK80;Q08170;A0A0D9SEM4;B4DJK0;B4DUA4	Q13247;A0A590UJK4;A0A590UK01;A0A590UJP7;A0A590UK80;Q08170;A0A0D9SEM4	3;3;3;3;3;2;2;1;1	2;2;2;2;2;1;1;0;0	2;2;2;2;2;1;1;0;0	Serine/arginine-rich splicing factor 6;Serine/arginine-rich splicing factor 4	SRSF6;SRSF4	sp|Q13247|SRSF6_HUMAN Serine/arginine-rich splicing factor 6 OS=Homo sapiens OX=9606 GN=SRSF6 PE=1 SV=2;tr|A0A590UJK4|A0A590UJK4_HUMAN Serine/arginine-rich-splicing factor 6 OS=Homo sapiens OX=9606 GN=SRSF6 PE=1 SV=1;tr|A0A590UK01|A0A590UK01_HUMAN Serine/a	9	3	2	2	1	2	3	3	0	1	2	2	0	1	2	2	8.7	6.1	6.1	39.586	344	344;226;273;276;1090;494;378;124;138	0	4.7943	By matching	By matching	By MS/MS	By MS/MS	2.6	5.2	8.7	8.7	189910	0	31783	96532	61591	0	0	79861	51979	0
Q96J02;A0A590UK44;A0A590UJW8;A0A590UJQ1;A0A590UK95;A0A1W2PR79	Q96J02;A0A590UK44;A0A590UJW8;A0A590UJQ1;A0A590UK95	5;5;5;5;4;1	5;5;5;5;4;1	5;5;5;5;4;1	E3 ubiquitin-protein ligase Itchy homolog	ITCH	sp|Q96J02|ITCH_HUMAN E3 ubiquitin-protein ligase Itchy homolog OS=Homo sapiens OX=9606 GN=ITCH PE=1 SV=2;tr|A0A590UK44|A0A590UK44_HUMAN E3 ubiquitin-protein ligase OS=Homo sapiens OX=9606 GN=ITCH PE=1 SV=1;tr|A0A590UJW8|A0A590UJW8_HUMAN E3 ubiquitin-protei	6	5	5	5	2	1	4	2	2	1	4	2	2	1	4	2	8.2	8.2	8.2	102.8	903	903;779;830;900;553;158	0	9.617	By MS/MS	By matching	By MS/MS	By MS/MS	3.9	2	6.2	3.9	266690	43045	33827	148730	41083	21635	0	0	46239	1
Q6KC79;A0A590UJS4	Q6KC79;A0A590UJS4	4;4	4;4	4;4	Nipped-B-like protein	NIPBL	sp|Q6KC79|NIPBL_HUMAN Nipped-B-like protein OS=Homo sapiens OX=9606 GN=NIPBL PE=1 SV=2;tr|A0A590UJS4|A0A590UJS4_HUMAN Nipped-B protein OS=Homo sapiens OX=9606 GN=NIPBL PE=1 SV=1	2	4	4	4	1	0	4	0	1	0	4	0	1	0	4	0	1.7	1.7	1.7	316.05	2804	2804;2649	0	9.2177	By matching		By MS/MS		0.4	0	1.7	0	129300	21729	0	107570	0	0	0	0	0	0
P20585;A0A590UJW0;A0A590UKC9;A0A590UJN8	P20585;A0A590UJW0;A0A590UKC9;A0A590UJN8	6;6;5;5	6;6;5;5	6;6;5;5	DNA mismatch repair protein Msh3	MSH3	sp|P20585|MSH3_HUMAN DNA mismatch repair protein Msh3 OS=Homo sapiens OX=9606 GN=MSH3 PE=1 SV=4;tr|A0A590UJW0|A0A590UJW0_HUMAN DNA mismatch repair protein Msh3 OS=Homo sapiens OX=9606 GN=MSH3 PE=1 SV=1;tr|A0A590UKC9|A0A590UKC9_HUMAN DNA mismatch repair pro	4	6	6	6	1	1	5	1	1	1	5	1	1	1	5	1	8.4	8.4	8.4	127.41	1137	1137;1081;946;1072	0	11.963	By matching	By MS/MS	By MS/MS	By MS/MS	1.1	1.1	7.3	1.1	410600	20281	37544	270490	82284	0	0	0	0	0
Q01433;A0A5F9UK94;H0Y360;A0A590UK85;A0A590UJY6;A0A590UJX5;E9PJF6;E9PIJ1	Q01433;A0A5F9UK94;H0Y360;A0A590UK85;A0A590UJY6	10;10;9;8;8;3;2;1	10;10;9;8;8;3;2;1	10;10;9;8;8;3;2;1	AMP deaminase 2	AMPD2	sp|Q01433|AMPD2_HUMAN AMP deaminase 2 OS=Homo sapiens OX=9606 GN=AMPD2 PE=1 SV=2;tr|A0A5F9UK94|A0A5F9UK94_HUMAN AMP deaminase OS=Homo sapiens OX=9606 GN=AMPD2 PE=1 SV=1;tr|H0Y360|H0Y360_HUMAN AMP deaminase OS=Homo sapiens OX=9606 GN=AMPD2 PE=1 SV=2;tr|A0A5	8	10	10	10	6	6	9	8	6	6	9	8	6	6	9	8	13.5	13.5	13.5	100.69	879	879;825;836;564;660;183;103;87	0	21.139	By MS/MS	By MS/MS	By MS/MS	By MS/MS	9.1	8.3	11.6	9.9	800660	110300	153480	353640	183240	24788	37981	63292	36776	3
A0A5F9YFS9;Q9Y6A9;C9JBL1	A0A5F9YFS9;Q9Y6A9;C9JBL1	2;1;1	2;1;1	2;1;1	Signal peptidase complex subunit 1	SPCS1	tr|A0A5F9YFS9|A0A5F9YFS9_HUMAN Signal peptidase complex subunit 1 OS=Homo sapiens OX=9606 GN=SPCS1 PE=1 SV=1;sp|Q9Y6A9|SPCS1_HUMAN Signal peptidase complex subunit 1 OS=Homo sapiens OX=9606 GN=SPCS1 PE=1 SV=5;tr|C9JBL1|C9JBL1_HUMAN Signal peptidase complex	3	2	2	2	2	2	2	2	2	2	2	2	2	2	2	2	31.4	31.4	31.4	11.805	102	102;169;80	0	7.2687	By MS/MS	By MS/MS	By MS/MS	By MS/MS	31.4	31.4	31.4	31.4	785700	46549	171590	370150	197410	20427	72273	159020	83915	1
Q8N9N2;E9PQ44;E9PJM2;A0A5F9ZGP6;E9PL92;E9PKM6;E9PR40;E9PQZ6;A0A5K1VW55;A0A5F9ZH79;A0A5F9ZI37;A0A5F9ZHP1	Q8N9N2;E9PQ44;E9PJM2;A0A5F9ZGP6;E9PL92;E9PKM6;E9PR40;E9PQZ6;A0A5K1VW55;A0A5F9ZH79;A0A5F9ZI37;A0A5F9ZHP1	1;1;1;1;1;1;1;1;1;1;1;1	1;1;1;1;1;1;1;1;1;1;1;1	1;1;1;1;1;1;1;1;1;1;1;1	Activating signal cointegrator 1 complex subunit 1	ASCC1	sp|Q8N9N2|ASCC1_HUMAN Activating signal cointegrator 1 complex subunit 1 OS=Homo sapiens OX=9606 GN=ASCC1 PE=1 SV=1;tr|E9PQ44|E9PQ44_HUMAN Activating signal cointegrator 1 complex subunit 1 OS=Homo sapiens OX=9606 GN=ASCC1 PE=1 SV=1;tr|E9PJM2|E9PJM2_HUMAN	12	1	1	1	0	0	1	1	0	0	1	1	0	0	1	1	2.5	2.5	2.5	45.509	400	400;43;56;71;103;123;139;152;252;317;322;377	0.0065321	1.681			By MS/MS	By matching	0	0	2.5	2.5	54610	0	0	40057	14553	0	0	0	0	0
P51648;A0A5K1VW72;J3QRD1;A0A5F9ZI12;A0A5F9ZHI5;A0A5F9ZGX4;A0A5F9ZHN9;J3QS00;I3L1M4	P51648;A0A5K1VW72;J3QRD1;A0A5F9ZI12;A0A5F9ZHI5;A0A5F9ZGX4;A0A5F9ZHN9;J3QS00;I3L1M4	2;2;2;2;2;2;2;1;1	2;2;2;2;2;2;2;1;1	2;2;2;2;2;2;2;1;1	Fatty aldehyde dehydrogenase	ALDH3A2	sp|P51648|AL3A2_HUMAN Aldehyde dehydrogenase family 3 member A2 OS=Homo sapiens OX=9606 GN=ALDH3A2 PE=1 SV=1;tr|A0A5K1VW72|A0A5K1VW72_HUMAN Aldehyde dehydrogenase family 3 member A2 OS=Homo sapiens OX=9606 GN=ALDH3A2 PE=1 SV=1;tr|J3QRD1|J3QRD1_HUMAN Aldehy	9	2	2	2	0	2	1	0	0	2	1	0	0	2	1	0	5.2	5.2	5.2	54.847	485	485;376;393;393;403;460;521;134;162	0.0021692	2.0692		By MS/MS	By MS/MS		0	5.2	2.7	0	54603	0	20640	33963	0	0	0	0	0	0
P55263;A0A5F9ZGZ8;A0A5F9ZH31;A0A5K1VW54;A0A5K1VW94;A0A5F9ZH72;A0A5F9ZHJ1	P55263;A0A5F9ZGZ8;A0A5F9ZH31;A0A5K1VW54;A0A5K1VW94;A0A5F9ZH72;A0A5F9ZHJ1	3;3;3;3;3;2;2	3;3;3;3;3;2;2	3;3;3;3;3;2;2	Adenosine kinase	ADK	sp|P55263|ADK_HUMAN Adenosine kinase OS=Homo sapiens OX=9606 GN=ADK PE=1 SV=2;tr|A0A5F9ZGZ8|A0A5F9ZGZ8_HUMAN Adenosine kinase (Fragment) OS=Homo sapiens OX=9606 GN=ADK PE=1 SV=1;tr|A0A5F9ZH31|A0A5F9ZH31_HUMAN Adenosine kinase OS=Homo sapiens OX=9606 GN=ADK	7	3	3	3	0	0	3	1	0	0	3	1	0	0	3	1	13	13	13	40.545	362	362;179;294;347;356;229;270	0	12.689			By MS/MS	By MS/MS	0	0	13	4.4	177470	0	0	169360	8105.8	0	0	0	0	0
P23458;A0A5F9ZHW0;A0A5F9ZH07;A0A5F9ZHN8;A0A5F9ZI39	P23458;A0A5F9ZHW0;A0A5F9ZH07;A0A5F9ZHN8;A0A5F9ZI39	1;1;1;1;1	1;1;1;1;1	1;1;1;1;1	Tyrosine-protein kinase JAK1	JAK1	sp|P23458|JAK1_HUMAN Tyrosine-protein kinase JAK1 OS=Homo sapiens OX=9606 GN=JAK1 PE=1 SV=2;tr|A0A5F9ZHW0|A0A5F9ZHW0_HUMAN Tyrosine-protein kinase JAK1 (Fragment) OS=Homo sapiens OX=9606 GN=JAK1 PE=1 SV=1;tr|A0A5F9ZH07|A0A5F9ZH07_HUMAN Tyrosine-protein kin	5	1	1	1	0	0	1	0	0	0	1	0	0	0	1	0	1	1	1	133.28	1154	1154;468;993;1110;1152	0.0079482	1.5975			By MS/MS		0	0	1	0	11905	0	0	11905	0	0	0	0	0	0
A0A5F9ZH43;A4UGR9;A0A5F9ZHW6;A0A0A0MQZ3	A0A5F9ZH43;A4UGR9	5;3;2;1	5;3;2;1	4;3;1;1	Xin actin-binding repeat-containing protein 2	XIRP2	tr|A0A5F9ZH43|A0A5F9ZH43_HUMAN Xin actin-binding repeat-containing protein 2 OS=Homo sapiens OX=9606 GN=XIRP2 PE=1 SV=1;sp|A4UGR9|XIRP2_HUMAN Xin actin-binding repeat-containing protein 2 OS=Homo sapiens OX=9606 GN=XIRP2 PE=1 SV=2	4	5	5	4	3	3	3	4	3	3	3	4	3	3	2	3	1.6	1.6	1.2	435.9	3837	3837;3374;946;963	0.00066357	2.7799	By MS/MS	By MS/MS	By MS/MS	By MS/MS	0.9	0.9	1.1	1.3	19701000	221040	18980000	267640	232930	8006600	5861300	0	5242300	2
Q8TEU7;A0A5F9ZHG7;E9PCH4;D6RE77;B7Z7Y1;Q9Y4G8;A0A2R8Y661;A0A2R8YGD3	Q8TEU7;A0A5F9ZHG7;E9PCH4;D6RE77;B7Z7Y1	5;5;5;4;4;1;1;1	5;5;5;4;4;1;1;1	5;5;5;4;4;1;1;1	Rap guanine nucleotide exchange factor 6	RAPGEF6	sp|Q8TEU7|RPGF6_HUMAN Rap guanine nucleotide exchange factor 6 OS=Homo sapiens OX=9606 GN=RAPGEF6 PE=1 SV=2;tr|A0A5F9ZHG7|A0A5F9ZHG7_HUMAN Rap guanine nucleotide exchange factor 6 OS=Homo sapiens OX=9606 GN=RAPGEF6 PE=4 SV=1;tr|E9PCH4|E9PCH4_HUMAN Uncharac	8	5	5	5	1	2	5	2	1	2	5	2	1	2	5	2	5.1	5.1	5.1	179.42	1601	1601;1267;1651;1114;1204;1499;1559;1679	0	16.911	By MS/MS	By MS/MS	By MS/MS	By MS/MS	1	1.8	5.1	1.8	366140	38821	67898	218860	40568	0	40544	74822	25283	1
P24752;A0A5F9ZHL1;A0A5F9ZHJ7;A0A5F9ZHD4;A0A5F9ZI66;A0A5F9ZHJ0;A0A5F9ZHL7;E9PRQ6;A0A5F9ZHH9;H0YEL7	P24752;A0A5F9ZHL1;A0A5F9ZHJ7;A0A5F9ZHD4;A0A5F9ZI66;A0A5F9ZHJ0	12;12;10;9;9;9;3;3;3;1	12;12;10;9;9;9;3;3;3;1	12;12;10;9;9;9;3;3;3;1	Acetyl-CoA acetyltransferase, mitochondrial	ACAT1	sp|P24752|THIL_HUMAN Acetyl-CoA acetyltransferase, mitochondrial OS=Homo sapiens OX=9606 GN=ACAT1 PE=1 SV=1;tr|A0A5F9ZHL1|A0A5F9ZHL1_HUMAN Acetyl-CoA acetyltransferase, mitochondrial OS=Homo sapiens OX=9606 GN=ACAT1 PE=1 SV=1;tr|A0A5F9ZHJ7|A0A5F9ZHJ7_HUMAN	10	12	12	12	1	2	12	3	1	2	12	3	1	2	12	3	39.1	39.1	39.1	45.199	427	427;434;315;306;322;337;106;141;197;136	0	65.653	By matching	By MS/MS	By MS/MS	By MS/MS	3.5	7.5	39.1	11.2	1282500	3759.5	45856	1108600	124290	0	13349	359290	24606	0
Q9NTJ5;A0A5F9ZHN7;E9PGZ4;C9JV50;C9J3E3;F8WDN7	Q9NTJ5;A0A5F9ZHN7;E9PGZ4	5;5;4;2;1;1	5;5;4;2;1;1	5;5;4;2;1;1	Phosphatidylinositide phosphatase SAC1	SACM1L	sp|Q9NTJ5|SAC1_HUMAN Phosphatidylinositol-3-phosphatase SAC1 OS=Homo sapiens OX=9606 GN=SACM1L PE=1 SV=2;tr|A0A5F9ZHN7|A0A5F9ZHN7_HUMAN Phosphatidylinositide phosphatase SAC1 OS=Homo sapiens OX=9606 GN=SACM1L PE=1 SV=1;tr|E9PGZ4|E9PGZ4_HUMAN Phosphatidylin	6	5	5	5	0	1	5	1	0	1	5	1	0	1	5	1	13.3	13.3	13.3	66.966	587	587;609;484;187;112;287	0	10.07		By matching	By MS/MS	By MS/MS	0	2.7	13.3	2.7	422860	0	30861	312630	79368	0	0	0	0	0
O00255;E7EN32;A0A5F9ZHS3	O00255;E7EN32;A0A5F9ZHS3	1;1;1	1;1;1	1;1;1	Menin	MEN1	sp|O00255|MEN1_HUMAN Menin OS=Homo sapiens OX=9606 GN=MEN1 PE=1 SV=4;tr|E7EN32|E7EN32_HUMAN Menin OS=Homo sapiens OX=9606 GN=MEN1 PE=1 SV=1;tr|A0A5F9ZHS3|A0A5F9ZHS3_HUMAN Menin OS=Homo sapiens OX=9606 GN=MEN1 PE=1 SV=1	3	1	1	1	0	0	1	0	0	0	1	0	0	0	1	0	2.6	2.6	2.6	68.023	615	615;555;652	0.0003574	3.5191			By MS/MS		0	0	2.6	0	48603	0	0	48603	0	0	0	0	0	0
P49643;A0A5F9ZHU7;A0A5F9ZHR0	P49643;A0A5F9ZHU7	5;5;1	5;5;1	5;5;1	DNA primase large subunit	PRIM2	sp|P49643|PRI2_HUMAN DNA primase large subunit OS=Homo sapiens OX=9606 GN=PRIM2 PE=1 SV=2;tr|A0A5F9ZHU7|A0A5F9ZHU7_HUMAN DNA primase large subunit OS=Homo sapiens OX=9606 GN=PRIM2 PE=1 SV=1	3	5	5	5	2	3	4	2	2	3	4	2	2	3	4	2	13.2	13.2	13.2	58.805	509	509;595;183	0	10.519	By MS/MS	By MS/MS	By MS/MS	By MS/MS	4.9	7.3	10.8	4.9	293170	37819	57485	155470	42392	20331	28240	49105	23092	1
Q92974;A0A5F9ZI21;V9GYM8	Q92974;A0A5F9ZI21;V9GYM8	2;2;2	2;2;2	2;2;2	Rho guanine nucleotide exchange factor 2	ARHGEF2	sp|Q92974|ARHG2_HUMAN Rho guanine nucleotide exchange factor 2 OS=Homo sapiens OX=9606 GN=ARHGEF2 PE=1 SV=4;tr|A0A5F9ZI21|A0A5F9ZI21_HUMAN Rho guanine nucleotide exchange factor 2 OS=Homo sapiens OX=9606 GN=ARHGEF2 PE=1 SV=1;tr|V9GYM8|V9GYM8_HUMAN Rho guan	3	2	2	2	1	0	2	2	1	0	2	2	1	0	2	2	3.5	3.5	3.5	111.54	986	986;1129;1031	0.00036496	3.7613	By matching		By MS/MS	By MS/MS	1.5	0	3.5	3.5	198890	13610	0	136380	48902	0	0	84881	31764	0
O75530;E9PJK2;A0A5F9ZI63	O75530;E9PJK2;A0A5F9ZI63	1;1;1	1;1;1	1;1;1	Polycomb protein EED	EED	sp|O75530|EED_HUMAN Polycomb protein EED OS=Homo sapiens OX=9606 GN=EED PE=1 SV=2;tr|E9PJK2|E9PJK2_HUMAN Polycomb protein EED OS=Homo sapiens OX=9606 GN=EED PE=1 SV=1;tr|A0A5F9ZI63|A0A5F9ZI63_HUMAN Polycomb protein EED OS=Homo sapiens OX=9606 GN=EED PE=1 S	3	1	1	1	0	0	1	0	0	0	1	0	0	0	1	0	3.2	3.2	3.2	50.197	441	441;361;501	0.031515	0.86028			By MS/MS		0	0	3.2	0	51030	0	0	51030	0	0	0	0	0	0
Q15154;A0A5H1ZRS1;A0A4W8VX11;H0YBA1;E5RGQ4;E9PGW9;E7EV93	Q15154;A0A5H1ZRS1;A0A4W8VX11	11;11;10;5;3;3;3	11;11;10;5;3;3;3	11;11;10;5;3;3;3	Pericentriolar material 1 protein	PCM1	sp|Q15154|PCM1_HUMAN Pericentriolar material 1 protein OS=Homo sapiens OX=9606 GN=PCM1 PE=1 SV=5;tr|A0A5H1ZRS1|A0A5H1ZRS1_HUMAN Pericentriolar material 1 protein OS=Homo sapiens OX=9606 GN=PCM1 PE=1 SV=1;tr|A0A4W8VX11|A0A4W8VX11_HUMAN Pericentriolar materi	7	11	11	11	11	8	3	2	11	8	3	2	11	8	3	2	7.9	7.9	7.9	228.54	2024	2024;2016;1860;764;408;530;749	0	20.747	By MS/MS	By MS/MS	By MS/MS	By MS/MS	7.9	5.1	2.1	1.1	800160	381970	300700	44655	72829	98259	81444	26400	19614	10
M0QXA7;B9EGQ5;A0A669KBG4;A0A669KBH9;A0A669KAV7;O95785;A0A2R8YFV2	M0QXA7;B9EGQ5;A0A669KBG4;A0A669KBH9;A0A669KAV7;O95785;A0A2R8YFV2	3;3;3;3;3;2;2	3;3;3;3;3;2;2	3;3;3;3;3;2;2	Protein Wiz	WIZ	tr|M0QXA7|M0QXA7_HUMAN Protein Wiz OS=Homo sapiens OX=9606 GN=WIZ PE=1 SV=1;tr|B9EGQ5|B9EGQ5_HUMAN Protein Wiz OS=Homo sapiens OX=9606 GN=WIZ PE=1 SV=1;tr|A0A669KBG4|A0A669KBG4_HUMAN Protein Wiz OS=Homo sapiens OX=9606 GN=WIZ PE=4 SV=1;tr|A0A669KBH9|A0A669	7	3	3	3	1	1	3	1	1	1	3	1	1	1	3	1	5.4	5.4	5.4	103.28	968	968;832;933;1066;1889;1651;1699	0	7.658	By MS/MS	By MS/MS	By MS/MS	By MS/MS	2.5	2.5	5.4	2.5	213860	30531	43713	111960	27664	0	0	0	0	1
O76024;A0A669KBF0;H0Y9G5;A0A669KAX3	O76024;A0A669KBF0;H0Y9G5;A0A669KAX3	1;1;1;1	1;1;1;1	1;1;1;1	Wolframin	WFS1	sp|O76024|WFS1_HUMAN Wolframin OS=Homo sapiens OX=9606 GN=WFS1 PE=1 SV=2;tr|A0A669KBF0|A0A669KBF0_HUMAN Wolframin (Fragment) OS=Homo sapiens OX=9606 GN=WFS1 PE=4 SV=1;tr|H0Y9G5|H0Y9G5_HUMAN Wolframin OS=Homo sapiens OX=9606 GN=WFS1 PE=1 SV=2;tr|A0A669KAX3|	4	1	1	1	0	0	1	0	0	0	1	0	0	0	1	0	1.6	1.6	1.6	100.29	890	890;427;807;902	0.00096556	2.4787			By MS/MS		0	0	1.6	0	33627	0	0	33627	0	0	0	0	0	0
Q13620;A0A669KAX4;K4DI93;A6NE76;Q13619;A0A0A0MR50;A0A669KAU9;A0A087WWN2	Q13620;A0A669KAX4;K4DI93	27;27;27;9;7;7;2;1	27;27;27;9;7;7;2;1	27;27;27;9;7;7;2;1	Cullin-4B	CUL4B	sp|Q13620|CUL4B_HUMAN Cullin-4B OS=Homo sapiens OX=9606 GN=CUL4B PE=1 SV=4;tr|A0A669KAX4|A0A669KAX4_HUMAN Cullin-4B OS=Homo sapiens OX=9606 GN=CUL4B PE=4 SV=1;tr|K4DI93|K4DI93_HUMAN Cullin 4B, isoform CRA_e OS=Homo sapiens OX=9606 GN=CUL4B PE=1 SV=1	8	27	27	27	11	12	26	22	11	12	26	22	11	12	26	22	34.6	34.6	34.6	103.98	913	913;897;900;234;759;667;198;174	0	78.639	By MS/MS	By MS/MS	By MS/MS	By MS/MS	12.9	15.3	34.1	25.6	3647000	405800	479390	1862400	899440	76992	85525	238680	129920	9
Q5T653;C9IY40;A0A669KAX9	Q5T653;C9IY40;A0A669KAX9	2;2;2	2;2;2	2;2;2	39S ribosomal protein L2, mitochondrial	MRPL2	sp|Q5T653|RM02_HUMAN 39S ribosomal protein L2, mitochondrial OS=Homo sapiens OX=9606 GN=MRPL2 PE=1 SV=2;tr|C9IY40|C9IY40_HUMAN 39S ribosomal protein L2, mitochondrial OS=Homo sapiens OX=9606 GN=MRPL2 PE=1 SV=1;tr|A0A669KAX9|A0A669KAX9_HUMAN Uncharacterized	3	2	2	2	2	2	2	2	2	2	2	2	2	2	2	2	15.4	15.4	15.4	33.3	305	305;225;238	0	19.398	By MS/MS	By MS/MS	By MS/MS	By MS/MS	15.4	15.4	15.4	15.4	931470	157610	206570	323690	243600	107090	141020	228510	177130	2
Q92538;A0A669KBG8;A0A669KB10	Q92538;A0A669KBG8;A0A669KB10	9;9;9	9;9;9	9;9;9	Golgi-specific brefeldin A-resistance guanine nucleotide exchange factor 1	GBF1	sp|Q92538|GBF1_HUMAN Golgi-specific brefeldin A-resistance guanine nucleotide exchange factor 1 OS=Homo sapiens OX=9606 GN=GBF1 PE=1 SV=2;tr|A0A669KBG8|A0A669KBG8_HUMAN Golgi-specific brefeldin A-resistance guanine nucleotide exchange factor 1 OS=Homo sapi	3	9	9	9	1	2	9	2	1	2	9	2	1	2	9	2	7.2	7.2	7.2	206.44	1859	1859;1892;1884	0	23.698	By matching	By matching	By MS/MS	By MS/MS	0.7	1.7	7.2	1.6	428840	5330	24114	371410	27985	0	6648.4	116310	6950.2	0
Q09472;A0A669KB12	Q09472;A0A669KB12	4;4	2;2	2;2	Histone acetyltransferase p300	EP300	sp|Q09472|EP300_HUMAN Histone acetyltransferase p300 OS=Homo sapiens OX=9606 GN=EP300 PE=1 SV=2;tr|A0A669KB12|A0A669KB12_HUMAN Histone acetyltransferase p300 OS=Homo sapiens OX=9606 GN=EP300 PE=4 SV=1	2	4	2	2	0	0	4	1	0	0	2	0	0	0	2	0	2.1	1	1	264.16	2414	2414;2388	0.028769	0.91864			By MS/MS	By matching	0	0	2.1	0.5	61343	0	0	61343	0	0	0	0	0	0
Q9P0U4;A0A669KB29;K7EQZ1;K7EQ21	Q9P0U4;A0A669KB29;K7EQZ1;K7EQ21	2;2;1;1	2;2;1;1	2;2;1;1	CXXC-type zinc finger protein 1	CXXC1	sp|Q9P0U4|CXXC1_HUMAN CXXC-type zinc finger protein 1 OS=Homo sapiens OX=9606 GN=CXXC1 PE=1 SV=2;tr|A0A669KB29|A0A669KB29_HUMAN CXXC-type zinc finger protein 1 OS=Homo sapiens OX=9606 GN=CXXC1 PE=4 SV=1;tr|K7EQZ1|K7EQZ1_HUMAN CXXC-type zinc finger protein	4	2	2	2	0	1	1	0	0	1	1	0	0	1	1	0	5.9	5.9	5.9	75.711	656	656;647;604;613	0.0003701	3.9191		By MS/MS	By MS/MS		0	2.6	3.4	0	52002	0	39901	12101	0	0	0	0	0	0
P37840;E7EPV7;A0A669KB41;A0A669KBH5;H6UYS7;D6RA31	P37840;E7EPV7;A0A669KB41;A0A669KBH5;H6UYS7	7;7;7;7;5;3	7;7;7;7;5;3	7;7;7;7;5;3	Alpha-synuclein	SNCA	sp|P37840|SYUA_HUMAN Alpha-synuclein OS=Homo sapiens OX=9606 GN=SNCA PE=1 SV=1;tr|E7EPV7|E7EPV7_HUMAN Alpha-synuclein OS=Homo sapiens OX=9606 GN=SNCA PE=1 SV=1;tr|A0A669KB41|A0A669KB41_HUMAN Alpha-synuclein OS=Homo sapiens OX=9606 GN=SNCA PE=4 SV=1;tr|A0A6	6	7	7	7	7	7	7	7	7	7	7	7	7	7	7	7	46.4	46.4	46.4	14.46	140	140;115;151;159;98;66	0	64.323	By MS/MS	By MS/MS	By MS/MS	By MS/MS	46.4	46.4	46.4	46.4	7585900	1408800	1985400	2241300	1950300	394840	548120	640800	533380	12
P42224;A0A669KBI6;A0A669KB68;A0A669KB56;A0A669KBA4;A0A669KB53;J3KPM9;A0A669KB52;A0A669KB75;E7EPD2;D2KFR9;A0A669KB17;E7ENM1;Q67C41;E9PH66;A0A669KBK4	P42224;A0A669KBI6;A0A669KB68;A0A669KB56;A0A669KBA4;A0A669KB53;J3KPM9;A0A669KB52;A0A669KB75;E7EPD2	14;14;14;14;14;14;13;11;10;8;6;6;5;3;3;1	14;14;14;14;14;14;13;11;10;8;6;6;5;3;3;1	14;14;14;14;14;14;13;11;10;8;6;6;5;3;3;1	Signal transducer and activator of transcription 1-alpha/beta;Signal transducer and activator of transcription	STAT1	sp|P42224|STAT1_HUMAN Signal transducer and activator of transcription 1-alpha/beta OS=Homo sapiens OX=9606 GN=STAT1 PE=1 SV=2;tr|A0A669KBI6|A0A669KBI6_HUMAN Signal transducer and activator of transcription 1-alpha/beta OS=Homo sapiens OX=9606 GN=STAT1 PE=	16	14	14	14	4	7	14	6	4	7	14	6	4	7	14	6	25.1	25.1	25.1	87.334	750	750;716;748;748;779;791;714;636;572;377;193;273;150;42;69;26	0	36.704	By MS/MS	By MS/MS	By MS/MS	By MS/MS	6.5	12.7	25.1	11.2	893690	79853	154330	557910	101590	25996	39599	95779	28868	2
Q93009;A0A669KBL1;H3BND8;F5H2X1	Q93009;A0A669KBL1;H3BND8	22;22;19;8	22;22;19;8	22;22;19;8	Ubiquitin carboxyl-terminal hydrolase 7;Ubiquitin carboxyl-terminal hydrolase	USP7	sp|Q93009|UBP7_HUMAN Ubiquitin carboxyl-terminal hydrolase 7 OS=Homo sapiens OX=9606 GN=USP7 PE=1 SV=2;tr|A0A669KBL1|A0A669KBL1_HUMAN Ubiquitin carboxyl-terminal hydrolase 7 OS=Homo sapiens OX=9606 GN=USP7 PE=4 SV=1;tr|H3BND8|H3BND8_HUMAN Ubiquitin carboxy	4	22	22	22	20	18	21	20	20	18	21	20	20	18	21	20	28.2	28.2	28.2	128.3	1102	1102;1137;909;509	0	57.369	By MS/MS	By MS/MS	By MS/MS	By MS/MS	25.7	21.3	27.5	25.7	6870600	1444500	1365700	2703700	1356700	196540	210670	314250	178370	17
A0AVF1;B7Z2T3;B7Z6R6	A0AVF1;B7Z2T3;B7Z6R6	1;1;1	1;1;1	1;1;1	Intraflagellar transport protein 56	TTC26	sp|A0AVF1|IFT56_HUMAN Intraflagellar transport protein 56 OS=Homo sapiens OX=9606 GN=TTC26 PE=2 SV=1;tr|B7Z2T3|B7Z2T3_HUMAN Intraflagellar transport protein 56 OS=Homo sapiens OX=9606 GN=TTC26 PE=1 SV=1;tr|B7Z6R6|B7Z6R6_HUMAN Intraflagellar transport prote	3	1	1	1	0	0	1	0	0	0	1	0	0	0	1	0	3.6	3.6	3.6	64.177	554	554;423;447	0.00065424	2.6587			By MS/MS		0	0	3.6	0	43280	0	0	43280	0	0	0	0	0	0
A0AVK6	A0AVK6	1	1	1	Transcription factor E2F8	E2F8	sp|A0AVK6|E2F8_HUMAN Transcription factor E2F8 OS=Homo sapiens OX=9606 GN=E2F8 PE=1 SV=1	1	1	1	1	0	0	1	1	0	0	1	1	0	0	1	1	1.8	1.8	1.8	94.165	867	867	0.004789	1.7592			By MS/MS	By MS/MS	0	0	1.8	1.8	11152	0	0	9603	1548.6	0	0	0	0	0
A0AVT1;H0Y8S8;H0Y9U5	A0AVT1	9;4;1	9;4;1	9;4;1	Ubiquitin-like modifier-activating enzyme 6	UBA6	sp|A0AVT1|UBA6_HUMAN Ubiquitin-like modifier-activating enzyme 6 OS=Homo sapiens OX=9606 GN=UBA6 PE=1 SV=1	3	9	9	9	0	0	9	1	0	0	9	1	0	0	9	1	12.1	12.1	12.1	117.97	1052	1052;271;88	0	12.758			By MS/MS	By matching	0	0	12.1	1.2	539990	0	0	510140	29842	0	0	0	0	0
A0JNW5;A0A0C4DGH6;H0YHT7	A0JNW5;A0A0C4DGH6	10;5;1	10;5;1	10;5;1	UHRF1-binding protein 1-like	UHRF1BP1L	sp|A0JNW5|UH1BL_HUMAN UHRF1-binding protein 1-like OS=Homo sapiens OX=9606 GN=UHRF1BP1L PE=1 SV=2;tr|A0A0C4DGH6|A0A0C4DGH6_HUMAN UHRF1-binding protein 1-like OS=Homo sapiens OX=9606 GN=UHRF1BP1L PE=1 SV=1	3	10	10	10	6	7	8	5	6	7	8	5	6	7	8	5	10.7	10.7	10.7	164.2	1464	1464;1114;204	0	22.398	By MS/MS	By MS/MS	By MS/MS	By MS/MS	6.7	7	8.8	5.2	712710	159810	213830	263380	75685	64281	83275	81615	35351	5
A0MZ66	A0MZ66	21	21	21	Shootin-1	KIAA1598	sp|A0MZ66|SHOT1_HUMAN Shootin-1 OS=Homo sapiens OX=9606 GN=SHTN1 PE=1 SV=4	1	21	21	21	17	17	20	13	17	17	20	13	17	17	20	13	37.1	37.1	37.1	71.639	631	631	0	94.707	By MS/MS	By MS/MS	By MS/MS	By MS/MS	30.1	32	35.8	24.2	3008600	712550	774310	1032400	489310	114170	124460	152920	89734	18
A1L020	A1L020	6	6	6	RNA-binding protein MEX3A	MEX3A	sp|A1L020|MEX3A_HUMAN RNA-binding protein MEX3A OS=Homo sapiens OX=9606 GN=MEX3A PE=1 SV=1	1	6	6	6	3	6	3	2	3	6	3	2	3	6	3	2	17.5	17.5	17.5	54.173	520	520	0	14.126	By MS/MS	By MS/MS	By MS/MS	By MS/MS	7.9	17.5	7.9	5.6	349620	63656	167640	94658	23669	49020	53293	30213	23922	3
A1L0T0;M0R1B5;E9PL44;E9PJS0;M0R026	A1L0T0;M0R1B5;E9PL44;E9PJS0;M0R026	1;1;1;1;1	1;1;1;1;1	1;1;1;1;1	Acetolactate synthase-like protein	ILVBL	sp|A1L0T0|HACL2_HUMAN 2-hydroxyacyl-CoA lyase 2 OS=Homo sapiens OX=9606 GN=ILVBL PE=1 SV=2;tr|M0R1B5|M0R1B5_HUMAN 2-hydroxyacyl-CoA lyase 2 (Fragment) OS=Homo sapiens OX=9606 GN=ILVBL PE=1 SV=8;tr|E9PL44|E9PL44_HUMAN 2-hydroxyacyl-CoA lyase 2 (Fragment) OS	5	1	1	1	0	0	1	0	0	0	1	0	0	0	1	0	3.6	3.6	3.6	67.867	632	632;165;166;262;525	0	6.0793			By MS/MS		0	0	3.6	0	60944	0	0	60944	0	0	0	0	0	0
A1X283;G3V144;A0A1B0GUF2	A1X283	9;3;3	9;3;3	9;3;3	SH3 and PX domain-containing protein 2B	SH3PXD2B	sp|A1X283|SPD2B_HUMAN SH3 and PX domain-containing protein 2B OS=Homo sapiens OX=9606 GN=SH3PXD2B PE=1 SV=3	3	9	9	9	4	4	7	7	4	4	7	7	4	4	7	7	15.5	15.5	15.5	101.58	911	911;430;444	0	22.928	By MS/MS	By MS/MS	By MS/MS	By MS/MS	5.5	7.2	12.3	10.8	1009100	143180	161430	363970	340540	53381	72415	117620	65776	4
Q99798;A2A274	Q99798;A2A274	12;12	12;12	12;12	Aconitate hydratase, mitochondrial	ACO2	sp|Q99798|ACON_HUMAN Aconitate hydratase, mitochondrial OS=Homo sapiens OX=9606 GN=ACO2 PE=1 SV=2;tr|A2A274|A2A274_HUMAN Aconitate hydratase, mitochondrial OS=Homo sapiens OX=9606 GN=ACO2 PE=1 SV=1	2	12	12	12	2	3	12	7	2	3	12	7	2	3	12	7	22.6	22.6	22.6	85.424	780	780;805	0	47.709	By MS/MS	By MS/MS	By MS/MS	By MS/MS	4	5.9	22.6	15.8	1775600	37673	124330	1368700	244830	15455	39861	361970	60479	1
Q9Y312;A2A2Q9	Q9Y312;A2A2Q9	6;6	6;6	6;6	Protein AAR2 homolog	AAR2	sp|Q9Y312|AAR2_HUMAN Protein AAR2 homolog OS=Homo sapiens OX=9606 GN=AAR2 PE=1 SV=2;tr|A2A2Q9|A2A2Q9_HUMAN Protein AAR2 homolog OS=Homo sapiens OX=9606 GN=AAR2 PE=1 SV=1	2	6	6	6	1	3	6	3	1	3	6	3	1	3	6	3	20.6	20.6	20.6	43.472	384	384;398	0	9.6446	By matching	By MS/MS	By MS/MS	By MS/MS	3.1	12.2	20.6	9.6	680450	50877	101760	392760	135050	0	59050	171280	67278	0
P36915;A2AB27	P36915;A2AB27	1;1	1;1	1;1	Guanine nucleotide-binding protein-like 1	GNL1	sp|P36915|GNL1_HUMAN Guanine nucleotide-binding protein-like 1 OS=Homo sapiens OX=9606 GN=GNL1 PE=1 SV=2;tr|A2AB27|A2AB27_HUMAN Guanine nucleotide-binding protein-like 1 (Fragment) OS=Homo sapiens OX=9606 GN=GNL1 PE=1 SV=1	2	1	1	1	0	0	1	0	0	0	1	0	0	0	1	0	2.8	2.8	2.8	68.66	607	607;264	0.0082087	1.5537			By MS/MS		0	0	2.8	0	9981.7	0	0	9981.7	0	0	0	0	0	0
Q12899;A2AE50;Q5SPU2;A2AE48	Q12899;A2AE50;Q5SPU2;A2AE48	1;1;1;1	1;1;1;1	1;1;1;1	Tripartite motif-containing protein 26	TRIM26	sp|Q12899|TRI26_HUMAN Tripartite motif-containing protein 26 OS=Homo sapiens OX=9606 GN=TRIM26 PE=1 SV=1;tr|A2AE50|A2AE50_HUMAN Tripartite motif-containing protein 26 (Fragment) OS=Homo sapiens OX=9606 GN=TRIM26 PE=1 SV=1;tr|Q5SPU2|Q5SPU2_HUMAN Tripartite	4	1	1	1	0	0	1	0	0	0	1	0	0	0	1	0	3.3	3.3	3.3	62.165	539	539;122;157;248	0.0021705	2.0733			By MS/MS		0	0	3.3	0	41270	0	0	41270	0	0	0	0	0	0
P29372;A2IDA3	P29372;A2IDA3	1;1	1;1	1;1	DNA-3-methyladenine glycosylase	MPG	sp|P29372|3MG_HUMAN DNA-3-methyladenine glycosylase OS=Homo sapiens OX=9606 GN=MPG PE=1 SV=3;tr|A2IDA3|A2IDA3_HUMAN DNA-3-methyladenine glycosylase (Fragment) OS=Homo sapiens OX=9606 GN=MPG PE=1 SV=1	2	1	1	1	1	1	1	1	1	1	1	1	1	1	1	1	5	5	5	32.868	298	298;251	0.00038417	4.4533	By MS/MS	By MS/MS	By MS/MS	By MS/MS	5	5	5	5	197350	19773	39530	95314	42738	0	0	0	0	1
A2RUB1;C9J4A2;K7EPA7;C9JYK8	A2RUB1;C9J4A2;K7EPA7;C9JYK8	2;1;1;1	2;1;1;1	2;1;1;1	Uncharacterized protein C17orf104	C17orf104	sp|A2RUB1|MEIOC_HUMAN Meiosis-specific coiled-coil domain-containing protein MEIOC OS=Homo sapiens OX=9606 GN=MEIOC PE=2 SV=3;tr|C9J4A2|C9J4A2_HUMAN Meiosis-specific coiled-coil domain-containing protein MEIOC (Fragment) OS=Homo sapiens OX=9606 GN=MEIOC PE	4	2	2	2	1	2	0	0	1	2	0	0	1	2	0	0	2.5	2.5	2.5	107.56	952	952;129;150;163	0.0018832	2.2014	By matching	By MS/MS			1.1	2.5	0	0	49031	16183	32847	0	0	0	0	0	0	0
Q49MG5;A2VCS9;E7ETZ8	Q49MG5;A2VCS9;E7ETZ8	2;2;2	2;2;2	2;2;2	Microtubule-associated protein 9	MAP9	sp|Q49MG5|MAP9_HUMAN Microtubule-associated protein 9 OS=Homo sapiens OX=9606 GN=MAP9 PE=1 SV=3;tr|A2VCS9|A2VCS9_HUMAN MAP9 protein (Fragment) OS=Homo sapiens OX=9606 GN=MAP9 PE=1 SV=1;tr|E7ETZ8|E7ETZ8_HUMAN Microtubule-associated protein 9 OS=Homo sapiens	3	2	2	2	0	0	2	0	0	0	2	0	0	0	2	0	4	4	4	74.233	647	647;488;623	0.0082063	1.5521			By MS/MS		0	0	4	0	38775	0	0	38775	0	0	0	0	0	0
O14965;A3KFJ0;Q5QPD4	O14965;A3KFJ0;Q5QPD4	2;2;1	2;2;1	2;2;1	Aurora kinase A	AURKA	sp|O14965|AURKA_HUMAN Aurora kinase A OS=Homo sapiens OX=9606 GN=AURKA PE=1 SV=2;tr|A3KFJ0|A3KFJ0_HUMAN Aurora kinase A OS=Homo sapiens OX=9606 GN=AURKA PE=1 SV=1;tr|Q5QPD4|Q5QPD4_HUMAN Aurora kinase A (Fragment) OS=Homo sapiens OX=9606 GN=AURKA PE=1 SV=1	3	2	2	2	0	1	1	1	0	1	1	1	0	1	1	1	7.2	7.2	7.2	45.809	403	403;347;271	0.00066823	2.8292		By MS/MS	By MS/MS	By MS/MS	0	3.5	3.7	3.7	78424	0	53116	18938	6370.3	0	0	0	0	0
Q13868;A3KFL2;A3KFL1;A3KFL5	Q13868;A3KFL2;A3KFL1;A3KFL5	3;3;3;2	3;3;3;2	3;3;3;2	Exosome complex component RRP4	EXOSC2	sp|Q13868|EXOS2_HUMAN Exosome complex component RRP4 OS=Homo sapiens OX=9606 GN=EXOSC2 PE=1 SV=2;tr|A3KFL2|A3KFL2_HUMAN Exosome complex component RRP4 OS=Homo sapiens OX=9606 GN=EXOSC2 PE=1 SV=1;tr|A3KFL1|A3KFL1_HUMAN Exosome complex component RRP4 (Fragme	4	3	3	3	0	0	3	0	0	0	3	0	0	0	3	0	19.5	19.5	19.5	32.789	293	293;285;200;237	0	12.333			By MS/MS		0	0	19.5	0	145430	0	0	145430	0	0	0	0	0	0
A3KN83;Q9Y2G9;K7ES28	A3KN83	24;5;5	24;5;5	24;5;5	Protein strawberry notch homolog 1	SBNO1	sp|A3KN83|SBNO1_HUMAN Protein strawberry notch homolog 1 OS=Homo sapiens OX=9606 GN=SBNO1 PE=1 SV=1	3	24	24	24	15	18	23	17	15	18	23	17	15	18	23	17	26.6	26.6	26.6	154.31	1393	1393;1366;1356	0	63.802	By MS/MS	By MS/MS	By MS/MS	By MS/MS	14.5	17.7	25.4	17.8	4702400	746080	855980	2076100	1024300	118110	130130	275540	152010	10
A5PLL7;Q5TGE2	A5PLL7;Q5TGE2	1;1	1;1	1;1	Transmembrane protein 189	TMEM189	sp|A5PLL7|TM189_HUMAN Plasmanylethanolamine desaturase OS=Homo sapiens OX=9606 GN=TMEM189 PE=1 SV=3;tr|Q5TGE2|Q5TGE2_HUMAN HCG2044780, isoform CRA_b OS=Homo sapiens OX=9606 GN=TMEM189 PE=1 SV=1	2	1	1	1	0	0	1	0	0	0	1	0	0	0	1	0	4.4	4.4	4.4	31.135	270	270;195	0.0076741	1.6124			By MS/MS		0	0	4.4	0	189270	0	0	189270	0	0	0	0	0	0
A5YKK6;H3BMZ2;H3BNB1;H3BR89;H3BMH0	A5YKK6	13;3;1;1;1	13;3;1;1;1	13;3;1;1;1	CCR4-NOT transcription complex subunit 1	CNOT1	sp|A5YKK6|CNOT1_HUMAN CCR4-NOT transcription complex subunit 1 OS=Homo sapiens OX=9606 GN=CNOT1 PE=1 SV=2	5	13	13	13	0	1	12	0	0	1	12	0	0	1	12	0	6.8	6.8	6.8	266.94	2376	2376;439;185;193;277	0	27.742		By MS/MS	By MS/MS		0	0.4	6.4	0	480660	0	19669	460990	0	0	0	0	0	0
Q9Y3D3;A6ND22	Q9Y3D3;A6ND22	1;1	1;1	1;1	28S ribosomal protein S16, mitochondrial	MRPS16	sp|Q9Y3D3|RT16_HUMAN 28S ribosomal protein S16, mitochondrial OS=Homo sapiens OX=9606 GN=MRPS16 PE=1 SV=1;tr|A6ND22|A6ND22_HUMAN 28S ribosomal protein S16, mitochondrial OS=Homo sapiens OX=9606 GN=MRPS16 PE=1 SV=1	2	1	1	1	0	1	1	1	0	1	1	1	0	1	1	1	13.1	13.1	13.1	15.345	137	137;99	0.00065274	2.6187		By matching	By MS/MS	By MS/MS	0	13.1	13.1	13.1	119780	0	22974	66170	30639	0	0	0	0	0
A6NEM2	A6NEM2	40	40	1		HCFC1	tr|A6NEM2|A6NEM2_HUMAN Host cell factor 1 OS=Homo sapiens OX=9606 GN=HCFC1 PE=1 SV=2	1	40	40	1	34	29	40	32	34	29	40	32	0	0	1	0	30.5	30.5	0.9	213.47	2080	2080	0	231.24	By MS/MS	By MS/MS	By MS/MS	By MS/MS	23.8	20.6	30.5	22	23013000	5040500	4584700	8758000	4629800	746020	730710	1148300	673530	33
Q9UKK9;A6NFX8;A6NJU6;A6NCQ0;C9JYY9;H0YEY4	Q9UKK9;A6NFX8;A6NJU6;A6NCQ0	9;9;7;5;3;2	9;9;7;5;3;2	9;9;7;5;3;2	ADP-sugar pyrophosphatase	NUDT5	sp|Q9UKK9|NUDT5_HUMAN ADP-sugar pyrophosphatase OS=Homo sapiens OX=9606 GN=NUDT5 PE=1 SV=1;tr|A6NFX8|A6NFX8_HUMAN ADP-sugar pyrophosphatase OS=Homo sapiens OX=9606 GN=NUDT5 PE=1 SV=1;tr|A6NJU6|A6NJU6_HUMAN ADP-sugar pyrophosphatase OS=Homo sapiens OX=9606	6	9	9	9	8	8	9	7	8	8	9	7	8	8	9	7	42	42	42	24.327	219	219;232;186;180;97;137	0	43.926	By MS/MS	By MS/MS	By MS/MS	By MS/MS	35.6	35.6	42	31.5	5180400	1086200	1466100	1517800	1110200	257360	365240	355000	259550	7
Q96DT6;C9JC51;A6NGQ4	Q96DT6;C9JC51;A6NGQ4	1;1;1	1;1;1	1;1;1	Cysteine protease ATG4C	ATG4C	sp|Q96DT6|ATG4C_HUMAN Cysteine protease ATG4C OS=Homo sapiens OX=9606 GN=ATG4C PE=1 SV=1;tr|C9JC51|C9JC51_HUMAN Cysteine protease (Fragment) OS=Homo sapiens OX=9606 GN=ATG4C PE=1 SV=1;tr|A6NGQ4|A6NGQ4_HUMAN Cysteine protease (Fragment) OS=Homo sapiens OX=9	3	1	1	1	1	1	1	1	1	1	1	1	1	1	1	1	2.8	2.8	2.8	52.497	458	458;151;189	0.00035753	3.5211	By MS/MS	By MS/MS	By MS/MS	By MS/MS	2.8	2.8	2.8	2.8	181450	35456	26566	84784	34642	0	0	0	0	1
Q9BT43;A6NGX6	Q9BT43;A6NGX6	1;1	1;1	1;1	DNA-directed RNA polymerase III subunit RPC7-like	POLR3GL	sp|Q9BT43|RPC7L_HUMAN DNA-directed RNA polymerase III subunit RPC7-like OS=Homo sapiens OX=9606 GN=POLR3GL PE=1 SV=1;tr|A6NGX6|A6NGX6_HUMAN DNA-directed RNA polymerase III subunit OS=Homo sapiens OX=9606 GN=POLR3GL PE=1 SV=1	2	1	1	1	1	1	0	1	1	1	0	1	1	1	0	1	6.9	6.9	6.9	25.334	218	218;195	0.045307	0.76281	By MS/MS	By matching		By matching	6.9	6.9	0	6.9	307380	109560	159270	0	38552	0	0	0	0	1
Q14202;A6NHN7;A6NHB5	Q14202;A6NHN7;A6NHB5	5;5;5	5;5;5	5;5;5	Zinc finger MYM-type protein 3	ZMYM3	sp|Q14202|ZMYM3_HUMAN Zinc finger MYM-type protein 3 OS=Homo sapiens OX=9606 GN=ZMYM3 PE=1 SV=2;tr|A6NHN7|A6NHN7_HUMAN Zinc finger MYM-type protein 3 OS=Homo sapiens OX=9606 GN=ZMYM3 PE=1 SV=1;tr|A6NHB5|A6NHB5_HUMAN Zinc finger MYM-type protein 3 OS=Homo s	3	5	5	5	3	4	5	4	3	4	5	4	3	4	5	4	4.7	4.7	4.7	152.38	1370	1370;1280;1372	0	4.7213	By MS/MS	By MS/MS	By MS/MS	By MS/MS	2.7	3.4	4.7	3.4	1290400	371790	216150	467220	235200	211490	154350	230120	125880	1
A6NHN0	A6NHN0	1	1	1	Otolin-1	OTOL1	sp|A6NHN0|OTOL1_HUMAN Otolin-1 OS=Homo sapiens OX=9606 GN=OTOL1 PE=3 SV=1	1	1	1	1	1	1	1	1	1	1	1	1	1	1	1	1	2.3	2.3	2.3	49.421	477	477	0.0084969	1.5509	By MS/MS	By MS/MS	By MS/MS	By MS/MS	2.3	2.3	2.3	2.3	1272000	342630	341650	318780	268980	0	0	0	0	1
A6NHQ2	A6NHQ2	2	1	1	rRNA/tRNA 2-O-methyltransferase fibrillarin-like protein 1	FBLL1	sp|A6NHQ2|FBLL1_HUMAN rRNA/tRNA 2-O-methyltransferase fibrillarin-like protein 1 OS=Homo sapiens OX=9606 GN=FBLL1 PE=3 SV=2	1	2	1	1	2	2	2	2	1	1	1	1	1	1	1	1	6.6	3.3	3.3	34.803	334	334	0.00035373	3.4343	By MS/MS	By MS/MS	By MS/MS	By MS/MS	6.6	6.6	6.6	6.6	2559300	555960	647250	740380	615750	0	0	0	0	1
A6NHR9;J3KTL8;J3QSH1;A0A2R8YE92	A6NHR9;J3KTL8	12;8;1;1	12;8;1;1	12;8;1;1	Structural maintenance of chromosomes flexible hinge domain-containing protein 1	SMCHD1	sp|A6NHR9|SMHD1_HUMAN Structural maintenance of chromosomes flexible hinge domain-containing protein 1 OS=Homo sapiens OX=9606 GN=SMCHD1 PE=1 SV=2;tr|J3KTL8|J3KTL8_HUMAN Structural maintenance of chromosomes flexible hinge domain-containing protein 1 (Frag	4	12	12	12	1	1	12	5	1	1	12	5	1	1	12	5	9.3	9.3	9.3	226.37	2005	2005;1388;150;212	0	107.71	By MS/MS	By MS/MS	By MS/MS	By MS/MS	0.6	0.6	9.3	3.4	596820	20314	27447	457400	91666	0	0	93793	29393	1
Q75T13;A6NI33;B4DYY6	Q75T13;A6NI33;B4DYY6	1;1;1	1;1;1	1;1;1	GPI inositol-deacylase	PGAP1	sp|Q75T13|PGAP1_HUMAN GPI inositol-deacylase OS=Homo sapiens OX=9606 GN=PGAP1 PE=1 SV=1;tr|A6NI33|A6NI33_HUMAN GPI inositol-deacylase (Fragment) OS=Homo sapiens OX=9606 GN=PGAP1 PE=1 SV=2;tr|B4DYY6|B4DYY6_HUMAN GPI inositol-deacylase OS=Homo sapiens OX=960	3	1	1	1	1	1	1	1	1	1	1	1	1	1	1	1	0.9	0.9	0.9	105.38	922	922;182;304	0.014076	1.3099	By MS/MS	By matching	By MS/MS	By matching	0.9	0.9	0.9	0.9	1881700	192590	202080	1025600	461380	0	0	0	0	1
Q9Y547;A6NIR2;X6R7Y7	Q9Y547;A6NIR2;X6R7Y7	1;1;1	1;1;1	1;1;1	Intraflagellar transport protein 25 homolog	HSPB11	sp|Q9Y547|IFT25_HUMAN Intraflagellar transport protein 25 homolog OS=Homo sapiens OX=9606 GN=HSPB11 PE=1 SV=1;tr|A6NIR2|A6NIR2_HUMAN Chromosome 1 open reading frame 41, isoform CRA_b OS=Homo sapiens OX=9606 GN=HSPB11 PE=1 SV=1;tr|X6R7Y7|X6R7Y7_HUMAN Intraf	3	1	1	1	0	1	1	1	0	1	1	1	0	1	1	1	8.3	8.3	8.3	16.297	144	144;112;214	0.00068259	3.1143		By MS/MS	By MS/MS	By MS/MS	0	8.3	8.3	8.3	114840	0	38580	43298	32960	0	0	0	0	0
P46020;A6NIT2;A6NMN0	P46020;A6NIT2;A6NMN0	1;1;1	1;1;1	1;1;1	Phosphorylase b kinase regulatory subunit alpha, skeletal muscle isoform	PHKA1	sp|P46020|KPB1_HUMAN Phosphorylase b kinase regulatory subunit alpha, skeletal muscle isoform OS=Homo sapiens OX=9606 GN=PHKA1 PE=1 SV=2;tr|A6NIT2|A6NIT2_HUMAN Phosphorylase b kinase regulatory subunit OS=Homo sapiens OX=9606 GN=PHKA1 PE=1 SV=1;tr|A6NMN0|A	3	1	1	1	1	0	1	0	1	0	1	0	1	0	1	0	1.5	1.5	1.5	137.31	1223	1223;1181;1240	0.00036049	3.6004	By MS/MS		By MS/MS		1.5	0	1.5	0	42421	12593	0	29829	0	0	0	0	0	1
A6NIV6	A6NIV6	1	1	1	Leucine-rich repeat and IQ domain-containing protein 4	LRRIQ4	sp|A6NIV6|LRIQ4_HUMAN Leucine-rich repeat and IQ domain-containing protein 4 OS=Homo sapiens OX=9606 GN=LRRIQ4 PE=4 SV=2	1	1	1	1	1	1	1	1	1	1	1	1	1	1	1	1	2.3	2.3	2.3	63.976	560	560	0.019247	1.1155	By MS/MS	By matching	By matching	By matching	2.3	2.3	2.3	2.3	1109500	232700	286710	276670	313420	0	0	0	0	1
P54578;A6NJA2;J3QQT6;J3KS55	P54578;A6NJA2	8;8;1;1	8;8;1;1	8;8;1;1	Ubiquitin carboxyl-terminal hydrolase 14;Ubiquitin carboxyl-terminal hydrolase	USP14	sp|P54578|UBP14_HUMAN Ubiquitin carboxyl-terminal hydrolase 14 OS=Homo sapiens OX=9606 GN=USP14 PE=1 SV=3;tr|A6NJA2|A6NJA2_HUMAN Ubiquitin carboxyl-terminal hydrolase OS=Homo sapiens OX=9606 GN=USP14 PE=1 SV=2	4	8	8	8	0	2	8	2	0	2	8	2	0	2	8	2	19.4	19.4	19.4	56.068	494	494;448;20;28	0	15.464		By matching	By MS/MS	By matching	0	4.7	19.4	3.8	519160	0	28161	459580	31421	0	8417	123690	9037.5	0
Q16540;H7C2P7;A6NJD9;A8MVT4;A8MYK1	Q16540;H7C2P7;A6NJD9;A8MVT4;A8MYK1	2;2;2;2;2	2;2;2;2;2	2;2;2;2;2	39S ribosomal protein L23, mitochondrial	MRPL23	sp|Q16540|RM23_HUMAN 39S ribosomal protein L23, mitochondrial OS=Homo sapiens OX=9606 GN=MRPL23 PE=1 SV=1;tr|H7C2P7|H7C2P7_HUMAN 39S ribosomal protein L23, mitochondrial (Fragment) OS=Homo sapiens OX=9606 GN=MRPL23 PE=1 SV=1;tr|A6NJD9|A6NJD9_HUMAN 39S ribo	5	2	2	2	2	2	2	2	2	2	2	2	2	2	2	2	24.2	24.2	24.2	17.781	153	153;118;163;166;191	0	11.422	By MS/MS	By MS/MS	By MS/MS	By MS/MS	24.2	24.2	24.2	24.2	602740	79063	143030	180340	200300	44975	77829	103190	114700	2
Q9H4A4;A6NKB8;A0A087WU27;C9JMZ3;A0A087WUS4	Q9H4A4;A6NKB8	14;14;4;4;3	14;14;4;4;3	14;14;4;4;3	Aminopeptidase B	RNPEP	sp|Q9H4A4|AMPB_HUMAN Aminopeptidase B OS=Homo sapiens OX=9606 GN=RNPEP PE=1 SV=2;tr|A6NKB8|A6NKB8_HUMAN Aminopeptidase B OS=Homo sapiens OX=9606 GN=RNPEP PE=1 SV=1	5	14	14	14	0	4	14	8	0	4	14	8	0	4	14	8	26.3	26.3	26.3	72.595	650	650;611;171;344;151	0	44.216		By MS/MS	By MS/MS	By MS/MS	0	7.7	26.3	16.6	1288500	0	76771	920610	291090	0	26428	138990	58666	0
O43617;A6NKE1;A0A087WWM0	O43617;A6NKE1;A0A087WWM0	2;2;1	2;2;1	2;2;1	Trafficking protein particle complex subunit 3	TRAPPC3	sp|O43617|TPPC3_HUMAN Trafficking protein particle complex subunit 3 OS=Homo sapiens OX=9606 GN=TRAPPC3 PE=1 SV=1;tr|A6NKE1|A6NKE1_HUMAN Trafficking protein particle complex subunit 3 OS=Homo sapiens OX=9606 GN=TRAPPC3 PE=1 SV=1;tr|A0A087WWM0|A0A087WWM0_HU	3	2	2	2	0	0	2	0	0	0	2	0	0	0	2	0	8.9	8.9	8.9	20.274	180	180;118;188	0.017684	1.1946			By MS/MS		0	0	8.9	0	34157	0	0	34157	0	0	0	0	0	0
A6NKT7;J3KNE0;Q7Z3J3;C9J1W9;C9JF75;C9J6W1;H7BZ48;H0YBN8	A6NKT7;J3KNE0;Q7Z3J3	33;33;28;2;2;2;2;1	3;3;2;0;0;0;0;0	1;1;1;0;0;0;0;0	RanBP2-like and GRIP domain-containing protein 3;RanBP2-like and GRIP domain-containing protein 4	RGPD3;RGPD4	sp|A6NKT7|RGPD3_HUMAN RanBP2-like and GRIP domain-containing protein 3 OS=Homo sapiens OX=9606 GN=RGPD3 PE=3 SV=2;tr|J3KNE0|J3KNE0_HUMAN RanBP2-like and GRIP domain-containing protein 3 OS=Homo sapiens OX=9606 GN=RGPD3 PE=1 SV=2;sp|Q7Z3J3|RGPD4_HUMAN RanBP	8	33	3	1	31	29	29	27	2	1	3	1	1	1	1	1	21.9	2.4	0.7	197.48	1758	1758;1760;1758;134;135;152;202;98	0	6.8071	By MS/MS	By MS/MS	By MS/MS	By matching	20.6	19.7	18.9	18.5	1345400	359690	329380	456390	199900	271490	0	440070	0	2
Q9Y546;A6NL66;E7EP35	Q9Y546;A6NL66;E7EP35	3;3;3	3;3;3	2;2;2	Leucine-rich repeat-containing protein 42	LRRC42	sp|Q9Y546|LRC42_HUMAN Leucine-rich repeat-containing protein 42 OS=Homo sapiens OX=9606 GN=LRRC42 PE=1 SV=1;tr|A6NL66|A6NL66_HUMAN Leucine-rich repeat-containing protein 42 (Fragment) OS=Homo sapiens OX=9606 GN=LRRC42 PE=1 SV=1;tr|E7EP35|E7EP35_HUMAN Leuci	3	3	3	2	2	2	1	2	2	2	1	2	1	2	1	2	9.3	9.3	5.1	48.571	428	428;192;239	0.00035249	3.4166	By MS/MS	By MS/MS	By MS/MS	By MS/MS	7	5.1	2.8	5.1	194940	24550	60379	48709	61306	0	37928	0	40314	1
A6NLH6;Q9P003	A6NLH6;Q9P003	1;1	1;1	1;1	Protein cornichon homolog 4	CNIH4	tr|A6NLH6|A6NLH6_HUMAN Protein cornichon homolog 4 OS=Homo sapiens OX=9606 GN=CNIH4 PE=1 SV=1;sp|Q9P003|CNIH4_HUMAN Protein cornichon homolog 4 OS=Homo sapiens OX=9606 GN=CNIH4 PE=1 SV=1	2	1	1	1	1	1	1	1	1	1	1	1	1	1	1	1	14.6	14.6	14.6	15.771	137	137;139	0.00069228	3.2678	By matching	By matching	By MS/MS	By MS/MS	14.6	14.6	14.6	14.6	686400	32205	130800	349880	173520	0	72150	314880	105570	0
P60033;E9PJK1;E9PRJ8;H0YDL9;H0YDJ9;E9PIF1;A6NMH8;E9PM31;H0YEE2	P60033;E9PJK1;E9PRJ8;H0YDL9;H0YDJ9;E9PIF1;A6NMH8;E9PM31;H0YEE2	2;2;2;2;2;2;2;1;1	2;2;2;2;2;2;2;1;1	2;2;2;2;2;2;2;1;1	CD81 antigen;Tetraspanin	CD81	sp|P60033|CD81_HUMAN CD81 antigen OS=Homo sapiens OX=9606 GN=CD81 PE=1 SV=1;tr|E9PJK1|E9PJK1_HUMAN Tetraspanin OS=Homo sapiens OX=9606 GN=CD81 PE=1 SV=1;tr|E9PRJ8|E9PRJ8_HUMAN Tetraspanin (Fragment) OS=Homo sapiens OX=9606 GN=CD81 PE=1 SV=1;tr|H0YDL9|H0YDL	9	2	2	2	0	2	1	0	0	2	1	0	0	2	1	0	11.9	11.9	11.9	25.809	236	236;165;209;221;225;242;274;92;148	0	39.407		By MS/MS	By MS/MS		0	11.9	8.5	0	143470	0	57329	86145	0	0	0	0	0	0
O60879;A6NML8;K4DI95;C9J6U3	O60879;A6NML8;K4DI95;C9J6U3	2;2;2;2	2;2;2;2	2;2;2;2	Protein diaphanous homolog 2	DIAPH2	sp|O60879|DIAP2_HUMAN Protein diaphanous homolog 2 OS=Homo sapiens OX=9606 GN=DIAPH2 PE=1 SV=1;tr|A6NML8|A6NML8_HUMAN Diaphanous homolog 2 (Drosophila), isoform CRA_c OS=Homo sapiens OX=9606 GN=DIAPH2 PE=1 SV=3;tr|K4DI95|K4DI95_HUMAN Diaphanous homolog 2 (	4	2	2	2	1	1	2	1	1	1	2	1	1	1	2	1	2.3	2.3	2.3	125.57	1101	1101;1096;1101;1103	0	4.6837	By matching	By matching	By MS/MS	By matching	0.9	0.9	2.3	0.9	5703200	1133400	1481600	1840000	1248100	0	0	0	0	0
O43768;A6NMQ3;Q5T5H1;A0A1W2PRU0;P56211;H3BQ52;H3BTD3;H3BMD8	O43768;A6NMQ3;Q5T5H1;A0A1W2PRU0	9;9;9;8;1;1;1;1	9;9;9;8;1;1;1;1	9;9;9;8;1;1;1;1	Alpha-endosulfine	ENSA	sp|O43768|ENSA_HUMAN Alpha-endosulfine OS=Homo sapiens OX=9606 GN=ENSA PE=1 SV=1;tr|A6NMQ3|A6NMQ3_HUMAN Alpha-endosulfine OS=Homo sapiens OX=9606 GN=ENSA PE=1 SV=2;tr|Q5T5H1|Q5T5H1_HUMAN Alpha-endosulfine OS=Homo sapiens OX=9606 GN=ENSA PE=1 SV=1;tr|A0A1W2	8	9	9	9	8	9	9	8	8	9	9	8	8	9	9	8	75.2	75.2	75.2	13.389	121	121;140;187;119;112;71;72;131	0	68.681	By MS/MS	By MS/MS	By MS/MS	By MS/MS	56.2	75.2	75.2	65.3	4754200	771870	1501800	1510600	969910	216020	345400	369060	234360	8
Q12888;A6NNK5;C9JXV0;M0R142;H7C3N7	Q12888;A6NNK5	8;8;3;2;2	8;8;3;2;2	8;8;3;2;2	Tumor suppressor p53-binding protein 1	TP53BP1	sp|Q12888|TP53B_HUMAN TP53-binding protein 1 OS=Homo sapiens OX=9606 GN=TP53BP1 PE=1 SV=2;tr|A6NNK5|A6NNK5_HUMAN TP53-binding protein 1 OS=Homo sapiens OX=9606 GN=TP53BP1 PE=1 SV=2	5	8	8	8	6	4	6	6	6	4	6	6	6	4	6	6	6.6	6.6	6.6	213.57	1972	1972;1927;1033;144;192	0	19.977	By MS/MS	By MS/MS	By MS/MS	By MS/MS	4.9	3.1	4.9	4.6	9994500	2727100	2709500	2077500	2480300	1986500	2041300	3374900	1809500	4
Q99829;A6PVH9;B0QZ18;F2Z2V0;E7ENH5;Q5JX56;Q5JX58;H0Y524;Q5JX59;Q5JX60;Q5JX44;Q5JX45;Q5JX55;Q5JX61;Q5JX52	Q99829;A6PVH9;B0QZ18;F2Z2V0;E7ENH5	5;5;5;4;3;2;2;2;2;2;2;2;1;1;1	5;5;5;4;3;2;2;2;2;2;2;2;1;1;1	5;5;5;4;3;2;2;2;2;2;2;2;1;1;1	Copine-1	CPNE1	sp|Q99829|CPNE1_HUMAN Copine-1 OS=Homo sapiens OX=9606 GN=CPNE1 PE=1 SV=1;tr|A6PVH9|A6PVH9_HUMAN Copine-1 OS=Homo sapiens OX=9606 GN=CPNE1 PE=1 SV=1;tr|B0QZ18|B0QZ18_HUMAN Copine-1 OS=Homo sapiens OX=9606 GN=CPNE1 PE=1 SV=1;tr|F2Z2V0|F2Z2V0_HUMAN Copine-1	15	5	5	5	0	0	5	1	0	0	5	1	0	0	5	1	16.9	16.9	16.9	59.058	537	537;481;542;533;427;174;201;208;209;231;304;386;152;213;305	0	18.241			By MS/MS	By MS/MS	0	0	16.9	1.7	352200	0	0	318330	33878	0	0	0	0	0
Q15257;A6PVN8;C9IZ76;A6PVN6;Q5T949;Q5T948;A6PVN9;F6WIT2;A6PVN5;A6PVN7	Q15257;A6PVN8;C9IZ76;A6PVN6;Q5T949;Q5T948;A6PVN9;F6WIT2;A6PVN5;A6PVN7	2;2;2;2;2;2;2;2;2;1	2;2;2;2;2;2;2;2;2;1	2;2;2;2;2;2;2;2;2;1	Serine/threonine-protein phosphatase 2A activator	PPP2R4	sp|Q15257|PTPA_HUMAN Serine/threonine-protein phosphatase 2A activator OS=Homo sapiens OX=9606 GN=PTPA PE=1 SV=3;tr|A6PVN8|A6PVN8_HUMAN Serine/threonine-protein phosphatase 2A activator (Fragment) OS=Homo sapiens OX=9606 GN=PTPA PE=1 SV=1;tr|C9IZ76|C9IZ76_	10	2	2	2	0	0	2	0	0	0	2	0	0	0	2	0	11.7	11.7	11.7	40.667	358	358;129;132;176;250;253;263;288;329;64	0	5.2094			By MS/MS		0	0	11.7	0	53362	0	0	53362	0	0	0	0	0	0
Q99755;A6PW57	Q99755;A6PW57	1;1	1;1	1;1	Phosphatidylinositol 4-phosphate 5-kinase type-1 alpha	PIP5K1A	sp|Q99755|PI51A_HUMAN Phosphatidylinositol 4-phosphate 5-kinase type-1 alpha OS=Homo sapiens OX=9606 GN=PIP5K1A PE=1 SV=1;tr|A6PW57|A6PW57_HUMAN Phosphatidylinositol 4-phosphate 5-kinase type-1 alpha OS=Homo sapiens OX=9606 GN=PIP5K1A PE=1 SV=2	2	1	1	1	0	0	1	0	0	0	1	0	0	0	1	0	3.6	3.6	3.6	62.633	562	562;550	0.00096743	2.4927			By MS/MS		0	0	3.6	0	23160	0	0	23160	0	0	0	0	0	0
A8CG34;C9JFL1;A6NF01;Q6PJE2;C9JER0;C9J370;A0A0J9YWR1	A8CG34	9;3;3;2;2;2;2	9;3;3;2;2;2;2	1;0;1;0;0;0;0	Nuclear envelope pore membrane protein POM 121C	POM121C	sp|A8CG34|P121C_HUMAN Nuclear envelope pore membrane protein POM 121C OS=Homo sapiens OX=9606 GN=POM121C PE=1 SV=3	7	9	9	1	9	9	8	7	9	9	8	7	1	1	1	1	11.4	11.4	2	125.09	1229	1229;107;834;187;154;250;250	0	25.87	By MS/MS	By MS/MS	By MS/MS	By MS/MS	11.4	11.4	10.8	10.2	1603400	494070	475440	432900	201000	108180	104620	92541	51440	9
A8K7Q2;E9PS65;E9PM13	A8K7Q2	20;8;7	1;0;0	1;0;0		HSPA8	tr|A8K7Q2|A8K7Q2_HUMAN Heat shock cognate 71 kDa protein OS=Homo sapiens OX=9606 GN=HSPA8 PE=1 SV=1	3	20	1	1	10	12	20	14	0	0	1	1	0	0	1	1	56.3	2.2	2.2	45.338	410	410;223;150	0.019802	1.1064	By matching	By matching	By MS/MS	By matching	18.5	36.1	56.3	33.2	84712	0	0	78194	6518.3	0	0	0	0	0
A8K968;A0A0J9YW31	A8K968	22;8	22;8	1;1			tr|A8K968|A8K968_HUMAN Band 4.1-like protein 3 OS=Homo sapiens OX=9606 GN=EPB41L3 PE=1 SV=1	2	22	22	1	19	17	20	19	19	17	20	19	1	1	1	1	39	39	2	84.711	756	756;183	0	102.17	By MS/MS	By MS/MS	By MS/MS	By MS/MS	31.7	31.9	36	32	3984700	1075800	1041200	1166100	701710	164970	174490	164390	102190	19
Q96FC9;A8MPP1;Q92771	Q96FC9;A8MPP1;Q92771	2;2;1	2;2;1	2;2;1	Probable ATP-dependent RNA helicase DDX11;Putative ATP-dependent RNA helicase DDX11-like protein 8;Putative ATP-dependent RNA helicase DDX12	DDX11;DDX11L8;DDX12P	sp|Q96FC9|DDX11_HUMAN ATP-dependent DNA helicase DDX11 OS=Homo sapiens OX=9606 GN=DDX11 PE=1 SV=1;sp|A8MPP1|D11L8_HUMAN Putative ATP-dependent RNA helicase DDX11-like protein 8 OS=Homo sapiens OX=9606 GN=DDX11L8 PE=1 SV=1;sp|Q92771|DDX12_HUMAN Putative ATP	3	2	2	2	0	0	2	0	0	0	2	0	0	0	2	0	3.5	3.5	3.5	108.31	970	970;907;950	0	9.3943			By MS/MS		0	0	3.5	0	48899	0	0	48899	0	0	0	0	0	0
Q06787;R9WNI0;A8MQB8;G3V0J0;A0A087WXI3;A0A087WWR6;Q8IXW7	Q06787;R9WNI0;A8MQB8;G3V0J0;A0A087WXI3	3;3;3;3;2;1;1	2;2;2;2;2;1;1	2;2;2;2;2;1;1	Fragile X mental retardation protein 1	FMR1	sp|Q06787|FMR1_HUMAN Synaptic functional regulator FMR1 OS=Homo sapiens OX=9606 GN=FMR1 PE=1 SV=1;tr|R9WNI0|R9WNI0_HUMAN Fragile X mental retardation 1 OS=Homo sapiens OX=9606 GN=FMR1 PE=1 SV=1;tr|A8MQB8|A8MQB8_HUMAN Synaptic functional regulator FMR1 OS=H	7	3	2	2	3	3	3	3	2	2	2	2	2	2	2	2	4.7	3.5	3.5	71.174	632	632;544;582;592;419;102;297	0	5.4376	By MS/MS	By MS/MS	By MS/MS	By MS/MS	4.7	4.7	4.7	4.7	368110	57923	65449	150360	94378	40453	56028	109860	64215	2
O14972;A8MTY9	O14972;A8MTY9	1;1	1;1	1;1	Down syndrome critical region protein 3	DSCR3	sp|O14972|VP26C_HUMAN Vacuolar protein sorting-associated protein 26C OS=Homo sapiens OX=9606 GN=VPS26C PE=1 SV=1;tr|A8MTY9|A8MTY9_HUMAN Vacuolar protein sorting-associated protein 26C OS=Homo sapiens OX=9606 GN=VPS26C PE=1 SV=1	2	1	1	1	0	0	1	0	0	0	1	0	0	0	1	0	4	4	4	33.01	297	297;249	0.033114	0.84757			By MS/MS		0	0	4	0	16737	0	0	16737	0	0	0	0	0	0
Q53HC9;F8WDX0;F8WB12;F8WDS8;C9J0U9;D3YTH5;A8MUM1	Q53HC9;F8WDX0;F8WB12;F8WDS8;C9J0U9;D3YTH5;A8MUM1	1;1;1;1;1;1;1	1;1;1;1;1;1;1	1;1;1;1;1;1;1	Protein TSSC1	TSSC1	sp|Q53HC9|EIPR1_HUMAN EARP and GARP complex-interacting protein 1 OS=Homo sapiens OX=9606 GN=EIPR1 PE=1 SV=2;tr|F8WDX0|F8WDX0_HUMAN EARP and GARP complex-interacting protein 1 OS=Homo sapiens OX=9606 GN=EIPR1 PE=1 SV=1;tr|F8WB12|F8WB12_HUMAN EARP and GARP	7	1	1	1	0	1	1	1	0	1	1	1	0	1	1	1	3.4	3.4	3.4	43.603	387	387;58;87;132;155;314;414	0.00067137	2.8888		By matching	By MS/MS	By MS/MS	0	3.4	3.4	3.4	64399	0	11515	37139	15745	0	0	0	0	0
P42574;C9JXR7;A8MVM1	P42574;C9JXR7;A8MVM1	1;1;1	1;1;1	1;1;1	Caspase-3;Caspase-3 subunit p17;Caspase-3 subunit p12	CASP3	sp|P42574|CASP3_HUMAN Caspase-3 OS=Homo sapiens OX=9606 GN=CASP3 PE=1 SV=2;tr|C9JXR7|C9JXR7_HUMAN Caspase-3 (Fragment) OS=Homo sapiens OX=9606 GN=CASP3 PE=1 SV=2;tr|A8MVM1|A8MVM1_HUMAN Caspase-3 OS=Homo sapiens OX=9606 GN=CASP3 PE=1 SV=2	3	1	1	1	0	1	1	1	0	1	1	1	0	1	1	1	4	4	4	31.608	277	277;117;182	0.041983	0.78777		By MS/MS	By matching	By MS/MS	0	4	4	4	72761	0	15376	37422	19964	0	0	0	0	0
Q96G01;A8MVZ6;A0A087WYJ7	Q96G01;A8MVZ6;A0A087WYJ7	2;2;1	1;1;0	1;1;0	Protein bicaudal D homolog 1	BICD1	sp|Q96G01|BICD1_HUMAN Protein bicaudal D homolog 1 OS=Homo sapiens OX=9606 GN=BICD1 PE=1 SV=3;tr|A8MVZ6|A8MVZ6_HUMAN BICD1 protein OS=Homo sapiens OX=9606 GN=BICD1 PE=1 SV=3;tr|A0A087WYJ7|A0A087WYJ7_HUMAN Protein bicaudal D homolog 1 (Fragment) OS=Homo sap	3	2	1	1	1	1	1	1	0	0	1	1	0	0	1	1	2.4	1	1	110.75	975	975;827;173	0.030812	0.87878	By matching	By matching	By MS/MS	By matching	1.3	1.3	1	1	53181	0	0	34962	18219	0	0	0	0	0
P62308;A8MWD9;Q49AN9;F5H013	P62308;A8MWD9;Q49AN9;F5H013	2;2;2;2	2;2;2;2	2;2;2;2	Small nuclear ribonucleoprotein G;Putative small nuclear ribonucleoprotein G-like protein 15	SNRPG;SNRPGP15	sp|P62308|RUXG_HUMAN Small nuclear ribonucleoprotein G OS=Homo sapiens OX=9606 GN=SNRPG PE=1 SV=1;sp|A8MWD9|RUXGL_HUMAN Putative small nuclear ribonucleoprotein G-like protein 15 OS=Homo sapiens OX=9606 GN=SNRPGP15 PE=5 SV=2;tr|Q49AN9|Q49AN9_HUMAN Small nu	4	2	2	2	1	1	2	1	1	1	2	1	1	1	2	1	17.1	17.1	17.1	8.496	76	76;76;64;68	0	5.6875	By MS/MS	By MS/MS	By MS/MS	By MS/MS	17.1	17.1	17.1	17.1	582690	33827	58184	366010	124660	0	0	0	0	1
P49593;C9J2F3;B5MCT7;A8MX49	P49593;C9J2F3;B5MCT7;A8MX49	1;1;1;1	1;1;1;1	1;1;1;1	Protein phosphatase 1F	PPM1F	sp|P49593|PPM1F_HUMAN Protein phosphatase 1F OS=Homo sapiens OX=9606 GN=PPM1F PE=1 SV=3;tr|C9J2F3|C9J2F3_HUMAN Protein phosphatase 1F (Fragment) OS=Homo sapiens OX=9606 GN=PPM1F PE=1 SV=8;tr|B5MCT7|B5MCT7_HUMAN Protein phosphatase 1F OS=Homo sapiens OX=960	4	1	1	1	0	0	1	1	0	0	1	1	0	0	1	1	2.6	2.6	2.6	49.83	454	454;89;286;361	0.0012614	2.2698			By MS/MS	By matching	0	0	2.6	2.6	19392	0	0	14053	5338.9	0	0	0	0	0
Q9NQ29;B8ZZ10;A8MYV2;B8ZZ09	Q9NQ29;B8ZZ10;A8MYV2;B8ZZ09	3;3;3;2	1;1;1;1	1;1;1;1	Putative RNA-binding protein Luc7-like 1	LUC7L	sp|Q9NQ29|LUC7L_HUMAN Putative RNA-binding protein Luc7-like 1 OS=Homo sapiens OX=9606 GN=LUC7L PE=1 SV=1;tr|B8ZZ10|B8ZZ10_HUMAN LUC7-like (S. cerevisiae) (Fragment) OS=Homo sapiens OX=9606 GN=LUC7L PE=1 SV=1;tr|A8MYV2|A8MYV2_HUMAN LUC7-like (S. cerevisiae	4	3	1	1	2	2	2	2	0	0	1	0	0	0	1	0	10	4	4	43.727	371	371;182;272;84	0.009067	1.5433	By matching	By matching	By MS/MS	By matching	5.9	5.9	6.7	5.9	15364	0	0	15364	0	0	0	0	0	0
Q8IYB3;A9Z1X7;M0R088;E9PCT1;M0R1E7;M0QXG5	Q8IYB3;A9Z1X7;M0R088;E9PCT1	8;8;6;6;2;2	8;8;6;6;2;2	6;6;5;5;2;2	Serine/arginine repetitive matrix protein 1	SRRM1	sp|Q8IYB3|SRRM1_HUMAN Serine/arginine repetitive matrix protein 1 OS=Homo sapiens OX=9606 GN=SRRM1 PE=1 SV=2;tr|A9Z1X7|A9Z1X7_HUMAN Serine/arginine repetitive matrix protein 1 OS=Homo sapiens OX=9606 GN=SRRM1 PE=1 SV=1;tr|M0R088|M0R088_HUMAN Serine/arginin	6	8	8	6	5	6	5	1	5	6	5	1	5	5	5	1	14.9	14.9	11.8	102.33	904	904;913;681;820;79;101	0	9.5302	By MS/MS	By MS/MS	By MS/MS	By MS/MS	9.3	11.1	10.5	3.8	460010	142720	92413	185220	39656	116800	107170	55775	0	3
O60784;B0QY01;F8WB30;F8WAW7;F8WE29;F8WBB0;H7BYN7;Q6UW50	O60784;B0QY01;F8WB30;F8WAW7;F8WE29;F8WBB0;H7BYN7;Q6UW50	2;2;1;1;1;1;1;1	2;2;1;1;1;1;1;1	2;2;1;1;1;1;1;1	Target of Myb protein 1	TOM1	sp|O60784|TOM1_HUMAN Target of Myb protein 1 OS=Homo sapiens OX=9606 GN=TOM1 PE=1 SV=2;tr|B0QY01|B0QY01_HUMAN Target of Myb protein 1 (Fragment) OS=Homo sapiens OX=9606 GN=TOM1 PE=1 SV=8;tr|F8WB30|F8WB30_HUMAN Target of Myb protein 1 OS=Homo sapiens OX=960	8	2	2	2	0	0	2	0	0	0	2	0	0	0	2	0	9.3	9.3	9.3	53.818	492	492;334;25;69;83;97;133;209	0.00037779	4.2531			By MS/MS		0	0	9.3	0	37112	0	0	37112	0	0	0	0	0	0
Q9Y262;B0QY89;B0QY90;C9JHP4;C9K0Q7;H7C3A0;H0Y7E6	Q9Y262;B0QY89;B0QY90	17;17;11;6;6;4;1	17;17;11;6;6;4;1	17;17;11;6;6;4;1	Eukaryotic translation initiation factor 3 subunit L	EIF3L	sp|Q9Y262|EIF3L_HUMAN Eukaryotic translation initiation factor 3 subunit L OS=Homo sapiens OX=9606 GN=EIF3L PE=1 SV=1;tr|B0QY89|B0QY89_HUMAN Eukaryotic translation initiation factor 3 subunit L OS=Homo sapiens OX=9606 GN=EIF3L PE=1 SV=1;tr|B0QY90|B0QY90_HU	7	17	17	17	2	1	17	3	2	1	17	3	2	1	17	3	38.8	38.8	38.8	66.726	564	564;607;466;150;183;127;109	0	86.613	By MS/MS	By MS/MS	By MS/MS	By MS/MS	4.6	2.8	38.8	6.9	1910600	25317	36047	1715400	133820	4557.8	0	357960	10479	1
Q01844;B0QYK0;H7BY36;A0A0D9SFL3;C9JGE3	Q01844;B0QYK0;H7BY36;A0A0D9SFL3;C9JGE3	5;5;4;4;4	5;5;4;4;4	5;5;4;4;4	RNA-binding protein EWS	EWSR1	sp|Q01844|EWS_HUMAN RNA-binding protein EWS OS=Homo sapiens OX=9606 GN=EWSR1 PE=1 SV=1;tr|B0QYK0|B0QYK0_HUMAN RNA-binding protein EWS OS=Homo sapiens OX=9606 GN=EWSR1 PE=1 SV=1;tr|H7BY36|H7BY36_HUMAN RNA-binding protein EWS (Fragment) OS=Homo sapiens OX=96	5	5	5	5	1	3	5	4	1	3	5	4	1	3	5	4	13.1	13.1	13.1	68.477	656	656;618;308;584;620	0	33.105	By MS/MS	By MS/MS	By MS/MS	By MS/MS	2.3	8.7	13.1	11	2390800	93595	174010	1660300	462830	0	141490	642540	283040	1
P63279;H3BPC4;H3BQQ9;B0QYN7	P63279;H3BPC4;H3BQQ9;B0QYN7	3;3;3;3	3;3;3;3	3;3;3;3	SUMO-conjugating enzyme UBC9	UBE2I	sp|P63279|UBC9_HUMAN SUMO-conjugating enzyme UBC9 OS=Homo sapiens OX=9606 GN=UBE2I PE=1 SV=1;tr|H3BPC4|H3BPC4_HUMAN SUMO-conjugating enzyme UBC9 (Fragment) OS=Homo sapiens OX=9606 GN=UBE2I PE=1 SV=2;tr|H3BQQ9|H3BQQ9_HUMAN SUMO-conjugating enzyme UBC9 (Frag	4	3	3	3	0	0	3	1	0	0	3	1	0	0	3	1	22.8	22.8	22.8	18.007	158	158;70;137;184	0.00067454	2.947			By MS/MS	By matching	0	0	22.8	8.2	181960	0	0	170500	11459	0	0	0	0	0
P48444;B0YIW6;Q6P1Q5;E9PK34	P48444;B0YIW6	22;22;9;2	22;22;9;2	22;22;9;2	Coatomer subunit delta	ARCN1	sp|P48444|COPD_HUMAN Coatomer subunit delta OS=Homo sapiens OX=9606 GN=ARCN1 PE=1 SV=1;tr|B0YIW6|B0YIW6_HUMAN Coatomer subunit delta OS=Homo sapiens OX=9606 GN=ARCN1 PE=1 SV=1	4	22	22	22	20	21	22	20	20	21	22	20	20	21	22	20	48.9	48.9	48.9	57.21	511	511;552;189;83	0	92.05	By MS/MS	By MS/MS	By MS/MS	By MS/MS	47.4	48.7	48.9	46.2	9422800	1438200	1861700	4258500	1864300	201270	251870	554670	250580	21
P25325;B1AH49	P25325;B1AH49	2;2	2;2	2;2	3-mercaptopyruvate sulfurtransferase;Sulfurtransferase	MPST	sp|P25325|THTM_HUMAN 3-mercaptopyruvate sulfurtransferase OS=Homo sapiens OX=9606 GN=MPST PE=1 SV=3;tr|B1AH49|B1AH49_HUMAN 3-mercaptopyruvate sulfurtransferase OS=Homo sapiens OX=9606 GN=MPST PE=1 SV=1	2	2	2	2	0	0	2	0	0	0	2	0	0	0	2	0	9.8	9.8	9.8	33.178	297	297;224	0.00035997	3.5923			By MS/MS		0	0	9.8	0	108660	0	0	108660	0	0	0	0	0	0
Q9BW83;B1AH56;B1AH58;H0Y6C7;F5GZ09	Q9BW83;B1AH56;B1AH58;H0Y6C7;F5GZ09	1;1;1;1;1	1;1;1;1;1	1;1;1;1;1	Intraflagellar transport protein 27 homolog	IFT27	sp|Q9BW83|IFT27_HUMAN Intraflagellar transport protein 27 homolog OS=Homo sapiens OX=9606 GN=IFT27 PE=1 SV=1;tr|B1AH56|B1AH56_HUMAN Intraflagellar transport protein 27 homolog (Fragment) OS=Homo sapiens OX=9606 GN=IFT27 PE=1 SV=8;tr|B1AH58|B1AH58_HUMAN Int	5	1	1	1	0	0	1	0	0	0	1	0	0	0	1	0	11.3	11.3	11.3	20.48	186	186;50;116;129;183	0.000668	2.8283			By MS/MS		0	0	11.3	0	29854	0	0	29854	0	0	0	0	0	0
O75832;B1AJY6;B1AJY5;B1AJY7	O75832;B1AJY6;B1AJY5;B1AJY7	1;1;1;1	1;1;1;1	1;1;1;1	26S proteasome non-ATPase regulatory subunit 10	PSMD10	sp|O75832|PSD10_HUMAN 26S proteasome non-ATPase regulatory subunit 10 OS=Homo sapiens OX=9606 GN=PSMD10 PE=1 SV=1;tr|B1AJY6|B1AJY6_HUMAN 26S proteasome non-ATPase regulatory subunit 10 OS=Homo sapiens OX=9606 GN=PSMD10 PE=1 SV=1;tr|B1AJY5|B1AJY5_HUMAN 26S	4	1	1	1	0	0	1	0	0	0	1	0	0	0	1	0	5.3	5.3	5.3	24.428	226	226;110;185;193	0.00066667	2.8136			By MS/MS		0	0	5.3	0	19543	0	0	19543	0	0	0	0	0	0
B1AK87;B1AK88;P47756;B1AK85	B1AK87;B1AK88;P47756;B1AK85	9;9;8;5	9;9;8;5	9;9;8;5	F-actin-capping protein subunit beta	CAPZB	tr|B1AK87|B1AK87_HUMAN F-actin-capping protein subunit beta OS=Homo sapiens OX=9606 GN=CAPZB PE=1 SV=1;tr|B1AK88|B1AK88_HUMAN F-actin-capping protein subunit beta OS=Homo sapiens OX=9606 GN=CAPZB PE=1 SV=1;sp|P47756|CAPZB_HUMAN F-actin-capping protein subu	4	9	9	9	7	7	9	7	7	7	9	7	7	7	9	7	36.5	36.5	36.5	29.295	260	260;301;277;260	0	37.701	By MS/MS	By MS/MS	By MS/MS	By MS/MS	36.5	36.5	36.5	36.5	2847800	525140	907770	975630	439300	128790	241750	293160	164860	7
Q16206;B1AKF7	Q16206;B1AKF7	1;1	1;1	1;1	Ecto-NOX disulfide-thiol exchanger 2;Hydroquinone [NADH] oxidase;Protein disulfide-thiol oxidoreductase	ENOX2	sp|Q16206|ENOX2_HUMAN Ecto-NOX disulfide-thiol exchanger 2 OS=Homo sapiens OX=9606 GN=ENOX2 PE=1 SV=2;tr|B1AKF7|B1AKF7_HUMAN Ecto-NOX disulfide-thiol exchanger 2 (Fragment) OS=Homo sapiens OX=9606 GN=ENOX2 PE=1 SV=1	2	1	1	1	1	1	1	1	1	1	1	1	1	1	1	1	2.3	2.3	2.3	70.081	610	610;376	0.026659	0.94037	By MS/MS	By MS/MS	By MS/MS	By matching	2.3	2.3	2.3	2.3	655380	129800	133980	209660	181950	0	0	0	0	1
P62873;B1AKQ8;F6X3N5;F6UT28;E7EP32	P62873;B1AKQ8;F6X3N5;F6UT28;E7EP32	4;4;4;4;3	1;1;1;1;0	1;1;1;1;0	Guanine nucleotide-binding protein G(I)/G(S)/G(T) subunit beta-1	GNB1;GNB2	sp|P62873|GBB1_HUMAN Guanine nucleotide-binding protein G(I)/G(S)/G(T) subunit beta-1 OS=Homo sapiens OX=9606 GN=GNB1 PE=1 SV=3;tr|B1AKQ8|B1AKQ8_HUMAN Guanine nucleotide-binding protein G(I)/G(S)/G(T) subunit beta-1 (Fragment) OS=Homo sapiens OX=9606 GN=GN	5	4	1	1	2	3	4	2	0	1	1	0	0	1	1	0	12.6	4.1	4.1	37.377	340	340;107;163;165;296	0.0021565	2.0264	By matching	By matching	By MS/MS	By matching	6.5	10.6	12.6	6.5	129640	0	7835.8	121810	0	0	0	0	0	0
Q9NP97;B1AKR6	Q9NP97;B1AKR6	1;1	1;1	1;1	Dynein light chain roadblock-type 1	DYNLRB1	sp|Q9NP97|DLRB1_HUMAN Dynein light chain roadblock-type 1 OS=Homo sapiens OX=9606 GN=DYNLRB1 PE=1 SV=3;tr|B1AKR6|B1AKR6_HUMAN Dynein light chain roadblock-type 1 OS=Homo sapiens OX=9606 GN=DYNLRB1 PE=1 SV=1	2	1	1	1	0	0	1	0	0	0	1	0	0	0	1	0	21.9	21.9	21.9	10.921	96	96;148	0.0093294	1.4997			By MS/MS		0	0	21.9	0	26009	0	0	26009	0	0	0	0	0	0
Q15121;B1AKZ5	Q15121;B1AKZ5	2;2	2;2	2;2	Astrocytic phosphoprotein PEA-15	PEA15	sp|Q15121|PEA15_HUMAN Astrocytic phosphoprotein PEA-15 OS=Homo sapiens OX=9606 GN=PEA15 PE=1 SV=2;tr|B1AKZ5|B1AKZ5_HUMAN Astrocytic phosphoprotein PEA-15 OS=Homo sapiens OX=9606 GN=PEA15 PE=1 SV=1	2	2	2	2	1	1	2	0	1	1	2	0	1	1	2	0	25.4	25.4	25.4	15.04	130	130;108	0.0015718	2.2249	By MS/MS	By matching	By MS/MS		17.7	7.7	25.4	0	72894	12888	13455	46550	0	0	0	0	0	1
Q7L3B6;B1AL69	Q7L3B6;B1AL69	1;1	1;1	1;1	Hsp90 co-chaperone Cdc37-like 1	CDC37L1	sp|Q7L3B6|CD37L_HUMAN Hsp90 co-chaperone Cdc37-like 1 OS=Homo sapiens OX=9606 GN=CDC37L1 PE=1 SV=1;tr|B1AL69|B1AL69_HUMAN Hsp90 co-chaperone Cdc37-like 1 OS=Homo sapiens OX=9606 GN=CDC37L1 PE=1 SV=1	2	1	1	1	0	1	0	1	0	1	0	1	0	1	0	1	2.7	2.7	2.7	38.834	337	337;308	0.034699	0.83879		By MS/MS		By MS/MS	0	2.7	0	2.7	38078	0	8311.2	0	29767	0	0	0	0	0
P60891;B1ALA9;A0A2R8Y7H4;P21108;A0A0B4J207;B7ZB02;B1ALA7;Q15244	P60891;B1ALA9;A0A2R8Y7H4;P21108;A0A0B4J207	11;11;8;6;6;5;4;3	11;11;8;6;6;5;4;3	4;4;4;2;2;0;2;2	Ribose-phosphate pyrophosphokinase 1;Ribose-phosphate pyrophosphokinase 3	PRPS1;PRPS1L1	sp|P60891|PRPS1_HUMAN Ribose-phosphate pyrophosphokinase 1 OS=Homo sapiens OX=9606 GN=PRPS1 PE=1 SV=2;tr|B1ALA9|B1ALA9_HUMAN Ribose-phosphate pyrophosphokinase 1 OS=Homo sapiens OX=9606 GN=PRPS1 PE=1 SV=2;tr|A0A2R8Y7H4|A0A2R8Y7H4_HUMAN Ribose-phosphate pyr	8	11	11	4	2	3	10	7	2	3	10	7	0	0	4	1	35.2	35.2	12.9	34.834	318	318;285;321;318;318;114;168;40	0	40.552	By matching	By MS/MS	By MS/MS	By MS/MS	9.1	12.3	35.2	23.6	2404600	155980	234950	1453500	560070	57400	71565	649740	128290	0
Q9Y6B7;B1ALD1;B1ALD0	Q9Y6B7;B1ALD1;B1ALD0	1;1;1	1;1;1	1;1;1	AP-4 complex subunit beta-1;AP complex subunit beta	AP4B1	sp|Q9Y6B7|AP4B1_HUMAN AP-4 complex subunit beta-1 OS=Homo sapiens OX=9606 GN=AP4B1 PE=1 SV=2;tr|B1ALD1|B1ALD1_HUMAN AP-4 complex subunit beta-1 (Fragment) OS=Homo sapiens OX=9606 GN=AP4B1 PE=1 SV=1;tr|B1ALD0|B1ALD0_HUMAN AP complex subunit beta OS=Homo sap	3	1	1	1	1	1	1	1	1	1	1	1	1	1	1	1	2.8	2.8	2.8	83.259	739	739;296;571	0.030336	0.88879	By MS/MS	By matching	By MS/MS	By MS/MS	2.8	2.8	2.8	2.8	3374700	1227100	988060	739260	420280	0	0	539910	306000	1
B1ALG6	B1ALG6	22	3	2		HELLS	tr|B1ALG6|B1ALG6_HUMAN Lymphoid-specific helicase (Fragment) OS=Homo sapiens OX=9606 GN=HELLS PE=1 SV=1	1	22	3	2	21	21	21	21	2	2	2	2	2	2	2	2	62.5	15.6	14.6	22.692	192	192	0	45.085	By MS/MS	By MS/MS	By MS/MS	By MS/MS	61.5	61.5	61.5	61.5	2910900	631650	667680	1128500	483100	438300	492260	785180	310040	2
Q14141;B1AMS2	Q14141;B1AMS2	4;4	1;1	1;1	Septin-6	2021-09-06	sp|Q14141|SEPT6_HUMAN Septin-6 OS=Homo sapiens OX=9606 GN=SEPTIN6 PE=1 SV=4;tr|B1AMS2|B1AMS2_HUMAN Septin 6, isoform CRA_b OS=Homo sapiens OX=9606 GN=SEPTIN6 PE=1 SV=1	2	4	1	1	3	3	4	1	1	1	1	0	1	1	1	0	10.4	4.6	4.6	49.716	434	434;431	0.0042042	1.8198	By MS/MS	By MS/MS	By MS/MS	By matching	8.8	8.5	10.4	1.6	105720	2268.4	38319	65135	0	0	0	0	0	1
Q9Y3B2;B1AMU7;B1AMU3	Q9Y3B2;B1AMU7;B1AMU3	1;1;1	1;1;1	1;1;1	Exosome complex component CSL4	EXOSC1	sp|Q9Y3B2|EXOS1_HUMAN Exosome complex component CSL4 OS=Homo sapiens OX=9606 GN=EXOSC1 PE=1 SV=1;tr|B1AMU7|B1AMU7_HUMAN Exosome complex component CSL4 (Fragment) OS=Homo sapiens OX=9606 GN=EXOSC1 PE=1 SV=2;tr|B1AMU3|B1AMU3_HUMAN Exosome complex component C	3	1	1	1	0	1	1	1	0	1	1	1	0	1	1	1	5.6	5.6	5.6	21.452	195	195;165;170	0.025098	0.98245		By matching	By MS/MS	By matching	0	5.6	5.6	5.6	84510	0	15694	48549	20267	0	0	0	0	0
P35030;B1AN99	P35030;B1AN99	2;2	2;2	2;2	Trypsin-3	PRSS3	sp|P35030|TRY3_HUMAN Trypsin-3 OS=Homo sapiens OX=9606 GN=PRSS3 PE=1 SV=2;tr|B1AN99|B1AN99_HUMAN Trypsin-3 (Fragment) OS=Homo sapiens OX=9606 GN=PRSS3 PE=1 SV=8	2	2	2	2	2	1	1	1	2	1	1	1	2	1	1	1	7.9	7.9	7.9	32.528	304	304;177	0.00037665	4.2105	By MS/MS	By MS/MS	By MS/MS	By MS/MS	7.9	4.3	4.3	4.3	2387000	709600	593610	540090	543670	0	0	0	0	4
Q9UNN5;B1ANM7;B3KT28	Q9UNN5;B1ANM7;B3KT28	2;2;1	2;2;1	2;2;1	FAS-associated factor 1	FAF1	sp|Q9UNN5|FAF1_HUMAN FAS-associated factor 1 OS=Homo sapiens OX=9606 GN=FAF1 PE=1 SV=2;tr|B1ANM7|B1ANM7_HUMAN FAS-associated factor 1 OS=Homo sapiens OX=9606 GN=FAF1 PE=1 SV=1;tr|B3KT28|B3KT28_HUMAN FAS-associated factor 1 OS=Homo sapiens OX=9606 GN=FAF1 P	3	2	2	2	0	0	2	0	0	0	2	0	0	0	2	0	4	4	4	73.953	650	650;490;464	0	5.7121			By MS/MS		0	0	4	0	79801	0	0	79801	0	0	0	0	0	0
Q13310;B1ANR0;H0Y5F5;B1ANR1;H0YEU6;H0YEQ8;H0YCC8;H0Y6X6;H0YER0;P0CB38	Q13310;B1ANR0;H0Y5F5	26;26;18;8;8;7;7;3;2;1	16;16;13;3;8;2;3;2;1;1	15;15;13;2;8;1;3;2;1;1	Polyadenylate-binding protein 4;Polyadenylate-binding protein	PABPC4	sp|Q13310|PABP4_HUMAN Polyadenylate-binding protein 4 OS=Homo sapiens OX=9606 GN=PABPC4 PE=1 SV=1;tr|B1ANR0|B1ANR0_HUMAN Polyadenylate-binding protein OS=Homo sapiens OX=9606 GN=PABPC4 PE=1 SV=1;tr|H0Y5F5|H0Y5F5_HUMAN Polyadenylate-binding protein (Fragmen	10	26	16	15	21	22	25	24	13	13	15	15	12	12	14	14	44.7	31.5	30.1	70.782	644	644;615;550;129;249;112;197;195;68;370	0	86.628	By MS/MS	By MS/MS	By MS/MS	By MS/MS	33.9	34.9	44.7	39.9	7874700	1328000	1683400	2973100	1890100	198330	266480	408580	259430	16
P49810;E5RHT1;B1AP22	P49810;E5RHT1;B1AP22	1;1;1	1;1;1	1;1;1	Presenilin-2;Presenilin-2 NTF subunit;Presenilin-2 CTF subunit;Presenilin	PSEN2	sp|P49810|PSN2_HUMAN Presenilin-2 OS=Homo sapiens OX=9606 GN=PSEN2 PE=1 SV=1;tr|E5RHT1|E5RHT1_HUMAN Presenilin-2 (Fragment) OS=Homo sapiens OX=9606 GN=PSEN2 PE=1 SV=1;tr|B1AP22|B1AP22_HUMAN Presenilin OS=Homo sapiens OX=9606 GN=PSEN2 PE=1 SV=1	3	1	1	1	0	0	1	0	0	0	1	0	0	0	1	0	2.9	2.9	2.9	50.14	448	448;129;481	0.00035436	3.4502			By MS/MS		0	0	2.9	0	10727	0	0	10727	0	0	0	0	0	0
Q8TAG9;B1AP46;E7EW84	Q8TAG9;B1AP46;E7EW84	1;1;1	1;1;1	1;1;1	Exocyst complex component 6	EXOC6	sp|Q8TAG9|EXOC6_HUMAN Exocyst complex component 6 OS=Homo sapiens OX=9606 GN=EXOC6 PE=1 SV=3;tr|B1AP46|B1AP46_HUMAN Exocyst complex component 6 OS=Homo sapiens OX=9606 GN=EXOC6 PE=1 SV=1;tr|E7EW84|E7EW84_HUMAN Exocyst complex component OS=Homo sapiens OX=9	3	1	1	1	1	1	1	0	1	1	1	0	1	1	1	0	1.9	1.9	1.9	93.721	804	804;153;701	0	8.021	By MS/MS	By MS/MS	By MS/MS		1.9	1.9	1.9	0	85760	23646	19044	43070	0	0	0	0	0	1
P35610;B1APM4	P35610;B1APM4	3;3	3;3	3;3	Sterol O-acyltransferase 1	SOAT1	sp|P35610|SOAT1_HUMAN Sterol O-acyltransferase 1 OS=Homo sapiens OX=9606 GN=SOAT1 PE=1 SV=3;tr|B1APM4|B1APM4_HUMAN Sterol O-acyltransferase 1 (Fragment) OS=Homo sapiens OX=9606 GN=SOAT1 PE=1 SV=1	2	3	3	3	0	1	3	2	0	1	3	2	0	1	3	2	8.4	8.4	8.4	64.734	550	550;260	0	7.3345		By MS/MS	By MS/MS	By MS/MS	0	2.9	8.4	5.8	256700	0	14937	199170	42596	0	0	100200	62086	0
O75618;V9GY27;B1AQP5	O75618;V9GY27;B1AQP5	1;1;1	1;1;1	1;1;1	Death effector domain-containing protein	DEDD	sp|O75618|DEDD_HUMAN Death effector domain-containing protein OS=Homo sapiens OX=9606 GN=DEDD PE=1 SV=1;tr|V9GY27|V9GY27_HUMAN Death effector domain-containing protein (Fragment) OS=Homo sapiens OX=9606 GN=DEDD PE=1 SV=1;tr|B1AQP5|B1AQP5_HUMAN Death effect	3	1	1	1	1	1	1	1	1	1	1	1	1	1	1	1	2.5	2.5	2.5	36.794	318	318;287;348	0.012446	1.3917	By MS/MS	By MS/MS	By MS/MS	By matching	2.5	2.5	2.5	2.5	82551	14602	24280	26276	17392	0	0	0	0	1
P49760;B1AVT0	P49760;B1AVT0	1;1	1;1	1;1	Dual specificity protein kinase CLK2	CLK2	sp|P49760|CLK2_HUMAN Dual specificity protein kinase CLK2 OS=Homo sapiens OX=9606 GN=CLK2 PE=1 SV=1;tr|B1AVT0|B1AVT0_HUMAN Dual-specificity protein kinase CLK2 OS=Homo sapiens OX=9606 GN=CLK2 PE=1 SV=1	2	1	1	1	0	0	1	0	0	0	1	0	0	0	1	0	1.6	1.6	1.6	60.089	499	499;497	0.042028	0.79141			By MS/MS		0	0	1.6	0	69697	0	0	69697	0	0	0	0	0	0
P51812;B1AXG1;B4DG22;B7ZB17;Q6P0Q8;F2Z2J1;B7Z3B5;A0A669KBJ4;D6R910;E9PMM7;O15021;E7ERL6;A0A2R8Y7S9;Q15349;Q9Y2H9;Q9UK32;O60307;V9GXZ1	P51812;B1AXG1;B4DG22;B7ZB17	3;3;3;3;1;1;1;1;1;1;1;1;1;1;1;1;1;1	1;1;1;1;0;0;0;0;0;0;0;0;0;0;0;0;0;0	1;1;1;1;0;0;0;0;0;0;0;0;0;0;0;0;0;0	Ribosomal protein S6 kinase alpha-3	RPS6KA3	sp|P51812|KS6A3_HUMAN Ribosomal protein S6 kinase alpha-3 OS=Homo sapiens OX=9606 GN=RPS6KA3 PE=1 SV=1;tr|B1AXG1|B1AXG1_HUMAN Non-specific serine/threonine protein kinase OS=Homo sapiens OX=9606 GN=RPS6KA3 PE=1 SV=2;tr|B4DG22|B4DG22_HUMAN Non-specific seri	18	3	1	1	2	2	3	2	0	0	1	0	0	0	1	0	5	1.8	1.8	83.735	740	740;711;711;712;1798;758;644;1655;125;112;2623;791;144;733;1570;745;1309;787	0.016838	1.2158	By matching	By matching	By MS/MS	By matching	3.2	3.2	5	3.2	22441	0	0	22441	0	0	0	0	0	0
G3V4W0;B2R5W2;B4DY08;G3V4C1;G3V2D6;G3V251;G3V5V7;G3V5X6;G3V3K6;A0A0G2JNQ3;O60812;B2RXH8;B7ZW38;B4DSU6;P0DMR1;A0A0G2JPF8;G3V4M8;G3V2H6	G3V4W0;B2R5W2;B4DY08;G3V4C1;G3V2D6;G3V251	19;19;19;18;12;10;9;9;9;8;8;8;7;7;7;7;6;5	19;19;19;18;12;10;9;9;9;8;8;8;7;7;7;7;6;5	3;3;3;3;3;3;0;2;2;0;0;0;0;0;0;0;0;0		HNRNPC	tr|G3V4W0|G3V4W0_HUMAN Heterogeneous nuclear ribonucleoproteins C1/C2 (Fragment) OS=Homo sapiens OX=9606 GN=HNRNPC PE=1 SV=1;tr|B2R5W2|B2R5W2_HUMAN Heterogeneous nuclear ribonucleoproteins C1/C2 OS=Homo sapiens OX=9606 GN=HNRNPC PE=1 SV=1;tr|B4DY08|B4DY08_	18	19	19	3	16	18	19	18	16	18	19	18	2	3	3	2	57.3	57.3	9.2	28.916	262	262;290;288;292;214;126;180;117;121;293;293;293;293;147;293;293;66;54	0	169.02	By MS/MS	By MS/MS	By MS/MS	By MS/MS	56.9	57.3	57.3	56.9	63071000	11504000	15657000	17637000	18273000	2346400	3218500	3646000	3876400	23
B2RTY4;H3BU05;H3BV44;H3BRD5	B2RTY4;H3BU05;H3BV44;H3BRD5	2;1;1;1	2;1;1;1	2;1;1;1	Unconventional myosin-IXa	MYO9A	sp|B2RTY4|MYO9A_HUMAN Unconventional myosin-IXa OS=Homo sapiens OX=9606 GN=MYO9A PE=1 SV=2;tr|H3BU05|H3BU05_HUMAN Unconventional myosin-IXa (Fragment) OS=Homo sapiens OX=9606 GN=MYO9A PE=1 SV=1;tr|H3BV44|H3BV44_HUMAN Unconventional myosin-IXa (Fragment) OS	4	2	2	2	1	0	2	1	1	0	2	1	1	0	2	1	2	2	2	292.7	2548	2548;463;1398;2396	0.026155	0.94603	By matching		By MS/MS	By matching	1.3	0	2	1.3	1870000	519940	0	671510	678580	0	0	0	0	0
Q6NYC1;B2WTI3;B2WTI4;K7EJU9	Q6NYC1;B2WTI3;B2WTI4;K7EJU9	2;2;2;2	2;2;2;2	2;2;2;2	Bifunctional arginine demethylase and lysyl-hydroxylase JMJD6	JMJD6	sp|Q6NYC1|JMJD6_HUMAN Bifunctional arginine demethylase and lysyl-hydroxylase JMJD6 OS=Homo sapiens OX=9606 GN=JMJD6 PE=1 SV=1;tr|B2WTI3|B2WTI3_HUMAN Bifunctional arginine demethylase and lysyl-hydroxylase JMJD6 OS=Homo sapiens OX=9606 GN=JMJD6 PE=1 SV=1;t	4	2	2	2	0	0	1	1	0	0	1	1	0	0	1	1	8.4	8.4	8.4	46.461	403	403;335;361;395	0	10.383			By MS/MS	By MS/MS	0	0	5	3.5	34958	0	0	6734.9	28223	0	0	0	0	0
O15372;B3KS98;A0A087WZK9;E5RJT0;E5RGU4;E5RFH0;E5RFW7;E5RHC7;E5RH59	O15372;B3KS98;A0A087WZK9;E5RJT0;E5RGU4	12;12;11;9;6;3;2;1;1	12;12;11;9;6;3;2;1;1	12;12;11;9;6;3;2;1;1	Eukaryotic translation initiation factor 3 subunit H	EIF3H	sp|O15372|EIF3H_HUMAN Eukaryotic translation initiation factor 3 subunit H OS=Homo sapiens OX=9606 GN=EIF3H PE=1 SV=1;tr|B3KS98|B3KS98_HUMAN Eukaryotic translation initiation factor 3 subunit H OS=Homo sapiens OX=9606 GN=EIF3H PE=1 SV=1;tr|A0A087WZK9|A0A08	9	12	12	12	5	5	12	6	5	5	12	6	5	5	12	6	50.6	50.6	50.6	39.93	352	352;366;349;244;235;170;97;46;56	0	37.417	By MS/MS	By MS/MS	By MS/MS	By MS/MS	24.1	22.4	50.6	28.4	1706600	128230	297740	1107200	173410	64977	109920	266560	72303	3
Q8TBK6;B3KVL5	Q8TBK6;B3KVL5	1;1	1;1	1;1	Zinc finger CCHC domain-containing protein 10	ZCCHC10	sp|Q8TBK6|ZCH10_HUMAN Zinc finger CCHC domain-containing protein 10 OS=Homo sapiens OX=9606 GN=ZCCHC10 PE=1 SV=1;tr|B3KVL5|B3KVL5_HUMAN Zinc finger CCHC domain-containing protein 10 OS=Homo sapiens OX=9606 GN=ZCCHC10 PE=1 SV=1	2	1	1	1	1	1	1	1	1	1	1	1	1	1	1	1	7.3	7.3	7.3	20.966	192	192;186	0.00037467	4.1111	By MS/MS	By MS/MS	By MS/MS	By MS/MS	7.3	7.3	7.3	7.3	218970	52543	53666	71461	41303	0	0	0	0	1
Q9H3R5;B3KVZ3;H0Y9E6;D6RBJ6	Q9H3R5;B3KVZ3;H0Y9E6	3;3;2;1	3;3;2;1	3;3;2;1	Centromere protein H	CENPH	sp|Q9H3R5|CENPH_HUMAN Centromere protein H OS=Homo sapiens OX=9606 GN=CENPH PE=1 SV=1;tr|B3KVZ3|B3KVZ3_HUMAN Centromere protein H OS=Homo sapiens OX=9606 GN=CENPH PE=1 SV=1;tr|H0Y9E6|H0Y9E6_HUMAN Centromere protein H (Fragment) OS=Homo sapiens OX=9606 GN=C	4	3	3	3	1	2	2	1	1	2	2	1	1	2	2	1	18.2	18.2	18.2	28.481	247	247;228;187;98	0	6.044	By MS/MS	By MS/MS	By MS/MS	By MS/MS	7.3	10.5	15	7.3	264160	46405	87621	85984	44147	0	0	0	0	1
P12081;B3KWE1;B4DDD8;B4E1C5;E7ETE2;P49590;A0A2R8Y6I1;A0A2R8Y3N3;A0A2R8Y5P7;A0A2R8Y4X6;A0A2R8Y5E8;D6RJE6;B4DQ67;D6RB22	P12081;B3KWE1;B4DDD8;B4E1C5	7;7;6;5;3;2;2;2;2;1;1;1;1;1	7;7;6;5;3;2;2;2;2;1;1;1;1;1	7;7;6;5;3;2;2;2;2;1;1;1;1;1	Histidine--tRNA ligase, cytoplasmic	HARS	sp|P12081|HARS1_HUMAN Histidine--tRNA ligase, cytoplasmic OS=Homo sapiens OX=9606 GN=HARS1 PE=1 SV=2;tr|B3KWE1|B3KWE1_HUMAN Histidine--tRNA ligase, cytoplasmic OS=Homo sapiens OX=9606 GN=HARS1 PE=1 SV=1;tr|B4DDD8|B4DDD8_HUMAN Histidine--tRNA ligase, cytopl	14	7	7	7	0	0	7	1	0	0	7	1	0	0	7	1	15.1	15.1	15.1	57.41	509	509;440;435;395;288;506;436;473;512;160;219;293;334;399	0	16.718			By MS/MS	By MS/MS	0	0	15.1	4.3	439970	0	0	408350	31616	0	0	0	0	0
O14735;H3BUR9;B3KY94	O14735;H3BUR9;B3KY94	1;1;1	1;1;1	1;1;1	CDP-diacylglycerol--inositol 3-phosphatidyltransferase	CDIPT	sp|O14735|CDIPT_HUMAN CDP-diacylglycerol--inositol 3-phosphatidyltransferase OS=Homo sapiens OX=9606 GN=CDIPT PE=1 SV=1;tr|H3BUR9|H3BUR9_HUMAN CDP-diacylglycerol--inositol 3-phosphatidyltransferase OS=Homo sapiens OX=9606 GN=CDIPT PE=1 SV=1;tr|B3KY94|B3KY9	3	1	1	1	1	1	1	1	1	1	1	1	1	1	1	1	5.2	5.2	5.2	23.539	213	213;157;237	0.00096154	2.4259	By MS/MS	By MS/MS	By MS/MS	By matching	5.2	5.2	5.2	5.2	203700	40686	60825	60833	41352	0	0	0	0	1
Q5SRD1;O14925;B4DDK6	Q5SRD1;O14925;B4DDK6	1;1;1	1;1;1	1;1;1	Putative mitochondrial import inner membrane translocase subunit Tim23B;Mitochondrial import inner membrane translocase subunit Tim23	TIMM23B;TIMM23	sp|Q5SRD1|TI23B_HUMAN Putative mitochondrial import inner membrane translocase subunit Tim23B OS=Homo sapiens OX=9606 GN=TIMM23B PE=5 SV=2;sp|O14925|TIM23_HUMAN Mitochondrial import inner membrane translocase subunit Tim23 OS=Homo sapiens OX=9606 GN=TIMM23	3	1	1	1	0	0	1	0	0	0	1	0	0	0	1	0	6.6	6.6	6.6	28.048	257	257;209;140	0.0012698	2.3345			By MS/MS		0	0	6.6	0	137970	0	0	137970	0	0	0	0	0	0
B4DEH8;G3V4T2	B4DEH8;G3V4T2	4;4	1;1	1;1		PABPN1	tr|B4DEH8|B4DEH8_HUMAN Polyadenylate-binding protein 2 OS=Homo sapiens OX=9606 GN=PABPN1 PE=1 SV=1;tr|G3V4T2|G3V4T2_HUMAN Polyadenylate-binding protein 2 OS=Homo sapiens OX=9606 GN=PABPN1 PE=1 SV=1	2	4	1	1	2	3	4	3	0	1	1	1	0	1	1	1	37.5	10.1	10.1	18.99	168	168;178	0.00038153	4.368	By matching	By MS/MS	By MS/MS	By MS/MS	14.9	25	37.5	25	171330	0	43241	70403	57682	0	0	0	0	0
Q13772;B4DF87;B4DZ85	Q13772;B4DF87;B4DZ85	2;2;1	2;2;1	2;2;1	Nuclear receptor coactivator 4	NCOA4	sp|Q13772|NCOA4_HUMAN Nuclear receptor coactivator 4 OS=Homo sapiens OX=9606 GN=NCOA4 PE=1 SV=1;tr|B4DF87|B4DF87_HUMAN Nuclear receptor coactivator 4 OS=Homo sapiens OX=9606 GN=NCOA4 PE=1 SV=1;tr|B4DZ85|B4DZ85_HUMAN Nuclear receptor coactivator 4 OS=Homo s	3	2	2	2	2	2	2	0	2	2	2	0	2	2	2	0	6.2	6.2	6.2	69.725	614	614;514;448	0	14.752	By MS/MS	By MS/MS	By MS/MS		6.2	6.2	6.2	0	165190	48618	33845	82722	0	38109	18906	67480	0	2
Q9UGK8;H0YD20;H0YE53;E9PR50;B4DFC0;E9PMV6;H0YEL8;G3V1B4	Q9UGK8;H0YD20;H0YE53;E9PR50;B4DFC0;E9PMV6;H0YEL8;G3V1B4	1;1;1;1;1;1;1;1	1;1;1;1;1;1;1;1	1;1;1;1;1;1;1;1	Secretion-regulating guanine nucleotide exchange factor	SERGEF	sp|Q9UGK8|SRGEF_HUMAN Secretion-regulating guanine nucleotide exchange factor OS=Homo sapiens OX=9606 GN=SERGEF PE=1 SV=2;tr|H0YD20|H0YD20_HUMAN Secretion-regulating guanine nucleotide exchange factor (Fragment) OS=Homo sapiens OX=9606 GN=SERGEF PE=1 SV=1;	8	1	1	1	1	1	1	1	1	1	1	1	1	1	1	1	2.2	2.2	2.2	48.981	458	458;126;144;164;174;228;299;354	0.022715	1.027	By matching	By MS/MS	By MS/MS	By MS/MS	2.2	2.2	2.2	2.2	1326900	216970	214400	452100	443460	0	0	0	0	0
B4DGI9;A0A1B0GW91;A0A1B0GVB8;A0A1B0GWD5;E9PH57;A0A1B0GVR6;H3BTP3;A0A590UK26;H3BPJ7;P15884;P15923;K7ERZ7;K7EKB9;K7EPS2;A0A494C1R3;A0A0D9SGH7;A0A0D9SG78;H0YML2	B4DGI9	14;4;4;4;4;4;4;4;4;4;2;2;2;2;2;1;1;1	1;0;0;0;0;0;0;0;0;0;0;0;0;0;0;0;0;0	0;0;0;0;0;0;0;0;0;0;0;0;0;0;0;0;0;0		TCF12	tr|B4DGI9|B4DGI9_HUMAN Transcription factor 12 (Fragment) OS=Homo sapiens OX=9606 GN=TCF12 PE=1 SV=1	18	14	1	0	11	13	14	10	1	1	1	1	0	0	0	0	31.5	3.2	0	71.855	666	666;455;631;541;773;680;677;670;642;667;654;204;179;165;139;81;315;58	1	-2	By MS/MS	By matching	By MS/MS	By matching	28.7	28.7	31.5	28.4	2865800	986400	892690	716540	270150	0	0	0	0	1
P61201;B4DIH5;H0YM03;H0YKU5	P61201;B4DIH5	4;4;1;1	4;4;1;1	4;4;1;1	COP9 signalosome complex subunit 2	COPS2	sp|P61201|CSN2_HUMAN COP9 signalosome complex subunit 2 OS=Homo sapiens OX=9606 GN=COPS2 PE=1 SV=1;tr|B4DIH5|B4DIH5_HUMAN COP9 signalosome complex subunit 2 OS=Homo sapiens OX=9606 GN=COPS2 PE=1 SV=1	4	4	4	4	0	0	4	0	0	0	4	0	0	0	4	0	10.4	10.4	10.4	51.596	443	443;379;183;263	0.0006918	3.2644			By MS/MS		0	0	10.4	0	130150	0	0	130150	0	0	0	0	0	0
P28331;B4DJ81	P28331;B4DJ81	4;4	4;4	4;4	NADH-ubiquinone oxidoreductase 75 kDa subunit, mitochondrial	NDUFS1	sp|P28331|NDUS1_HUMAN NADH-ubiquinone oxidoreductase 75 kDa subunit, mitochondrial OS=Homo sapiens OX=9606 GN=NDUFS1 PE=1 SV=3;tr|B4DJ81|B4DJ81_HUMAN NADH-ubiquinone oxidoreductase 75 kDa subunit, mitochondrial OS=Homo sapiens OX=9606 GN=NDUFS1 PE=1 SV=1	2	4	4	4	0	0	4	0	0	0	4	0	0	0	4	0	9.9	9.9	9.9	79.467	727	727;611	0	5.7022			By MS/MS		0	0	9.9	0	362560	0	0	362560	0	0	0	0	0	0
Q13610;B4DJV5	Q13610;B4DJV5	2;2	2;2	2;2	Periodic tryptophan protein 1 homolog	PWP1	sp|Q13610|PWP1_HUMAN Periodic tryptophan protein 1 homolog OS=Homo sapiens OX=9606 GN=PWP1 PE=1 SV=1;tr|B4DJV5|B4DJV5_HUMAN Periodic tryptophan protein 1 homolog OS=Homo sapiens OX=9606 GN=PWP1 PE=1 SV=1	2	2	2	2	0	2	2	1	0	2	2	1	0	2	2	1	6.2	6.2	6.2	55.827	501	501;439	0	5.798		By MS/MS	By MS/MS	By MS/MS	0	6.2	6.2	3	196720	0	50434	126470	19812	0	29668	86110	0	0
P49589;B4DKY1	P49589;B4DKY1	3;3	3;3	3;3	Cysteine--tRNA ligase, cytoplasmic	CARS	sp|P49589|SYCC_HUMAN Cysteine--tRNA ligase, cytoplasmic OS=Homo sapiens OX=9606 GN=CARS1 PE=1 SV=3;tr|B4DKY1|B4DKY1_HUMAN Cysteine--tRNA ligase, cytoplasmic OS=Homo sapiens OX=9606 GN=CARS1 PE=1 SV=1	2	3	3	3	0	0	3	0	0	0	3	0	0	0	3	0	5.3	5.3	5.3	85.472	748	748;739	0.00068166	3.1026			By MS/MS		0	0	5.3	0	103730	0	0	103730	0	0	0	0	0	0
Q9UBX3;B4DLN1;F6RGN5;I3L1E8	Q9UBX3;B4DLN1;F6RGN5	6;6;4;2	6;6;4;2	6;6;4;2	Mitochondrial dicarboxylate carrier	SLC25A10	sp|Q9UBX3|DIC_HUMAN Mitochondrial dicarboxylate carrier OS=Homo sapiens OX=9606 GN=SLC25A10 PE=1 SV=2;tr|B4DLN1|B4DLN1_HUMAN cDNA FLJ60124, highly similar to Mitochondrial dicarboxylate carrier OS=Homo sapiens OX=9606 PE=2 SV=1;tr|F6RGN5|F6RGN5_HUMAN Mitoc	4	6	6	6	1	0	6	4	1	0	6	4	1	0	6	4	27.9	27.9	27.9	31.282	287	287;442;406;113	0	52.825	By matching		By MS/MS	By MS/MS	3.5	0	27.9	18.5	367910	7395.9	0	272830	87681	0	0	116720	53669	0
Q14558;B4DP31;C9J168;C9JUN4;C9JKT9	Q14558;B4DP31;C9J168;C9JUN4	4;4;3;2;1	3;3;2;2;1	3;3;2;2;1	Phosphoribosyl pyrophosphate synthase-associated protein 1	PRPSAP1	sp|Q14558|KPRA_HUMAN Phosphoribosyl pyrophosphate synthase-associated protein 1 OS=Homo sapiens OX=9606 GN=PRPSAP1 PE=1 SV=2;tr|B4DP31|B4DP31_HUMAN Phosphoribosyl pyrophosphate synthase-associated protein 1 OS=Homo sapiens OX=9606 GN=PRPSAP1 PE=1 SV=1;tr|C	5	4	3	3	1	1	4	1	0	0	3	0	0	0	3	0	16.6	12.6	12.6	39.393	356	356;282;230;157;89	0.00037566	4.1475	By matching	By matching	By MS/MS	By matching	3.9	3.9	16.6	3.9	1653300	0	0	1653300	0	0	0	0	0	0
O95249;E9PCW1;F6RU00;B4DQA8;K7EJC8	O95249;E9PCW1;F6RU00;B4DQA8;K7EJC8	1;1;1;1;1	1;1;1;1;1	1;1;1;1;1	Golgi SNAP receptor complex member 1	GOSR1	sp|O95249|GOSR1_HUMAN Golgi SNAP receptor complex member 1 OS=Homo sapiens OX=9606 GN=GOSR1 PE=1 SV=1;tr|E9PCW1|E9PCW1_HUMAN Golgi SNAP receptor complex member 1 OS=Homo sapiens OX=9606 GN=GOSR1 PE=1 SV=1;tr|F6RU00|F6RU00_HUMAN Golgi SNAP receptor complex	5	1	1	1	0	1	0	1	0	1	0	1	0	1	0	1	5.2	5.2	5.2	28.612	250	250;248;81;174;236	0.001263	2.2764		By MS/MS		By MS/MS	0	5.2	0	5.2	59519	0	40011	0	19508	0	0	0	0	0
Q96IU4;B4DQI4;F8W9U3	Q96IU4;B4DQI4;F8W9U3	1;1;1	1;1;1	1;1;1	Alpha/beta hydrolase domain-containing protein 14B	ABHD14B	sp|Q96IU4|ABHEB_HUMAN Protein ABHD14B OS=Homo sapiens OX=9606 GN=ABHD14B PE=1 SV=1;tr|B4DQI4|B4DQI4_HUMAN Protein ABHD14B OS=Homo sapiens OX=9606 GN=ABHD14B PE=1 SV=1;tr|F8W9U3|F8W9U3_HUMAN Protein ABHD14B OS=Homo sapiens OX=9606 GN=ABHD14B PE=1 SV=1	3	1	1	1	0	1	1	1	0	1	1	1	0	1	1	1	6.7	6.7	6.7	22.345	210	210;188;208	0.018461	1.1354		By matching	By MS/MS	By matching	0	6.7	6.7	6.7	44183	0	2533.9	34362	7287.1	0	0	0	0	0
P61619;B4DR61;Q9H9S3;F8W776;Q8TC24;H7C1Q9;C9JXC6;H7C069;A6NK38;F2Z2C7;A6NIF9;C9JJV4;H7C1S8	P61619;B4DR61;Q9H9S3;F8W776;Q8TC24	9;9;5;5;5;3;3;3;3;3;3;3;1	9;9;5;5;5;3;3;3;3;3;3;3;1	9;9;5;5;5;3;3;3;3;3;3;3;1	Protein transport protein Sec61 subunit alpha isoform 1;Protein transport protein Sec61 subunit alpha isoform 2	SEC61A1;SEC61A2	sp|P61619|S61A1_HUMAN Protein transport protein Sec61 subunit alpha isoform 1 OS=Homo sapiens OX=9606 GN=SEC61A1 PE=1 SV=2;tr|B4DR61|B4DR61_HUMAN Protein transport protein Sec61 subunit alpha isoform 1 OS=Homo sapiens OX=9606 GN=SEC61A1 PE=1 SV=1;sp|Q9H9S3	13	9	9	9	0	3	9	5	0	3	9	5	0	3	9	5	25	25	25	52.264	476	476;482;476;410;418;94;101;145;159;162;168;189;228	0	32.141		By MS/MS	By MS/MS	By MS/MS	0	6.3	25	14.5	805680	0	132840	560340	112500	0	48434	189060	62399	0
Q13126;B4DUC8;J3QSB7;F2Z2F3;F8WES2;A0A2R8Y4K0;J3KRN1	Q13126;B4DUC8;J3QSB7;F2Z2F3	6;6;5;4;2;1;1	6;6;5;4;2;1;1	6;6;5;4;2;1;1	S-methyl-5-thioadenosine phosphorylase;Purine nucleoside phosphorylase	MTAP	sp|Q13126|MTAP_HUMAN S-methyl-5-thioadenosine phosphorylase OS=Homo sapiens OX=9606 GN=MTAP PE=1 SV=2;tr|B4DUC8|B4DUC8_HUMAN S-methyl-5-thioadenosine phosphorylase OS=Homo sapiens OX=9606 GN=MTAP PE=1 SV=1;tr|J3QSB7|J3QSB7_HUMAN Purine nucleoside phospho	7	6	6	6	1	1	6	4	1	1	6	4	1	1	6	4	34.3	34.3	34.3	31.236	283	283;300;242;143;50;55;112	0	25.687	By matching	By MS/MS	By MS/MS	By MS/MS	8.1	6	34.3	27.2	893330	4724.2	25581	706950	156070	0	0	198610	50876	0
Q9UQB8;I3L3C6;B4DWA1;I3L4C2	Q9UQB8;I3L3C6;B4DWA1;I3L4C2	1;1;1;1	1;1;1;1	1;1;1;1	Brain-specific angiogenesis inhibitor 1-associated protein 2	BAIAP2	sp|Q9UQB8|BAIP2_HUMAN Brain-specific angiogenesis inhibitor 1-associated protein 2 OS=Homo sapiens OX=9606 GN=BAIAP2 PE=1 SV=1;tr|I3L3C6|I3L3C6_HUMAN Brain-specific angiogenesis inhibitor 1-associated protein 2 (Fragment) OS=Homo sapiens OX=9606 GN=BAIAP2	4	1	1	1	0	0	1	0	0	0	1	0	0	0	1	0	3.8	3.8	3.8	60.867	552	552;216;375;553	0.0036254	1.8704			By MS/MS		0	0	3.8	0	35880	0	0	35880	0	0	0	0	0	0
Q5VSY0;C9J9D2;B4DXS0	Q5VSY0;C9J9D2;B4DXS0	1;1;1	1;1;1	1;1;1	G kinase-anchoring protein 1	GKAP1	sp|Q5VSY0|GKAP1_HUMAN G kinase-anchoring protein 1 OS=Homo sapiens OX=9606 GN=GKAP1 PE=1 SV=2;tr|C9J9D2|C9J9D2_HUMAN G kinase-anchoring protein 1 (Fragment) OS=Homo sapiens OX=9606 GN=GKAP1 PE=1 SV=1;tr|B4DXS0|B4DXS0_HUMAN G kinase-anchoring protein 1 OS=H	3	1	1	1	1	1	0	0	1	1	0	0	1	1	0	0	3.8	3.8	3.8	42.078	366	366;54;126	0.00036023	3.5942	By matching	By MS/MS			3.8	3.8	0	0	60149	29790	30359	0	0	0	0	0	0	0
P61158;B4DXW1;F8WDR7;Q9P1U1;Q9C0K3;A0A0A0MTI9;H7C4J1;C9IZN3	P61158;B4DXW1;F8WDR7	8;8;4;1;1;1;1;1	8;8;4;1;1;1;1;1	8;8;4;1;1;1;1;1	Actin-related protein 3	ACTR3	sp|P61158|ARP3_HUMAN Actin-related protein 3 OS=Homo sapiens OX=9606 GN=ACTR3 PE=1 SV=3;tr|B4DXW1|B4DXW1_HUMAN Actin-related protein 3 OS=Homo sapiens OX=9606 GN=ACTR3 PE=1 SV=1;tr|F8WDR7|F8WDR7_HUMAN Actin-related protein 3 (Fragment) OS=Homo sapiens OX=9	8	8	8	8	0	1	8	4	0	1	8	4	0	1	8	4	27	27	27	47.371	418	418;367;84;418;210;189;208;222	0	17.075		By matching	By MS/MS	By MS/MS	0	2.9	27	12.7	804100	0	15339	698750	90011	0	0	152640	34948	0
P51114;B4DXZ6;E7EU85;E9PFF5;C9JZE0;C9JY20;C9JAJ4;C9IZ22;H7C4S4	P51114;B4DXZ6;E7EU85;E9PFF5	16;16;13;13;4;4;2;1;1	16;16;13;13;4;4;2;1;1	13;13;10;10;4;4;2;1;1	Fragile X mental retardation syndrome-related protein 1	FXR1	sp|P51114|FXR1_HUMAN Fragile X mental retardation syndrome-related protein 1 OS=Homo sapiens OX=9606 GN=FXR1 PE=1 SV=3;tr|B4DXZ6|B4DXZ6_HUMAN Fragile X mental retardation syndrome-related protein 1 OS=Homo sapiens OX=9606 GN=FXR1 PE=1 SV=1;tr|E7EU85|E7EU85	9	16	16	13	11	15	16	11	11	15	16	11	9	12	13	9	25.4	25.4	22.1	69.72	621	621;608;454;490;119;123;151;94;246	0	37.877	By MS/MS	By MS/MS	By MS/MS	By MS/MS	22.2	23.2	25.4	20.6	2764900	490010	893300	913840	467780	123340	197900	190380	116550	8
Q12905;B4DY09;X6R6Z1;A0A0A0MRL0	Q12905;B4DY09	15;15;7;6	15;15;7;6	15;15;7;6	Interleukin enhancer-binding factor 2	ILF2	sp|Q12905|ILF2_HUMAN Interleukin enhancer-binding factor 2 OS=Homo sapiens OX=9606 GN=ILF2 PE=1 SV=2;tr|B4DY09|B4DY09_HUMAN Interleukin enhancer-binding factor 2 OS=Homo sapiens OX=9606 GN=ILF2 PE=1 SV=1	4	15	15	15	1	4	15	7	1	4	15	7	1	4	15	7	51.5	51.5	51.5	43.062	390	390;352;115;150	0	45.362	By matching	By MS/MS	By MS/MS	By MS/MS	2.8	15.9	51.5	20.8	2752300	15044	76848	2374900	285530	0	22063	403850	74400	0
Q86VG3;E9PPH4;B4DYW4	Q86VG3;E9PPH4;B4DYW4	1;1;1	1;1;1	1;1;1	Uncharacterized protein C11orf74	C11orf74	sp|Q86VG3|IFTAP_HUMAN Intraflagellar transport-associated protein OS=Homo sapiens OX=9606 GN=IFTAP PE=1 SV=1;tr|E9PPH4|E9PPH4_HUMAN Intraflagellar transport-associated protein (Fragment) OS=Homo sapiens OX=9606 GN=IFTAP PE=1 SV=1;tr|B4DYW4|B4DYW4_HUMAN Int	3	1	1	1	0	1	1	1	0	1	1	1	0	1	1	1	7.2	7.2	7.2	25.407	221	221;83;109	0.00096339	2.4383		By MS/MS	By MS/MS	By MS/MS	0	7.2	7.2	7.2	104510	0	32964	55152	16395	0	0	0	0	0
P50542;B4E0T2;J3KPV0;F5H5C0;H0YGT8;F5GZ41;F5H0L9;F5GYB4;F5H3X7	P50542;B4E0T2	13;13;3;2;1;1;1;1;1	13;13;3;2;1;1;1;1;1	13;13;3;2;1;1;1;1;1	Peroxisomal targeting signal 1 receptor	PEX5	sp|P50542|PEX5_HUMAN Peroxisomal targeting signal 1 receptor OS=Homo sapiens OX=9606 GN=PEX5 PE=1 SV=3;tr|B4E0T2|B4E0T2_HUMAN Peroxisomal targeting signal 1 receptor OS=Homo sapiens OX=9606 GN=PEX5 PE=1 SV=1	9	13	13	13	9	7	12	10	9	7	12	10	9	7	12	10	28.3	28.3	28.3	70.864	639	639;660;410;272;31;115;118;128;248	0	37.786	By MS/MS	By MS/MS	By MS/MS	By MS/MS	21.1	15.3	27.1	25.4	2573000	609270	570680	774590	618440	193770	222230	371310	221340	7
Q9P289;Q8NBY1;B4E0Y9;C9JJV0;Q5JV98	Q9P289;Q8NBY1;B4E0Y9	6;6;6;2;1	6;6;6;2;1	2;2;2;0;0	Serine/threonine-protein kinase 26	STK26	sp|Q9P289|STK26_HUMAN Serine/threonine-protein kinase 26 OS=Homo sapiens OX=9606 GN=STK26 PE=1 SV=2;tr|Q8NBY1|Q8NBY1_HUMAN Serine/threonine-protein kinase 26 OS=Homo sapiens OX=9606 GN=STK26 PE=1 SV=1;tr|B4E0Y9|B4E0Y9_HUMAN Serine/threonine-protein kinase	5	6	6	2	1	2	6	3	1	2	6	3	0	1	2	1	18	18	5.5	46.528	416	416;392;438;79;209	0	11.778	By MS/MS	By MS/MS	By MS/MS	By MS/MS	4.1	7.5	18	10.6	783090	33825	68847	593330	87087	0	43417	151400	39586	1
Q9BUN8;B4E1G1;E5RGY0	Q9BUN8;B4E1G1;E5RGY0	1;1;1	1;1;1	1;1;1	Derlin-1	DERL1	sp|Q9BUN8|DERL1_HUMAN Derlin-1 OS=Homo sapiens OX=9606 GN=DERL1 PE=1 SV=1;tr|B4E1G1|B4E1G1_HUMAN Derlin OS=Homo sapiens OX=9606 GN=DERL1 PE=1 SV=1;tr|E5RGY0|E5RGY0_HUMAN Derlin OS=Homo sapiens OX=9606 GN=DERL1 PE=1 SV=1	3	1	1	1	0	1	1	1	0	1	1	1	0	1	1	1	4.4	4.4	4.4	28.8	251	251;151;151	0.00096712	2.4902		By MS/MS	By MS/MS	By MS/MS	0	4.4	4.4	4.4	186570	0	52687	78389	55490	0	0	0	0	0
O14730;B4E1Q4	O14730;B4E1Q4	3;3	3;3	3;3	Serine/threonine-protein kinase RIO3	RIOK3	sp|O14730|RIOK3_HUMAN Serine/threonine-protein kinase RIO3 OS=Homo sapiens OX=9606 GN=RIOK3 PE=1 SV=2;tr|B4E1Q4|B4E1Q4_HUMAN Serine/threonine-protein kinase RIO3 OS=Homo sapiens OX=9606 GN=RIOK3 PE=1 SV=1	2	3	3	3	2	1	2	1	2	1	2	1	2	1	2	1	8.9	8.9	8.9	59.092	519	519;503	0	5.2476	By MS/MS	By MS/MS	By MS/MS	By matching	5.2	3.5	7.1	3.5	218430	82138	33271	81355	21670	0	0	0	0	2
Q96RU2;B4E3L3;H0YFT9;H0YFX3;H0YG96;G3V1N5	Q96RU2;B4E3L3;H0YFT9;H0YFX3;H0YG96;G3V1N5	2;2;1;1;1;1	2;2;1;1;1;1	2;2;1;1;1;1	Ubiquitin carboxyl-terminal hydrolase 28;Ubiquitin carboxyl-terminal hydrolase	USP28	sp|Q96RU2|UBP28_HUMAN Ubiquitin carboxyl-terminal hydrolase 28 OS=Homo sapiens OX=9606 GN=USP28 PE=1 SV=1;tr|B4E3L3|B4E3L3_HUMAN Ubiquitin carboxyl-terminal hydrolase OS=Homo sapiens OX=9606 GN=USP28 PE=1 SV=1;tr|H0YFT9|H0YFT9_HUMAN Ubiquitin carboxyl-term	6	2	2	2	2	1	2	1	2	1	2	1	2	1	2	1	2.5	2.5	2.5	122.49	1077	1077;920;194;244;360;753	0.00036443	3.7446	By MS/MS	By MS/MS	By MS/MS	By MS/MS	2.5	1.1	2.5	1.1	86017	27735	15781	32947	9553.5	20997	0	21676	0	2
Q9ULV4;B4E3S0;H0YHL7;F8VV53;F8W1H8;F8VUX3;F8VSA4;F8VRE9;F8VTT6;F8VVB7	Q9ULV4;B4E3S0	11;11;5;2;2;2;2;2;2;2	11;11;5;2;2;2;2;2;2;2	11;11;5;2;2;2;2;2;2;2	Coronin-1C;Coronin	CORO1C	sp|Q9ULV4|COR1C_HUMAN Coronin-1C OS=Homo sapiens OX=9606 GN=CORO1C PE=1 SV=1;tr|B4E3S0|B4E3S0_HUMAN Coronin OS=Homo sapiens OX=9606 GN=CORO1C PE=1 SV=1	10	11	11	11	8	8	10	8	8	8	10	8	8	8	10	8	29.5	29.5	29.5	53.248	474	474;369;165;125;151;159;162;163;169;181	0	69.26	By MS/MS	By MS/MS	By MS/MS	By MS/MS	21.3	20.9	27.4	21.3	3079300	395250	575750	1453500	654850	170180	214200	597700	272650	6
Q96FF9;B5MBX0;H0YCL8	Q96FF9;B5MBX0	3;3;1	3;3;1	3;3;1	Sororin	CDCA5	sp|Q96FF9|CDCA5_HUMAN Sororin OS=Homo sapiens OX=9606 GN=CDCA5 PE=1 SV=1;tr|B5MBX0|B5MBX0_HUMAN Sororin OS=Homo sapiens OX=9606 GN=CDCA5 PE=1 SV=1	3	3	3	3	2	2	3	2	2	2	3	2	2	2	3	2	23.8	23.8	23.8	27.6	252	252;307;70	0	13.541	By MS/MS	By MS/MS	By MS/MS	By MS/MS	11.9	11.9	23.8	11.9	514590	121340	140210	171820	81212	64437	84666	72183	39313	3
Q15435;B5MBZ8;C9JD73;C9J177;H7C003	Q15435;B5MBZ8;C9JD73;C9J177;H7C003	1;1;1;1;1	1;1;1;1;1	1;1;1;1;1	Protein phosphatase 1 regulatory subunit 7	PPP1R7	sp|Q15435|PP1R7_HUMAN Protein phosphatase 1 regulatory subunit 7 OS=Homo sapiens OX=9606 GN=PPP1R7 PE=1 SV=1;tr|B5MBZ8|B5MBZ8_HUMAN Protein phosphatase 1 regulatory subunit 7 OS=Homo sapiens OX=9606 GN=PPP1R7 PE=1 SV=1;tr|C9JD73|C9JD73_HUMAN Protein phosph	5	1	1	1	0	0	1	0	0	0	1	0	0	0	1	0	5	5	5	41.564	360	360;274;282;289;335	0.00066291	2.7595			By MS/MS		0	0	5	0	22233	0	0	22233	0	0	0	0	0	0
Q96G28;B5MC35;B5MD16;B5MCA1	Q96G28;B5MC35;B5MD16;B5MCA1	4;4;4;4	4;4;4;4	4;4;4;4	Cilia- and flagella-associated protein 36	CFAP36	sp|Q96G28|CFA36_HUMAN Cilia- and flagella-associated protein 36 OS=Homo sapiens OX=9606 GN=CFAP36 PE=1 SV=2;tr|B5MC35|B5MC35_HUMAN Cilia- and flagella-associated protein 36 OS=Homo sapiens OX=9606 GN=CFAP36 PE=1 SV=1;tr|B5MD16|B5MD16_HUMAN Cilia- and flage	4	4	4	4	4	4	3	3	4	4	3	3	4	4	3	3	18.1	18.1	18.1	39.446	342	342;218;223;313	0	8.0578	By MS/MS	By MS/MS	By MS/MS	By MS/MS	18.1	18.1	13.5	13.5	800480	188170	190060	266120	156130	63909	61513	124530	75610	4
P35244;B5MC59	P35244;B5MC59	1;1	1;1	1;1	Replication protein A 14 kDa subunit	RPA3	sp|P35244|RFA3_HUMAN Replication protein A 14 kDa subunit OS=Homo sapiens OX=9606 GN=RPA3 PE=1 SV=1;tr|B5MC59|B5MC59_HUMAN Replication protein A 14 kDa subunit OS=Homo sapiens OX=9606 GN=RPA3 PE=1 SV=1	2	1	1	1	0	0	1	1	0	0	1	1	0	0	1	1	14	14	14	13.569	121	121;82	0.00066534	2.8047			By MS/MS	By MS/MS	0	0	14	14	202270	0	0	172240	30030	0	0	0	0	0
Q4FZB7;C9JP58;F8WFA4;B7WNX0;B5MCB3	Q4FZB7;C9JP58;F8WFA4;B7WNX0;B5MCB3	1;1;1;1;1	1;1;1;1;1	1;1;1;1;1	Histone-lysine N-methyltransferase SUV420H1	SUV420H1	sp|Q4FZB7|KMT5B_HUMAN Histone-lysine N-methyltransferase KMT5B OS=Homo sapiens OX=9606 GN=KMT5B PE=1 SV=5;tr|C9JP58|C9JP58_HUMAN Histone-lysine N-methyltransferase KMT5B (Fragment) OS=Homo sapiens OX=9606 GN=KMT5B PE=1 SV=2;tr|F8WFA4|F8WFA4_HUMAN Histone-l	5	1	1	1	0	1	1	1	0	1	1	1	0	1	1	1	1.2	1.2	1.2	99.187	885	885;118;159;370;402	0.042784	0.78474		By matching	By MS/MS	By MS/MS	0	1.2	1.2	1.2	135150	0	18010	85450	31690	0	0	0	0	0
Q9H0E9;H7C2P4;H7C128;H7C179;B5MCW3;H7C127	Q9H0E9;H7C2P4;H7C128;H7C179;B5MCW3;H7C127	1;1;1;1;1;1	1;1;1;1;1;1	1;1;1;1;1;1	Bromodomain-containing protein 8	BRD8	sp|Q9H0E9|BRD8_HUMAN Bromodomain-containing protein 8 OS=Homo sapiens OX=9606 GN=BRD8 PE=1 SV=2;tr|H7C2P4|H7C2P4_HUMAN Bromodomain-containing protein 8 (Fragment) OS=Homo sapiens OX=9606 GN=BRD8 PE=1 SV=1;tr|H7C128|H7C128_HUMAN Bromodomain-containing prote	6	1	1	1	0	0	1	0	0	0	1	0	0	0	1	0	1.1	1.1	1.1	135.33	1235	1235;187;857;861;878;892	0.00035461	3.4537			By MS/MS		0	0	1.1	0	13031	0	0	13031	0	0	0	0	0	0
Q96AA3;B5MDE0	Q96AA3;B5MDE0	1;1	1;1	1;1	Protein RFT1 homolog	RFT1	sp|Q96AA3|RFT1_HUMAN Protein RFT1 homolog OS=Homo sapiens OX=9606 GN=RFT1 PE=1 SV=1;tr|B5MDE0|B5MDE0_HUMAN Protein RFT1 homolog OS=Homo sapiens OX=9606 GN=RFT1 PE=1 SV=1	2	1	1	1	0	1	1	1	0	1	1	1	0	1	1	1	1.8	1.8	1.8	60.335	541	541;502	0.001265	2.2927		By matching	By MS/MS	By MS/MS	0	1.8	1.8	1.8	78880	0	17627	40157	21096	0	0	0	0	0
P62826;B5MDF5;J3KQE5;F5H018;H0YFC6;B4DV51;A0A087X0W0	P62826;B5MDF5;J3KQE5;F5H018;H0YFC6	14;14;13;12;8;5;1	14;14;13;12;8;5;1	14;14;13;12;8;5;1	GTP-binding nuclear protein Ran	RAN	sp|P62826|RAN_HUMAN GTP-binding nuclear protein Ran OS=Homo sapiens OX=9606 GN=RAN PE=1 SV=3;tr|B5MDF5|B5MDF5_HUMAN GTP-binding nuclear protein Ran OS=Homo sapiens OX=9606 GN=RAN PE=1 SV=1;tr|J3KQE5|J3KQE5_HUMAN GTP-binding nuclear protein Ran (Fragment) O	7	14	14	14	13	13	14	13	13	13	14	13	13	13	14	13	45.4	45.4	45.4	24.423	216	216;233;234;198;103;128;53	0	114.6	By MS/MS	By MS/MS	By MS/MS	By MS/MS	44.9	44.9	45.4	44.9	49335000	6644000	9250500	19824000	13616000	1609600	2265800	4586200	3230700	14
Q9P0V9;E7EW69;E7EX04;B5ME97	Q9P0V9;E7EW69;E7EX04;B5ME97	1;1;1;1	1;1;1;1	1;1;1;1	Septin-10	2021-09-10	sp|Q9P0V9|SEP10_HUMAN Septin-10 OS=Homo sapiens OX=9606 GN=SEPTIN10 PE=1 SV=2;tr|E7EW69|E7EW69_HUMAN Septin-10 OS=Homo sapiens OX=9606 GN=SEPTIN10 PE=1 SV=1;tr|E7EX04|E7EX04_HUMAN Septin-10 OS=Homo sapiens OX=9606 GN=SEPTIN10 PE=1 SV=1;tr|B5ME97|B5ME97_HUM	4	1	1	1	1	1	1	0	1	1	1	0	1	1	1	0	3.1	3.1	3.1	52.592	454	454;450;473;544	0.00036805	3.8555	By MS/MS	By MS/MS	By MS/MS		3.1	3.1	3.1	0	63816	13688	13657	36471	0	0	0	0	0	1
Q9HCG8;B7WP74	Q9HCG8;B7WP74	1;1	1;1	1;1	Pre-mRNA-splicing factor CWC22 homolog	CWC22	sp|Q9HCG8|CWC22_HUMAN Pre-mRNA-splicing factor CWC22 homolog OS=Homo sapiens OX=9606 GN=CWC22 PE=1 SV=3;tr|B7WP74|B7WP74_HUMAN Pre-mRNA-splicing factor CWC22 homolog (Fragment) OS=Homo sapiens OX=9606 GN=CWC22 PE=1 SV=1	2	1	1	1	0	0	1	0	0	0	1	0	0	0	1	0	1.8	1.8	1.8	105.47	908	908;745	0.0021492	1.9939			By MS/MS		0	0	1.8	0	49496	0	0	49496	0	0	0	0	0	0
Q8WVV9;B7WPG3;C9IYN3;V9GYK2;H7C464;C9JJZ7;H7BXH8	Q8WVV9;B7WPG3;C9IYN3;V9GYK2;H7C464;C9JJZ7;H7BXH8	2;2;2;2;1;1;1	2;2;2;2;1;1;1	2;2;2;2;1;1;1	Heterogeneous nuclear ribonucleoprotein L-like	HNRNPLL	sp|Q8WVV9|HNRLL_HUMAN Heterogeneous nuclear ribonucleoprotein L-like OS=Homo sapiens OX=9606 GN=HNRNPLL PE=1 SV=1;tr|B7WPG3|B7WPG3_HUMAN Heterogeneous nuclear ribonucleoprotein L-like OS=Homo sapiens OX=9606 GN=HNRNPLL PE=1 SV=1;tr|C9IYN3|C9IYN3_HUMAN Hete	7	2	2	2	0	0	1	1	0	0	1	1	0	0	1	1	3.9	3.9	3.9	60.082	542	542;508;537;542;133;149;217	0.011331	1.4511			By MS/MS	By MS/MS	0	0	1.8	2	130470	0	0	9213.6	121260	0	0	0	0	0
Q13480;B7Z3B9	Q13480;B7Z3B9	1;1	1;1	1;1	GRB2-associated-binding protein 1	GAB1	sp|Q13480|GAB1_HUMAN GRB2-associated-binding protein 1 OS=Homo sapiens OX=9606 GN=GAB1 PE=1 SV=2;tr|B7Z3B9|B7Z3B9_HUMAN GRB2-associated-binding protein 1 OS=Homo sapiens OX=9606 GN=GAB1 PE=1 SV=1	2	1	1	1	1	1	1	1	1	1	1	1	1	1	1	1	2.2	2.2	2.2	76.615	694	694;591	0	5.8377	By MS/MS	By MS/MS	By MS/MS	By MS/MS	2.2	2.2	2.2	2.2	275440	76470	83643	65940	49384	0	0	0	0	1
Q9UL40;B7Z4N4;B7Z4J8;D6RJ07	Q9UL40;B7Z4N4;B7Z4J8;D6RJ07	1;1;1;1	1;1;1;1	1;1;1;1	Zinc finger protein 346	ZNF346	sp|Q9UL40|ZN346_HUMAN Zinc finger protein 346 OS=Homo sapiens OX=9606 GN=ZNF346 PE=1 SV=1;tr|B7Z4N4|B7Z4N4_HUMAN Zinc finger protein 346 OS=Homo sapiens OX=9606 GN=ZNF346 PE=1 SV=1;tr|B7Z4J8|B7Z4J8_HUMAN Zinc finger protein 346 OS=Homo sapiens OX=9606 GN=Z	4	1	1	1	1	1	1	1	1	1	1	1	1	1	1	1	5.8	5.8	5.8	32.932	294	294;118;196;310	0.0009772	2.6076	By MS/MS	By matching	By MS/MS	By MS/MS	5.8	5.8	5.8	5.8	27548	3322.7	5559.9	12408	6257.1	0	0	0	0	1
Q9BSF8;E9PKU9;B7Z503	Q9BSF8;E9PKU9;B7Z503	1;1;1	1;1;1	1;1;1	BTB/POZ domain-containing protein 10	BTBD10	sp|Q9BSF8|BTBDA_HUMAN BTB/POZ domain-containing protein 10 OS=Homo sapiens OX=9606 GN=BTBD10 PE=1 SV=2;tr|E9PKU9|E9PKU9_HUMAN BTB/POZ domain-containing protein 10 OS=Homo sapiens OX=9606 GN=BTBD10 PE=1 SV=2;tr|B7Z503|B7Z503_HUMAN BTB (POZ) domain containin	3	1	1	1	0	1	0	0	0	1	0	0	0	1	0	0	3.8	3.8	3.8	53.779	475	475;202;427	0.0006847	3.1323		By MS/MS			0	3.8	0	0	9679.9	0	9679.9	0	0	0	0	0	0	0
Q96GQ7;B7Z6D5;A0A087X059;A0A087WYH5	Q96GQ7;B7Z6D5	20;20;6;2	20;20;6;2	20;20;6;2	Probable ATP-dependent RNA helicase DDX27	DDX27	sp|Q96GQ7|DDX27_HUMAN Probable ATP-dependent RNA helicase DDX27 OS=Homo sapiens OX=9606 GN=DDX27 PE=1 SV=2;tr|B7Z6D5|B7Z6D5_HUMAN Probable ATP-dependent RNA helicase DDX27 OS=Homo sapiens OX=9606 GN=DDX27 PE=1 SV=1	4	20	20	20	15	16	17	17	15	16	17	17	15	16	17	17	28.9	28.9	28.9	89.834	796	796;765;275;169	0	47.254	By MS/MS	By MS/MS	By MS/MS	By MS/MS	22.5	23.9	24	24.1	5121700	906900	1381400	1376500	1456900	165600	225880	255060	242260	15
Q9Y5Y2;B7Z6P0;H3BQR2	Q9Y5Y2;B7Z6P0;H3BQR2	1;1;1	1;1;1	1;1;1	Cytosolic Fe-S cluster assembly factor NUBP2	NUBP2	sp|Q9Y5Y2|NUBP2_HUMAN Cytosolic Fe-S cluster assembly factor NUBP2 OS=Homo sapiens OX=9606 GN=NUBP2 PE=1 SV=1;tr|B7Z6P0|B7Z6P0_HUMAN Cytosolic Fe-S cluster assembly factor NUBP2 OS=Homo sapiens OX=9606 GN=NUBP2 PE=1 SV=1;tr|H3BQR2|H3BQR2_HUMAN Cytosolic Fe	3	1	1	1	0	0	1	1	0	0	1	1	0	0	1	1	10	10	10	28.825	271	271;130;211	0	10.136			By MS/MS	By MS/MS	0	0	10	10	115680	0	0	95164	20518	0	0	0	0	0
P60660;F8W1R7;J3KND3;G8JLA2;G3V1V0;B7Z6Z4;G3V1Y7;F8VPF3;F8VZU9;F8W180;P14649;F8VXL3;H0YI43;F8W1I5	P60660;F8W1R7;J3KND3;G8JLA2;G3V1V0;B7Z6Z4;G3V1Y7;F8VPF3;F8VZU9;F8W180	5;5;5;5;5;5;4;4;3;3;1;1;1;1	5;5;5;5;5;5;4;4;3;3;1;1;1;1	5;5;5;5;5;5;4;4;3;3;1;1;1;1	Myosin light polypeptide 6	MYL6	sp|P60660|MYL6_HUMAN Myosin light polypeptide 6 OS=Homo sapiens OX=9606 GN=MYL6 PE=1 SV=2;tr|F8W1R7|F8W1R7_HUMAN Myosin light polypeptide 6 OS=Homo sapiens OX=9606 GN=MYL6 PE=1 SV=1;tr|J3KND3|J3KND3_HUMAN Myosin light polypeptide 6 OS=Homo sapiens OX=9606	14	5	5	5	4	4	5	4	4	4	5	4	4	4	5	4	40.4	40.4	40.4	16.93	151	151;145;152;152;161;238;115;130;103;196;208;47;83;175	0	14.011	By MS/MS	By MS/MS	By MS/MS	By MS/MS	35.1	35.1	40.4	35.1	1551300	164700	275620	889810	221190	84064	116430	288540	103740	4
O95639;B7Z7B0;H7C419;C9JEV9	O95639;B7Z7B0;H7C419;C9JEV9	1;1;1;1	1;1;1;1	1;1;1;1	Cleavage and polyadenylation specificity factor subunit 4	CPSF4	sp|O95639|CPSF4_HUMAN Cleavage and polyadenylation specificity factor subunit 4 OS=Homo sapiens OX=9606 GN=CPSF4 PE=1 SV=1;tr|B7Z7B0|B7Z7B0_HUMAN Cleavage and polyadenylation-specificity factor subunit 4 OS=Homo sapiens OX=9606 GN=CPSF4 PE=1 SV=1;tr|H7C419	4	1	1	1	0	0	1	0	0	0	1	0	0	0	1	0	6.7	6.7	6.7	30.255	269	269;191;193;211	0.0003712	3.9849			By MS/MS		0	0	6.7	0	36509	0	0	36509	0	0	0	0	0	0
Q9H6Z4;B7Z7F3;K7EIJ4;K7ENJ2;K7EID7;K7ENB9;K7EPW1	Q9H6Z4;B7Z7F3;K7EIJ4	4;4;3;1;1;1;1	4;4;3;1;1;1;1	3;3;3;0;0;0;0	Ran-binding protein 3	RANBP3	sp|Q9H6Z4|RANB3_HUMAN Ran-binding protein 3 OS=Homo sapiens OX=9606 GN=RANBP3 PE=1 SV=1;tr|B7Z7F3|B7Z7F3_HUMAN Ran-binding protein 3 OS=Homo sapiens OX=9606 GN=RANBP3 PE=1 SV=1;tr|K7EIJ4|K7EIJ4_HUMAN Ran-binding protein 3 (Fragment) OS=Homo sapiens OX=9606	7	4	4	3	3	3	3	3	3	3	3	3	3	3	3	3	10.4	10.4	6.9	60.209	567	567;494;155;62;73;74;108	0	10.342	By MS/MS	By MS/MS	By MS/MS	By MS/MS	6.9	6.9	6.9	6.9	440390	62038	93278	203750	81326	26595	39568	90385	36051	3
P11310;B7Z9I1;Q5T4U5;E9PJM9	P11310;B7Z9I1;Q5T4U5	7;7;7;1	7;7;7;1	7;7;7;1	Medium-chain specific acyl-CoA dehydrogenase, mitochondrial	ACADM	sp|P11310|ACADM_HUMAN Medium-chain specific acyl-CoA dehydrogenase, mitochondrial OS=Homo sapiens OX=9606 GN=ACADM PE=1 SV=1;tr|B7Z9I1|B7Z9I1_HUMAN Medium-chain-specific acyl-CoA dehydrogenase, mitochondrial OS=Homo sapiens OX=9606 GN=ACADM PE=1 SV=1;tr|Q5	4	7	7	7	1	1	7	1	1	1	7	1	1	1	7	1	29.7	29.7	29.7	46.588	421	421;385;454;104	0	22.345	By MS/MS	By MS/MS	By MS/MS	By MS/MS	3.1	3.1	29.7	3.1	405510	12634	28825	327650	36404	0	0	0	0	1
P0CG08;B7ZAQ6;A0A087WW78;A0A087WW82;U3KPV2;E9PKY3	P0CG08;B7ZAQ6;A0A087WW78;A0A087WW82;U3KPV2;E9PKY3	2;2;1;1;1;1	2;2;1;1;1;1	2;2;1;1;1;1	Golgi pH regulator B;Golgi pH regulator A	GPR89B;GPR89A	sp|P0CG08|GPHRB_HUMAN Golgi pH regulator B OS=Homo sapiens OX=9606 GN=GPR89B PE=1 SV=1;sp|B7ZAQ6|GPHRA_HUMAN Golgi pH regulator A OS=Homo sapiens OX=9606 GN=GPR89A PE=1 SV=2;tr|A0A087WW78|A0A087WW78_HUMAN Golgi pH regulator B (Fragment) OS=Homo sapiens OX=	6	2	2	2	1	1	2	0	1	1	2	0	1	1	2	0	6.2	6.2	6.2	52.916	455	455;455;93;128;216;229	0	5.0389	By MS/MS	By MS/MS	By MS/MS		2.9	2.9	6.2	0	151910	26233	37058	88615	0	0	0	0	0	1
O75449;B7ZBC9;B7ZBC8	O75449;B7ZBC9;B7ZBC8	1;1;1	1;1;1	1;1;1	Katanin p60 ATPase-containing subunit A1	KATNA1	sp|O75449|KTNA1_HUMAN Katanin p60 ATPase-containing subunit A1 OS=Homo sapiens OX=9606 GN=KATNA1 PE=1 SV=1;tr|B7ZBC9|B7ZBC9_HUMAN Katanin p60 ATPase-containing subunit A1 (Fragment) OS=Homo sapiens OX=9606 GN=KATNA1 PE=1 SV=1;tr|B7ZBC8|B7ZBC8_HUMAN Katanin	3	1	1	1	0	0	1	0	0	0	1	0	0	0	1	0	4.5	4.5	4.5	55.964	491	491;211;280	0.00069469	3.3054			By MS/MS		0	0	4.5	0	8571	0	0	8571	0	0	0	0	0	0
O60573;C9JEL3;B9A044;B8ZZ50;B4E1E4;B9A023;B8ZZL3	O60573;C9JEL3;B9A044;B8ZZ50	4;4;4;4;1;1;1	4;4;4;4;1;1;1	4;4;4;4;1;1;1	Eukaryotic translation initiation factor 4E type 2	EIF4E2	sp|O60573|IF4E2_HUMAN Eukaryotic translation initiation factor 4E type 2 OS=Homo sapiens OX=9606 GN=EIF4E2 PE=1 SV=1;tr|C9JEL3|C9JEL3_HUMAN Eukaryotic translation initiation factor 4E type 2 (Fragment) OS=Homo sapiens OX=9606 GN=EIF4E2 PE=1 SV=1;tr|B9A044|	7	4	4	4	3	4	3	2	3	4	3	2	3	4	3	2	16.7	16.7	16.7	28.362	245	245;213;233;236;188;189;200	0	6.5408	By MS/MS	By MS/MS	By MS/MS	By MS/MS	16.3	16.7	16.3	9.8	397690	103770	198230	64191	31488	53406	85019	25331	16536	2
Q9H2H8;C9K058;B8ZZ77;H7BZ14	Q9H2H8;C9K058;B8ZZ77;H7BZ14	1;1;1;1	1;1;1;1	1;1;1;1	Peptidyl-prolyl cis-trans isomerase-like 3;Peptidyl-prolyl cis-trans isomerase	PPIL3	sp|Q9H2H8|PPIL3_HUMAN Peptidyl-prolyl cis-trans isomerase-like 3 OS=Homo sapiens OX=9606 GN=PPIL3 PE=1 SV=1;tr|C9K058|C9K058_HUMAN Peptidyl-prolyl cis-trans isomerase (Fragment) OS=Homo sapiens OX=9606 GN=PPIL3 PE=1 SV=1;tr|B8ZZ77|B8ZZ77_HUMAN Peptidyl-pro	4	1	1	1	1	1	1	0	1	1	1	0	1	1	1	0	6.8	6.8	6.8	18.154	161	161;80;157;180	0.00067682	3.005	By matching	By MS/MS	By MS/MS		6.8	6.8	6.8	0	97563	16480	36526	44557	0	0	0	0	0	0
B8ZZC5;B8ZZA8	B8ZZC5;B8ZZA8	1;1	1;1	1;1		GLS	tr|B8ZZC5|B8ZZC5_HUMAN Glutaminase kidney isoform, mitochondrial OS=Homo sapiens OX=9606 GN=GLS PE=1 SV=1;tr|B8ZZA8|B8ZZA8_HUMAN Glutaminase kidney isoform, mitochondrial OS=Homo sapiens OX=9606 GN=GLS PE=1 SV=1	2	1	1	1	0	0	1	0	0	0	1	0	0	0	1	0	15.5	15.5	15.5	11.873	103	103;169	0.0012702	2.3398			By MS/MS		0	0	15.5	0	38346	0	0	38346	0	0	0	0	0	0
Q9Y4Y9;B8ZZF8	Q9Y4Y9;B8ZZF8	1;1	1;1	1;1	U6 snRNA-associated Sm-like protein LSm5	LSM5	sp|Q9Y4Y9|LSM5_HUMAN U6 snRNA-associated Sm-like protein LSm5 OS=Homo sapiens OX=9606 GN=LSM5 PE=1 SV=3;tr|B8ZZF8|B8ZZF8_HUMAN U6 snRNA-associated Sm-like protein LSm5 OS=Homo sapiens OX=9606 GN=LSM5 PE=1 SV=1	2	1	1	1	0	0	1	0	0	0	1	0	0	0	1	0	20.9	20.9	20.9	9.9374	91	91;64	0	5.0392			By MS/MS		0	0	20.9	0	17332	0	0	17332	0	0	0	0	0	0
B8ZZK5;C9IZ52;O43924	B8ZZK5;C9IZ52;O43924	2;2;2	2;2;2	2;2;2	Retinal rod rhodopsin-sensitive cGMP 3,5-cyclic phosphodiesterase subunit delta	PDE6D	tr|B8ZZK5|B8ZZK5_HUMAN Phosphodiesterase 6D, cGMP-specific, rod, delta, isoform CRA_a OS=Homo sapiens OX=9606 GN=PDE6D PE=1 SV=1;tr|C9IZ52|C9IZ52_HUMAN Retinal rod rhodopsin-sensitive cGMP 3,5-cyclic phosphodiesterase subunit delta (Fragment) OS=Homo sap	3	2	2	2	1	0	2	1	1	0	2	1	1	0	2	1	33.3	33.3	33.3	10.759	93	93;104;150	0.019791	1.1047	By matching		By MS/MS	By MS/MS	12.9	0	33.3	12.9	88589	11615	0	59927	17046	0	0	0	0	0
P63165;B8ZZN6;B8ZZJ0;B9A032;B8ZZ67;G2XKQ0	P63165;B8ZZN6;B8ZZJ0;B9A032	5;5;3;3;2;2	5;5;3;3;2;2	5;5;3;3;2;2	Small ubiquitin-related modifier 1	SUMO1	sp|P63165|SUMO1_HUMAN Small ubiquitin-related modifier 1 OS=Homo sapiens OX=9606 GN=SUMO1 PE=1 SV=1;tr|B8ZZN6|B8ZZN6_HUMAN Small ubiquitin-related modifier 1 OS=Homo sapiens OX=9606 GN=SUMO1 PE=1 SV=1;tr|B8ZZJ0|B8ZZJ0_HUMAN Small ubiquitin-related modifier	6	5	5	5	5	5	5	4	5	5	5	4	5	5	5	4	45.5	45.5	45.5	11.557	101	101;146;58;77;62;101	0	10.329	By MS/MS	By MS/MS	By MS/MS	By MS/MS	45.5	45.5	45.5	43.6	2150400	438290	543660	723570	444900	134940	174580	224930	146230	5
P06454;B8ZZQ6	P06454;B8ZZQ6	1;1	1;1	1;1	Prothymosin alpha;Prothymosin alpha, N-terminally processed;Thymosin alpha-1	PTMA	sp|P06454|PTMA_HUMAN Prothymosin alpha OS=Homo sapiens OX=9606 GN=PTMA PE=1 SV=2;tr|B8ZZQ6|B8ZZQ6_HUMAN Prothymosin alpha OS=Homo sapiens OX=9606 GN=PTMA PE=1 SV=1	2	1	1	1	1	1	1	1	1	1	1	1	1	1	1	1	12.6	12.6	12.6	12.203	111	111;107	0.00036643	3.7927	By MS/MS	By MS/MS	By MS/MS	By MS/MS	12.6	12.6	12.6	12.6	228490	40460	89183	54992	43856	0	0	0	0	1
Q13506;B8ZZS2;C9J3V0;C9JL92;C9JID4;H0Y4C5;C9JJ42;C9JFF6	Q13506;B8ZZS2	8;8;3;3;3;3;2;1	8;8;3;3;3;3;2;1	7;7;2;2;2;3;2;0	NGFI-A-binding protein 1	NAB1	sp|Q13506|NAB1_HUMAN NGFI-A-binding protein 1 OS=Homo sapiens OX=9606 GN=NAB1 PE=1 SV=2;tr|B8ZZS2|B8ZZS2_HUMAN NGFI-A binding protein 1 (EGR1 binding protein 1), isoform CRA_b OS=Homo sapiens OX=9606 GN=NAB1 PE=1 SV=1	8	8	8	7	7	7	8	5	7	7	8	5	6	6	7	4	24.6	24.6	22.8	54.401	487	487;486;100;152;157;240;84;62	0	38.752	By MS/MS	By MS/MS	By MS/MS	By MS/MS	24.6	24.6	24.6	19.7	1785100	387750	476690	646540	274080	123700	161130	179670	101150	8
Q9H8Y5;B8ZZS4	Q9H8Y5;B8ZZS4	1;1	1;1	1;1	Ankyrin repeat and zinc finger domain-containing protein 1	ANKZF1	sp|Q9H8Y5|ANKZ1_HUMAN Ankyrin repeat and zinc finger domain-containing protein 1 OS=Homo sapiens OX=9606 GN=ANKZF1 PE=1 SV=1;tr|B8ZZS4|B8ZZS4_HUMAN Ankyrin repeat and zinc finger domain-containing protein 1 OS=Homo sapiens OX=9606 GN=ANKZF1 PE=1 SV=1	2	1	1	1	0	0	1	0	0	0	1	0	0	0	1	0	2.1	2.1	2.1	80.926	726	726;516	0.0018727	2.1559			By MS/MS		0	0	2.1	0	41737	0	0	41737	0	0	0	0	0	0
P13995;B9A062;B8ZZU9	P13995;B9A062;B8ZZU9	1;1;1	1;1;1	1;1;1	Bifunctional methylenetetrahydrofolate dehydrogenase/cyclohydrolase, mitochondrial;NAD-dependent methylenetetrahydrofolate dehydrogenase;Methenyltetrahydrofolate cyclohydrolase	MTHFD2	sp|P13995|MTDC_HUMAN Bifunctional methylenetetrahydrofolate dehydrogenase/cyclohydrolase, mitochondrial OS=Homo sapiens OX=9606 GN=MTHFD2 PE=1 SV=2;tr|B9A062|B9A062_HUMAN Bifunctional methylenetetrahydrofolate dehydrogenase/cyclohydrolase, mitochondrial OS	3	1	1	1	0	0	1	0	0	0	1	0	0	0	1	0	6	6	6	37.895	350	350;222;267	0.00036738	3.8185			By MS/MS		0	0	6	0	49414	0	0	49414	0	0	0	0	0	0
P84101;F8WBN3;B9A031;C9JQZ0;B8ZZY7;F8WBV6	P84101;F8WBN3;B9A031;C9JQZ0;B8ZZY7;F8WBV6	1;1;1;1;1;1	1;1;1;1;1;1	1;1;1;1;1;1	Small EDRK-rich factor 2	SERF2	sp|P84101|SERF2_HUMAN Small EDRK-rich factor 2 OS=Homo sapiens OX=9606 GN=SERF2 PE=1 SV=1;tr|F8WBN3|F8WBN3_HUMAN Small EDRK-rich factor 2 OS=Homo sapiens OX=9606 GN=SERF2 PE=1 SV=1;tr|B9A031|B9A031_HUMAN Small EDRK-rich factor 2 OS=Homo sapiens OX=9606 GN=	6	1	1	1	0	0	1	0	0	0	1	0	0	0	1	0	18.6	18.6	18.6	6.8998	59	59;40;42;71;83;108	0.03082	0.87888			By MS/MS		0	0	18.6	0	7845.4	0	0	7845.4	0	0	0	0	0	0
Q53GS9;B9A018;A0A087X1B2;F8WC91;A0A087WW31	Q53GS9;B9A018;A0A087X1B2	8;8;6;2;1	8;8;6;2;1	7;7;6;1;1	U4/U6.U5 tri-snRNP-associated protein 2	USP39	sp|Q53GS9|SNUT2_HUMAN U4/U6.U5 tri-snRNP-associated protein 2 OS=Homo sapiens OX=9606 GN=USP39 PE=1 SV=2;tr|B9A018|B9A018_HUMAN U4/U6.U5 tri-snRNP-associated protein 2 OS=Homo sapiens OX=9606 GN=USP39 PE=1 SV=1;tr|A0A087X1B2|A0A087X1B2_HUMAN U4/U6.U5 tri-s	5	8	8	7	0	4	7	7	0	4	7	7	0	4	7	6	21.8	21.8	19.1	65.38	565	565;536;487;154;61	0	26.67		By MS/MS	By MS/MS	By MS/MS	0	9.7	19.1	18.6	995570	0	90319	671150	234100	0	35751	154030	66316	0
Q6NVY1;B9A058;H7C126;H7C1A5;F8W8A6	Q6NVY1;B9A058;H7C126;H7C1A5;F8W8A6	2;2;1;1;1	2;2;1;1;1	2;2;1;1;1	3-hydroxyisobutyryl-CoA hydrolase, mitochondrial	HIBCH	sp|Q6NVY1|HIBCH_HUMAN 3-hydroxyisobutyryl-CoA hydrolase, mitochondrial OS=Homo sapiens OX=9606 GN=HIBCH PE=1 SV=2;tr|B9A058|B9A058_HUMAN 3-hydroxyisobutyryl-CoA hydrolase, mitochondrial OS=Homo sapiens OX=9606 GN=HIBCH PE=1 SV=1;tr|H7C126|H7C126_HUMAN 3-hy	5	2	2	2	1	1	2	1	1	1	2	1	1	1	2	1	6	6	6	43.482	386	386;163;38;119;128	0.019768	1.0966	By MS/MS	By MS/MS	By MS/MS	By matching	3.1	3.1	6	3.1	1470200	236950	295530	590310	347370	0	0	0	0	1
Q16891;B9A067;H7C463;C9J406;D6RAW4;A0A087WYS0	Q16891;B9A067;H7C463;C9J406	6;6;5;5;1;1	6;6;5;5;1;1	6;6;5;5;1;1	MICOS complex subunit MIC60	IMMT	sp|Q16891|MIC60_HUMAN MICOS complex subunit MIC60 OS=Homo sapiens OX=9606 GN=IMMT PE=1 SV=1;tr|B9A067|B9A067_HUMAN MICOS complex subunit MIC60 OS=Homo sapiens OX=9606 GN=IMMT PE=1 SV=2;tr|H7C463|H7C463_HUMAN MICOS complex subunit MIC60 (Fragment) OS=Homo s	6	6	6	6	0	0	6	0	0	0	6	0	0	0	6	0	13.3	13.3	13.3	83.677	758	758;711;613;659;147;372	0	21.36			By MS/MS		0	0	13.3	0	357200	0	0	357200	0	0	0	0	0	0
Q92925;J3KMX2;B9EGA3;J3QWB6	Q92925;J3KMX2;B9EGA3	4;4;4;1	1;1;1;1	1;1;1;1	SWI/SNF-related matrix-associated actin-dependent regulator of chromatin subfamily D member 2	SMARCD2	sp|Q92925|SMRD2_HUMAN SWI/SNF-related matrix-associated actin-dependent regulator of chromatin subfamily D member 2 OS=Homo sapiens OX=9606 GN=SMARCD2 PE=1 SV=3;tr|J3KMX2|J3KMX2_HUMAN SWI/SNF-related matrix-associated actin-dependent regulator of chromatin	4	4	1	1	2	4	3	2	0	1	0	1	0	1	0	1	8.3	2.4	2.4	58.92	531	531;456;494;231	0.038692	0.8162	By matching	By matching	By matching	By MS/MS	3.6	8.3	5.8	6	60337	0	34900	0	25438	0	0	0	0	0
Q9Y2X0;K7EKS6;U3KQB4;B9TWZ6;U3KQ43	Q9Y2X0;K7EKS6;U3KQB4;B9TWZ6;U3KQ43	1;1;1;1;1	1;1;1;1;1	1;1;1;1;1	Mediator of RNA polymerase II transcription subunit 16	MED16	sp|Q9Y2X0|MED16_HUMAN Mediator of RNA polymerase II transcription subunit 16 OS=Homo sapiens OX=9606 GN=MED16 PE=1 SV=2;tr|K7EKS6|K7EKS6_HUMAN Mediator of RNA polymerase II transcription subunit 16 (Fragment) OS=Homo sapiens OX=9606 GN=MED16 PE=1 SV=1;tr|U	5	1	1	1	0	0	1	0	0	0	1	0	0	0	1	0	2.9	2.9	2.9	96.792	877	877;462;505;537;663	0.0021505	1.9976			By MS/MS		0	0	2.9	0	26173	0	0	26173	0	0	0	0	0	0
Q8IXT5;B9ZVT1	Q8IXT5;B9ZVT1	1;1	1;1	1;1	RNA-binding protein 12B	RBM12B	sp|Q8IXT5|RB12B_HUMAN RNA-binding protein 12B OS=Homo sapiens OX=9606 GN=RBM12B PE=1 SV=2;tr|B9ZVT1|B9ZVT1_HUMAN RNA-binding protein 12B OS=Homo sapiens OX=9606 GN=RBM12B PE=1 SV=2	2	1	1	1	0	0	1	0	0	0	1	0	0	0	1	0	1.4	1.4	1.4	118.1	1001	1001;881	0.0068128	1.6529			By MS/MS		0	0	1.4	0	13529	0	0	13529	0	0	0	0	0	0
Q96JI7;C4B7M2;H0YN34;H0YLK7	Q96JI7;C4B7M2;H0YN34	4;4;3;1	4;4;3;1	4;4;3;1	Spatacsin	SPG11	sp|Q96JI7|SPTCS_HUMAN Spatacsin OS=Homo sapiens OX=9606 GN=SPG11 PE=1 SV=3;tr|C4B7M2|C4B7M2_HUMAN Spatacsin OS=Homo sapiens OX=9606 GN=SPG11 PE=1 SV=1;tr|H0YN34|H0YN34_HUMAN Spatacsin OS=Homo sapiens OX=9606 GN=SPG11 PE=1 SV=1	4	4	4	4	3	2	2	1	3	2	2	1	3	2	2	1	3	3	3	278.86	2443	2443;2265;779;567	0.02274	1.0438	By MS/MS	By MS/MS	By MS/MS	By MS/MS	2.2	1.5	1.6	0.7	304510	133690	150640	13851	6322.2	84375	102920	0	0	2
Q9NWL6;C9IYZ1	Q9NWL6;C9IYZ1	2;2	2;2	2;2	Asparagine synthetase domain-containing protein 1	ASNSD1	sp|Q9NWL6|ASND1_HUMAN Asparagine synthetase domain-containing protein 1 OS=Homo sapiens OX=9606 GN=ASNSD1 PE=2 SV=2;tr|C9IYZ1|C9IYZ1_HUMAN Asparagine synthetase domain-containing protein 1 (Fragment) OS=Homo sapiens OX=9606 GN=ASNSD1 PE=1 SV=1	2	2	2	2	0	0	2	0	0	0	2	0	0	0	2	0	5.4	5.4	5.4	72.079	643	643;618	0.00037258	4.0296			By MS/MS		0	0	5.4	0	46751	0	0	46751	0	0	0	0	0	0
Q9GZV5;C9J038;C9JR84;C9J337	Q9GZV5;C9J038	3;3;1;1	3;3;1;1	3;3;1;1	WW domain-containing transcription regulator protein 1	WWTR1	sp|Q9GZV5|WWTR1_HUMAN WW domain-containing transcription regulator protein 1 OS=Homo sapiens OX=9606 GN=WWTR1 PE=1 SV=1;tr|C9J038|C9J038_HUMAN WW domain-containing transcription regulator protein 1 (Fragment) OS=Homo sapiens OX=9606 GN=WWTR1 PE=1 SV=1	4	3	3	3	1	2	1	1	1	2	1	1	1	2	1	1	11	11	11	44.101	400	400;189;138;247	0	26.485	By MS/MS	By MS/MS	By MS/MS	By MS/MS	7	9	7	2	49481	0	37822	0	11660	0	0	0	0	0
P49585;C9J050;C9JEJ2;Q9Y5K3;C9JVS0;C9JPY0;F8WAZ5;H7BZN1;H7C1T3;C9J2E1	P49585;C9J050;C9JEJ2;Q9Y5K3;C9JVS0;C9JPY0;F8WAZ5;H7BZN1;H7C1T3;C9J2E1	2;2;2;1;1;1;1;1;1;1	2;2;2;1;1;1;1;1;1;1	2;2;2;1;1;1;1;1;1;1	Choline-phosphate cytidylyltransferase A;Choline-phosphate cytidylyltransferase B	PCYT1A;PCYT1B	sp|P49585|PCY1A_HUMAN Choline-phosphate cytidylyltransferase A OS=Homo sapiens OX=9606 GN=PCYT1A PE=1 SV=2;tr|C9J050|C9J050_HUMAN Choline-phosphate cytidylyltransferase A (Fragment) OS=Homo sapiens OX=9606 GN=PCYT1A PE=1 SV=1;tr|C9JEJ2|C9JEJ2_HUMAN Choline	10	2	2	2	2	2	2	1	2	2	2	1	2	2	2	1	8.4	8.4	8.4	41.731	367	367;293;380;369;115;133;134;137;201;212	0.00069109	3.2505	By MS/MS	By matching	By MS/MS	By matching	8.4	8.4	8.4	3.3	192570	50322	58756	63227	20271	30200	0	38743	0	1
Q9UQN3;C9J0A7;A0A087WW88	Q9UQN3;C9J0A7	5;5;2	5;5;2	5;5;2	Charged multivesicular body protein 2b	CHMP2B	sp|Q9UQN3|CHM2B_HUMAN Charged multivesicular body protein 2b OS=Homo sapiens OX=9606 GN=CHMP2B PE=1 SV=1;tr|C9J0A7|C9J0A7_HUMAN Charged multivesicular body protein 2b OS=Homo sapiens OX=9606 GN=CHMP2B PE=1 SV=1	3	5	5	5	5	5	5	4	5	5	5	4	5	5	5	4	18.8	18.8	18.8	23.906	213	213;183;179	0	10.666	By MS/MS	By MS/MS	By MS/MS	By MS/MS	18.8	18.8	18.8	18.3	1785300	406220	408460	623780	346890	123930	139880	183450	143510	5
Q96GG9;C9JRU6;C9J0B2;C9J8R4;C9JVE2	Q96GG9;C9JRU6;C9J0B2;C9J8R4;C9JVE2	1;1;1;1;1	1;1;1;1;1	1;1;1;1;1	DCN1-like protein 1;DCN1-like protein	DCUN1D1	sp|Q96GG9|DCNL1_HUMAN DCN1-like protein 1 OS=Homo sapiens OX=9606 GN=DCUN1D1 PE=1 SV=1;tr|C9JRU6|C9JRU6_HUMAN DCN1-like protein (Fragment) OS=Homo sapiens OX=9606 GN=DCUN1D1 PE=1 SV=1;tr|C9J0B2|C9J0B2_HUMAN DCN1-like protein (Fragment) OS=Homo sapiens OX=9	5	1	1	1	0	0	1	0	0	0	1	0	0	0	1	0	6.6	6.6	6.6	30.124	259	259;75;92;128;244	0	15.375			By MS/MS		0	0	6.6	0	34725	0	0	34725	0	0	0	0	0	0
Q86WB0;C9J0I9;F8WAU5	Q86WB0;C9J0I9	3;3;1	3;3;1	3;3;1	Nuclear-interacting partner of ALK	ZC3HC1	sp|Q86WB0|NIPA_HUMAN Nuclear-interacting partner of ALK OS=Homo sapiens OX=9606 GN=ZC3HC1 PE=1 SV=1;tr|C9J0I9|C9J0I9_HUMAN Nuclear-interacting partner of ALK OS=Homo sapiens OX=9606 GN=ZC3HC1 PE=1 SV=1	3	3	3	3	0	0	3	0	0	0	3	0	0	0	3	0	8.2	8.2	8.2	55.261	502	502;459;95	0	9.0419			By MS/MS		0	0	8.2	0	79245	0	0	79245	0	0	0	0	0	0
P35080;C9J712;C9J0J7;C9JQ45;G5E9Q6	P35080;C9J712;C9J0J7;C9JQ45;G5E9Q6	1;1;1;1;1	1;1;1;1;1	1;1;1;1;1	Profilin-2;Profilin	PFN2	sp|P35080|PROF2_HUMAN Profilin-2 OS=Homo sapiens OX=9606 GN=PFN2 PE=1 SV=3;tr|C9J712|C9J712_HUMAN Profilin OS=Homo sapiens OX=9606 GN=PFN2 PE=1 SV=1;tr|C9J0J7|C9J0J7_HUMAN Profilin OS=Homo sapiens OX=9606 GN=PFN2 PE=1 SV=1;tr|C9JQ45|C9JQ45_HUMAN Profilin O	5	1	1	1	1	1	1	1	1	1	1	1	1	1	1	1	10	10	10	15.046	140	140;91;91;110;188	0.00037622	4.1597	By MS/MS	By MS/MS	By MS/MS	By MS/MS	10	10	10	10	429250	37108	73161	219750	99228	0	0	0	0	1
P30626;C9J0K6	P30626;C9J0K6	2;2	2;2	2;2	Sorcin	SRI	sp|P30626|SORCN_HUMAN Sorcin OS=Homo sapiens OX=9606 GN=SRI PE=1 SV=1;tr|C9J0K6|C9J0K6_HUMAN Sorcin OS=Homo sapiens OX=9606 GN=SRI PE=1 SV=1	2	2	2	2	0	0	2	0	0	0	2	0	0	0	2	0	11.1	11.1	11.1	21.676	198	198;155	0.018508	1.1619			By MS/MS		0	0	11.1	0	76717	0	0	76717	0	0	0	0	0	0
Q9Y618;H0YGK8;C9J330;C9JQE8;C9JE98;C9J0Q5;H7C1Y3	Q9Y618;H0YGK8;C9J330;C9JQE8;C9JE98;C9J0Q5;H7C1Y3	2;2;2;2;2;2;1	2;2;2;2;2;2;1	2;2;2;2;2;2;1	Nuclear receptor corepressor 2	NCOR2	sp|Q9Y618|NCOR2_HUMAN Nuclear receptor corepressor 2 OS=Homo sapiens OX=9606 GN=NCOR2 PE=1 SV=3;tr|H0YGK8|H0YGK8_HUMAN Nuclear receptor corepressor 2 (Fragment) OS=Homo sapiens OX=9606 GN=NCOR2 PE=1 SV=1;tr|C9J330|C9J330_HUMAN Nuclear receptor corepressor	7	2	2	2	2	2	2	2	2	2	2	2	2	2	2	2	0.5	0.5	0.5	273.65	2514	2514;275;493;1451;2458;2504;245	0	5.2371	By MS/MS	By MS/MS	By MS/MS	By MS/MS	0.5	0.5	0.5	0.5	655020	176050	149210	219390	110360	91415	78290	117640	66303	2
O00506;C9JDH9;C9J6L2;C9JCC0;C9J232;H7C279;Q9Y6E0;H0Y630;B4DR80	O00506;C9JDH9;C9J6L2;C9JCC0;C9J232;H7C279;Q9Y6E0;H0Y630;B4DR80	5;5;5;5;5;5;3;3;3	1;1;1;1;1;1;1;1;1	1;1;1;1;1;1;1;1;1	Serine/threonine-protein kinase 25;Serine/threonine-protein kinase 24;Serine/threonine-protein kinase 24 36 kDa subunit;Serine/threonine-protein kinase 24 12 kDa subunit	STK25;STK24	sp|O00506|STK25_HUMAN Serine/threonine-protein kinase 25 OS=Homo sapiens OX=9606 GN=STK25 PE=1 SV=1;tr|C9JDH9|C9JDH9_HUMAN Serine/threonine-protein kinase 25 (Fragment) OS=Homo sapiens OX=9606 GN=STK25 PE=1 SV=1;tr|C9J6L2|C9J6L2_HUMAN Serine/threonine-prot	9	5	1	1	2	1	5	3	1	0	1	1	1	0	1	1	16	3.8	3.8	48.111	426	426;148;161;163;177;247;443;369;412	0.049731	0.74018	By matching	By matching	By MS/MS	By MS/MS	7.7	4	16	10.8	92063	8113.7	0	65050	18899	0	0	0	0	0
P30876;C9J2Y9;A0A1W2PPT5;C9J4M6	P30876;C9J2Y9;A0A1W2PPT5;C9J4M6	23;23;22;20	23;23;22;20	23;23;22;20	DNA-directed RNA polymerase II subunit RPB2;DNA-directed RNA polymerase	POLR2B	sp|P30876|RPB2_HUMAN DNA-directed RNA polymerase II subunit RPB2 OS=Homo sapiens OX=9606 GN=POLR2B PE=1 SV=1;tr|C9J2Y9|C9J2Y9_HUMAN DNA-directed RNA polymerase subunit beta OS=Homo sapiens OX=9606 GN=POLR2B PE=1 SV=2;tr|A0A1W2PPT5|A0A1W2PPT5_HUMAN DNA-dire	4	23	23	23	14	20	23	17	14	20	23	17	14	20	23	17	28.3	28.3	28.3	133.9	1174	1174;1167;1099;1067	0	74.152	By MS/MS	By MS/MS	By MS/MS	By MS/MS	17.9	23.8	28.3	21.6	3948200	498180	801440	2011400	637200	72033	87849	177530	67008	9
O95352;C9JGL2;F8WDY9;C9JNU2;C9JKA3;C9JE55;C9J415;C9JFF4	O95352;C9JGL2;F8WDY9;C9JNU2;C9JKA3;C9JE55;C9J415;C9JFF4	1;1;1;1;1;1;1;1	1;1;1;1;1;1;1;1	1;1;1;1;1;1;1;1	Ubiquitin-like modifier-activating enzyme ATG7	ATG7	sp|O95352|ATG7_HUMAN Ubiquitin-like modifier-activating enzyme ATG7 OS=Homo sapiens OX=9606 GN=ATG7 PE=1 SV=1;tr|C9JGL2|C9JGL2_HUMAN Ubiquitin-like modifier-activating enzyme ATG7 (Fragment) OS=Homo sapiens OX=9606 GN=ATG7 PE=1 SV=1;tr|F8WDY9|F8WDY9_HUMAN	8	1	1	1	0	0	1	0	0	0	1	0	0	0	1	0	3	3	3	77.959	703	703;66;76;89;93;126;152;176	0.0021433	1.9672			By MS/MS		0	0	3	0	15269	0	0	15269	0	0	0	0	0	0
Q9H000;C9J494	Q9H000;C9J494	2;2	2;2	2;2	Probable E3 ubiquitin-protein ligase makorin-2	MKRN2	sp|Q9H000|MKRN2_HUMAN Probable E3 ubiquitin-protein ligase makorin-2 OS=Homo sapiens OX=9606 GN=MKRN2 PE=1 SV=2;tr|C9J494|C9J494_HUMAN Probable E3 ubiquitin-protein ligase makorin-2 OS=Homo sapiens OX=9606 GN=MKRN2 PE=1 SV=1	2	2	2	2	1	1	2	0	1	1	2	0	1	1	2	0	4.8	4.8	4.8	46.94	416	416;414	0.00065941	2.7199	By matching	By matching	By MS/MS		2.9	2.9	4.8	0	128210	11310	12144	104760	0	0	0	0	0	0
Q9GZZ1;C9J5D1;E7EQ69;A0A087WWJ2;B0AZT5;C9JZU6;C9J5J3;A0A0D9SF32;F8WCK0	Q9GZZ1;C9J5D1;E7EQ69;A0A087WWJ2;B0AZT5	7;7;7;6;5;2;2;2;1	7;7;7;6;5;2;2;2;1	7;7;7;6;5;2;2;2;1	N-alpha-acetyltransferase 50	NAA50	sp|Q9GZZ1|NAA50_HUMAN N-alpha-acetyltransferase 50 OS=Homo sapiens OX=9606 GN=NAA50 PE=1 SV=1;tr|C9J5D1|C9J5D1_HUMAN N-alpha-acetyltransferase 50 OS=Homo sapiens OX=9606 GN=NAA50 PE=1 SV=1;tr|E7EQ69|E7EQ69_HUMAN N-alpha-acetyltransferase 50 OS=Homo sapiens	9	7	7	7	2	7	7	5	2	7	7	5	2	7	7	5	46.2	46.2	46.2	19.398	169	169;129;168;81;95;57;58;58;48	0	14.469	By MS/MS	By MS/MS	By MS/MS	By MS/MS	17.2	46.2	46.2	45	904430	67291	174220	511200	151720	29118	46262	140200	45364	1
Q96SK2;C9J5K4;C9JYX1	Q96SK2;C9J5K4;C9JYX1	1;1;1	1;1;1	1;1;1	Transmembrane protein 209	TMEM209	sp|Q96SK2|TM209_HUMAN Transmembrane protein 209 OS=Homo sapiens OX=9606 GN=TMEM209 PE=1 SV=2;tr|C9J5K4|C9J5K4_HUMAN Transmembrane protein 209 (Fragment) OS=Homo sapiens OX=9606 GN=TMEM209 PE=1 SV=1;tr|C9JYX1|C9JYX1_HUMAN Transmembrane protein 209 (Fragment	3	1	1	1	0	0	1	0	0	0	1	0	0	0	1	0	2.5	2.5	2.5	62.921	561	561;56;189	0.00097498	2.5818			By MS/MS		0	0	2.5	0	35260	0	0	35260	0	0	0	0	0	0
Q8TEU8;C9J6G4	Q8TEU8;C9J6G4	1;1	1;1	1;1	WAP, Kazal, immunoglobulin, Kunitz and NTR domain-containing protein 2	WFIKKN2	sp|Q8TEU8|WFKN2_HUMAN WAP, Kazal, immunoglobulin, Kunitz and NTR domain-containing protein 2 OS=Homo sapiens OX=9606 GN=WFIKKN2 PE=1 SV=1;tr|C9J6G4|C9J6G4_HUMAN WAP, Kazal, immunoglobulin, Kunitz and NTR domain-containing protein 2 OS=Homo sapiens OX=9606	2	1	1	1	0	1	1	1	0	1	1	1	0	1	1	1	1.2	1.2	1.2	63.941	576	576;483	0.024322	1.006		By MS/MS	By MS/MS	By matching	0	1.2	1.2	1.2	77735	0	24755	34734	18246	0	0	0	0	0
C9J6P4;H7C5K1;Q9H0J9;G5E9U9	C9J6P4	26;9;1;1	1;1;0;0	1;1;0;0		ZC3HAV1	tr|C9J6P4|C9J6P4_HUMAN Zinc finger CCCH-type antiviral protein 1 OS=Homo sapiens OX=9606 GN=ZC3HAV1 PE=1 SV=1	4	26	1	1	21	24	23	22	0	1	0	0	0	1	0	0	29.5	2	2	114.08	1024	1024;264;701;420	0.042005	0.78907	By matching	By MS/MS	By matching	By matching	24.1	28.4	25.8	25.5	20044	0	20044	0	0	0	0	0	0	0
Q96IZ7;H7C5Q0;C9J713	Q96IZ7;H7C5Q0;C9J713	1;1;1	1;1;1	1;1;1	Serine/Arginine-related protein 53	RSRC1	sp|Q96IZ7|RSRC1_HUMAN Serine/Arginine-related protein 53 OS=Homo sapiens OX=9606 GN=RSRC1 PE=1 SV=1;tr|H7C5Q0|H7C5Q0_HUMAN Serine/Arginine-related protein 53 (Fragment) OS=Homo sapiens OX=9606 GN=RSRC1 PE=1 SV=1;tr|C9J713|C9J713_HUMAN Serine/Arginine-relat	3	1	1	1	0	1	1	1	0	1	1	1	0	1	1	1	5.4	5.4	5.4	38.677	334	334;208;283	0.0050807	1.7449		By MS/MS	By matching	By MS/MS	0	5.4	5.4	5.4	53055	0	10491	19367	23197	0	0	0	0	0
Q9Y2I1;C9J715	Q9Y2I1;C9J715	1;1	1;1	1;1	Nischarin	NISCH	sp|Q9Y2I1|NISCH_HUMAN Nischarin OS=Homo sapiens OX=9606 GN=NISCH PE=1 SV=3;tr|C9J715|C9J715_HUMAN Nischarin OS=Homo sapiens OX=9606 GN=NISCH PE=1 SV=1	2	1	1	1	0	0	1	0	0	0	1	0	0	0	1	0	1.1	1.1	1.1	166.63	1504	1504;583	0.027678	0.92334			By MS/MS		0	0	1.1	0	51702	0	0	51702	0	0	0	0	0	0
Q9Y5L0;C9J7E5;E9PFH4	Q9Y5L0;C9J7E5;E9PFH4	6;6;4	6;6;4	5;5;4	Transportin-3	TNPO3	sp|Q9Y5L0|TNPO3_HUMAN Transportin-3 OS=Homo sapiens OX=9606 GN=TNPO3 PE=1 SV=3;tr|C9J7E5|C9J7E5_HUMAN Transportin-3 OS=Homo sapiens OX=9606 GN=TNPO3 PE=1 SV=1;tr|E9PFH4|E9PFH4_HUMAN Transportin-3 OS=Homo sapiens OX=9606 GN=TNPO3 PE=1 SV=1	3	6	6	5	0	0	5	0	0	0	5	0	0	0	5	0	11.2	11.2	8	104.2	923	923;957;857	0	11.239			By MS/MS		0	0	8	0	211770	0	0	211770	0	0	0	0	0	0
P57772;C9J8T0	P57772;C9J8T0	1;1	1;1	1;1	Selenocysteine-specific elongation factor	EEFSEC	sp|P57772|SELB_HUMAN Selenocysteine-specific elongation factor OS=Homo sapiens OX=9606 GN=EEFSEC PE=1 SV=4;tr|C9J8T0|C9J8T0_HUMAN Selenocysteine-specific elongation factor OS=Homo sapiens OX=9606 GN=EEFSEC PE=1 SV=1	2	1	1	1	0	0	1	0	0	0	1	0	0	0	1	0	3	3	3	65.304	596	596;436	0.0068209	1.6719			By MS/MS		0	0	3	0	27783	0	0	27783	0	0	0	0	0	0
Q14061;C9J8T6	Q14061;C9J8T6	1;1	1;1	1;1	Cytochrome c oxidase copper chaperone	COX17	sp|Q14061|COX17_HUMAN Cytochrome c oxidase copper chaperone OS=Homo sapiens OX=9606 GN=COX17 PE=1 SV=2;tr|C9J8T6|C9J8T6_HUMAN Cytochrome c oxidase copper chaperone OS=Homo sapiens OX=9606 GN=COX17 PE=1 SV=1	2	1	1	1	1	1	1	1	1	1	1	1	1	1	1	1	25.4	25.4	25.4	6.9151	63	63;98	0	6.375	By MS/MS	By MS/MS	By MS/MS	By MS/MS	25.4	25.4	25.4	25.4	539290	115960	157650	197580	68104	0	0	0	0	1
Q96D46;C9JA08;C9J0B9;C9IZW9;C9K0C2	Q96D46;C9JA08;C9J0B9	3;3;2;1;1	3;3;2;1;1	3;3;2;1;1	60S ribosomal export protein NMD3	NMD3	sp|Q96D46|NMD3_HUMAN 60S ribosomal export protein NMD3 OS=Homo sapiens OX=9606 GN=NMD3 PE=1 SV=1;tr|C9JA08|C9JA08_HUMAN 60S ribosomal export protein NMD3 OS=Homo sapiens OX=9606 GN=NMD3 PE=1 SV=1;tr|C9J0B9|C9J0B9_HUMAN 60S ribosomal export protein NMD3 (Fr	5	3	3	3	0	1	3	1	0	1	3	1	0	1	3	1	9.1	9.1	9.1	57.603	503	503;529;218;155;162	0	6.0232		By matching	By MS/MS	By matching	0	3.4	9.1	3	170560	0	6285.8	159300	4974.1	0	0	0	0	0
Q9UNL2;C9JA28	Q9UNL2;C9JA28	1;1	1;1	1;1	Translocon-associated protein subunit gamma	SSR3	sp|Q9UNL2|SSRG_HUMAN Translocon-associated protein subunit gamma OS=Homo sapiens OX=9606 GN=SSR3 PE=1 SV=1;tr|C9JA28|C9JA28_HUMAN Translocon-associated protein subunit gamma OS=Homo sapiens OX=9606 GN=SSR3 PE=1 SV=1	2	1	1	1	1	1	1	1	1	1	1	1	1	1	1	1	7.6	7.6	7.6	21.08	185	185;174	0.041791	0.79463	By MS/MS	By MS/MS	By MS/MS	By matching	7.6	7.6	7.6	7.6	253820	27226	57156	162410	7025.3	0	0	0	0	1
Q8WY36;C9JA69;H7C1Q0;C9J8D0	Q8WY36;C9JA69	3;3;1;1	3;3;1;1	3;3;1;1	HMG box transcription factor BBX	BBX	sp|Q8WY36|BBX_HUMAN HMG box transcription factor BBX OS=Homo sapiens OX=9606 GN=BBX PE=1 SV=1;tr|C9JA69|C9JA69_HUMAN HMG box transcription factor BBX OS=Homo sapiens OX=9606 GN=BBX PE=1 SV=1	4	3	3	3	2	3	3	3	2	3	3	3	2	3	3	3	6.1	6.1	6.1	105.13	941	941;891;131;448	0	8.6957	By MS/MS	By MS/MS	By MS/MS	By MS/MS	3	6.1	6.1	6.1	404020	104130	127470	112480	59937	58998	72245	61747	33525	2
C9JA93	C9JA93	8	8	1		TBC1D15	tr|C9JA93|C9JA93_HUMAN TBC1 domain family member 15 (Fragment) OS=Homo sapiens OX=9606 GN=TBC1D15 PE=1 SV=1	1	8	8	1	3	3	8	3	3	3	8	3	0	0	1	0	43.9	43.9	7.2	32.136	278	278	0	17.19	By MS/MS	By MS/MS	By MS/MS	By MS/MS	12.6	12.6	43.9	12.6	850520	96976	110580	510470	132500	60760	66693	237240	64740	2
Q9Y241;C9JAW5;C9JNU6	Q9Y241;C9JAW5;C9JNU6	2;2;2	2;2;2	1;1;1	HIG1 domain family member 1A, mitochondrial	HIGD1A	sp|Q9Y241|HIG1A_HUMAN HIG1 domain family member 1A, mitochondrial OS=Homo sapiens OX=9606 GN=HIGD1A PE=1 SV=1;tr|C9JAW5|C9JAW5_HUMAN HIG1 domain-containing protein OS=Homo sapiens OX=9606 PE=4 SV=1;tr|C9JNU6|C9JNU6_HUMAN HIG1 domain family member 1A, mitoc	3	2	2	1	1	2	2	1	1	2	2	1	1	1	1	1	43	43	23.7	10.143	93	93;83;96	0	4.5389	By MS/MS	By MS/MS	By MS/MS	By MS/MS	23.7	43	43	23.7	416030	11008	70534	276290	58202	0	35840	156050	71467	1
O75431;C9JAZ1;F8WE26;C9JNK6	O75431;C9JAZ1;F8WE26;C9JNK6	2;2;1;1	2;2;1;1	2;2;1;1	Metaxin-2	MTX2	sp|O75431|MTX2_HUMAN Metaxin-2 OS=Homo sapiens OX=9606 GN=MTX2 PE=1 SV=1;tr|C9JAZ1|C9JAZ1_HUMAN Metaxin-2 (Fragment) OS=Homo sapiens OX=9606 GN=MTX2 PE=1 SV=1;tr|F8WE26|F8WE26_HUMAN Metaxin-2 OS=Homo sapiens OX=9606 GN=MTX2 PE=1 SV=1;tr|C9JNK6|C9JNK6_HUMAN	4	2	2	2	0	0	2	1	0	0	2	1	0	0	2	1	19	19	19	29.763	263	263;229;45;207	0	9.4367			By MS/MS	By matching	0	0	19	10.6	90498	0	0	85198	5299.6	0	0	0	0	0
P41223;F8WCN7;C9JCD9	P41223;F8WCN7;C9JCD9	2;2;2	2;2;2	1;1;1	Protein BUD31 homolog	BUD31	sp|P41223|BUD31_HUMAN Protein BUD31 homolog OS=Homo sapiens OX=9606 GN=BUD31 PE=1 SV=2;tr|F8WCN7|F8WCN7_HUMAN Protein BUD31 homolog OS=Homo sapiens OX=9606 GN=BUD31 PE=1 SV=1;tr|C9JCD9|C9JCD9_HUMAN Protein BUD31 homolog OS=Homo sapiens OX=9606 GN=BUD31 PE=	3	2	2	1	0	0	1	1	0	0	1	1	0	0	1	0	15.3	15.3	13.9	17	144	144;37;103	0.013549	1.3495			By MS/MS	By matching	0	0	13.9	14.6	4084500	0	0	47358	4037100	0	0	0	0	0
Q9NVQ4;C9JDZ2	Q9NVQ4;C9JDZ2	3;3	3;3	3;3	Fas apoptotic inhibitory molecule 1	FAIM	sp|Q9NVQ4|FAIM1_HUMAN Fas apoptotic inhibitory molecule 1 OS=Homo sapiens OX=9606 GN=FAIM PE=1 SV=1;tr|C9JDZ2|C9JDZ2_HUMAN Fas apoptotic inhibitory molecule 1 (Fragment) OS=Homo sapiens OX=9606 GN=FAIM PE=1 SV=1	2	3	3	3	0	0	3	1	0	0	3	1	0	0	3	1	24.6	24.6	24.6	20.215	179	179;128	0	11.019			By MS/MS	By MS/MS	0	0	24.6	6.7	68079	0	0	61878	6201	0	0	0	0	0
Q7Z695;C9JE15	Q7Z695;C9JE15	1;1	1;1	1;1	Uncharacterized aarF domain-containing protein kinase 2	ADCK2	sp|Q7Z695|ADCK2_HUMAN Uncharacterized aarF domain-containing protein kinase 2 OS=Homo sapiens OX=9606 GN=ADCK2 PE=1 SV=1;tr|C9JE15|C9JE15_HUMAN Uncharacterized aarF domain-containing protein kinase 2 OS=Homo sapiens OX=9606 GN=ADCK2 PE=1 SV=1	2	1	1	1	0	1	0	0	0	1	0	0	0	1	0	0	1.1	1.1	1.1	68.981	626	626;590	0.022734	1.0416		By MS/MS			0	1.1	0	0	55116	0	55116	0	0	0	0	0	0	0
P54289;Q9NY47;E7ERK3;C9JE82;C9JVC9	P54289;Q9NY47;E7ERK3;C9JE82;C9JVC9	1;1;1;1;1	1;1;1;1;1	1;1;1;1;1	Voltage-dependent calcium channel subunit alpha-2/delta-1;Voltage-dependent calcium channel subunit alpha-2-1;Voltage-dependent calcium channel subunit delta-1;Voltage-dependent calcium channel subunit alpha-2/delta-2;Voltage-dependent calcium channel subunit alpha-2-2;Voltage-dependent calcium channel subunit delta-2	CACNA2D1;CACNA2D2	sp|P54289|CA2D1_HUMAN Voltage-dependent calcium channel subunit alpha-2/delta-1 OS=Homo sapiens OX=9606 GN=CACNA2D1 PE=1 SV=3;sp|Q9NY47|CA2D2_HUMAN Voltage-dependent calcium channel subunit alpha-2/delta-2 OS=Homo sapiens OX=9606 GN=CACNA2D2 PE=1 SV=2;tr|E	5	1	1	1	1	1	0	0	1	1	0	0	1	1	0	0	0.6	0.6	0.6	124.57	1103	1103;1150;309;1144;1153	0.018455	1.1346	By MS/MS	By MS/MS			0.6	0.6	0	0	82392	35458	46934	0	0	0	0	0	0	1
Q13685;C9JG97;C9JEH3;C9JTS3;H7C0R2	Q13685;C9JG97;C9JEH3;C9JTS3	4;4;4;3;1	4;4;4;3;1	4;4;4;3;1	Angio-associated migratory cell protein	AAMP	sp|Q13685|AAMP_HUMAN Angio-associated migratory cell protein OS=Homo sapiens OX=9606 GN=AAMP PE=1 SV=2;tr|C9JG97|C9JG97_HUMAN Angio-associated migratory cell protein OS=Homo sapiens OX=9606 GN=AAMP PE=1 SV=1;tr|C9JEH3|C9JEH3_HUMAN Angio-associated migrator	5	4	4	4	0	1	4	1	0	1	4	1	0	1	4	1	13.6	13.6	13.6	46.75	434	434;415;435;200;189	0	17.497		By MS/MS	By MS/MS	By MS/MS	0	3	13.6	3	360350	0	17220	329800	13320	0	0	0	0	0
Q8WVF1;H7C0S2;C9JF58	Q8WVF1;H7C0S2;C9JF58	1;1;1	1;1;1	1;1;1	Protein OSCP1	OSCP1	sp|Q8WVF1|OSCP1_HUMAN Protein OSCP1 OS=Homo sapiens OX=9606 GN=OSCP1 PE=1 SV=4;tr|H7C0S2|H7C0S2_HUMAN Protein OSCP1 (Fragment) OS=Homo sapiens OX=9606 GN=OSCP1 PE=1 SV=1;tr|C9JF58|C9JF58_HUMAN Protein OSCP1 OS=Homo sapiens OX=9606 GN=OSCP1 PE=1 SV=2	3	1	1	1	0	0	1	1	0	0	1	1	0	0	1	1	5.1	5.1	5.1	44.586	389	389;255;334	0	5.6648			By MS/MS	By MS/MS	0	0	5.1	5.1	51619	0	0	43609	8009.6	0	0	0	0	0
Q13098;C9JFE4;A0A096LP07;A0A096LPJ3;A8K070;J3QQX0;J3KSA5;J3QS88;J3KTB0;J3QLT0;J3KRJ4	Q13098;C9JFE4;A0A096LP07;A0A096LPJ3;A8K070	7;7;6;6;6;3;2;1;1;1;1	7;7;6;6;6;3;2;1;1;1;1	7;7;6;6;6;3;2;1;1;1;1	COP9 signalosome complex subunit 1	GPS1	sp|Q13098|CSN1_HUMAN COP9 signalosome complex subunit 1 OS=Homo sapiens OX=9606 GN=GPS1 PE=1 SV=4;tr|C9JFE4|C9JFE4_HUMAN COP9 signalosome complex subunit 1 OS=Homo sapiens OX=9606 GN=GPS1 PE=1 SV=2;tr|A0A096LP07|A0A096LP07_HUMAN COP9 signalosome complex su	11	7	7	7	0	0	7	0	0	0	7	0	0	0	7	0	20.6	20.6	20.6	55.536	491	491;471;486;490;526;79;210;134;139;168;253	0	13.999			By MS/MS		0	0	20.6	0	423230	0	0	423230	0	0	0	0	0	0
P99999;C9JFR7;CON__P62894	P99999;C9JFR7	9;9;2	9;9;2	9;9;2	Cytochrome c	CYCS	sp|P99999|CYC_HUMAN Cytochrome c OS=Homo sapiens OX=9606 GN=CYCS PE=1 SV=2;tr|C9JFR7|C9JFR7_HUMAN Cytochrome c (Fragment) OS=Homo sapiens OX=9606 GN=CYCS PE=1 SV=1	3	9	9	9	4	6	9	6	4	6	9	6	4	6	9	6	57.1	57.1	57.1	11.749	105	105;101;105	0	21.179	By MS/MS	By MS/MS	By MS/MS	By MS/MS	38.1	56.2	57.1	56.2	2768400	159900	317340	1667700	623440	51972	88048	369930	159960	5
C9JG08;Q68DN1	C9JG08	3;1	3;1	3;1			tr|C9JG08|C9JG08_HUMAN Uncharacterized protein C2orf16 OS=Homo sapiens OX=9606 GN=C2orf16 PE=1 SV=2	2	3	3	3	2	2	3	3	2	2	3	3	2	2	3	3	1	1	1	598.49	5388	5388;1984	0.031772	0.85629	By MS/MS	By MS/MS	By MS/MS	By MS/MS	0.8	0.8	1	1	1286500	187590	222810	440840	435260	235930	294830	296150	225480	1
Q9NYK5;C9JG87	Q9NYK5;C9JG87	2;2	2;2	2;2	39S ribosomal protein L39, mitochondrial	MRPL39	sp|Q9NYK5|RM39_HUMAN 39S ribosomal protein L39, mitochondrial OS=Homo sapiens OX=9606 GN=MRPL39 PE=1 SV=3;tr|C9JG87|C9JG87_HUMAN 39S ribosomal protein L39, mitochondrial (Fragment) OS=Homo sapiens OX=9606 GN=MRPL39 PE=1 SV=1	2	2	2	2	0	1	2	0	0	1	2	0	0	1	2	0	8	8	8	38.711	338	338;297	0.00037272	4.0297		By matching	By MS/MS		0	4.4	8	0	117580	0	4314.9	113260	0	0	0	0	0	0
P13798;C9JIF9;H7C393;H7C1U0;C9JLK2;F8WEH5	P13798;C9JIF9;H7C393;H7C1U0	6;6;4;3;2;1	6;6;4;3;2;1	6;6;4;3;2;1	Acylamino-acid-releasing enzyme	APEH	sp|P13798|ACPH_HUMAN Acylamino-acid-releasing enzyme OS=Homo sapiens OX=9606 GN=APEH PE=1 SV=4;tr|C9JIF9|C9JIF9_HUMAN Acylamino-acid-releasing enzyme OS=Homo sapiens OX=9606 GN=APEH PE=1 SV=1;tr|H7C393|H7C393_HUMAN Acylamino-acid-releasing enzyme (Fragment	6	6	6	6	1	4	6	4	1	4	6	4	1	4	6	4	11.5	11.5	11.5	81.224	732	732;737;284;308;232;50	0	12.591	By matching	By MS/MS	By MS/MS	By MS/MS	1.5	6.1	11.5	7.9	736370	5620.2	77243	523040	130460	0	36780	144340	49605	0
P62879;C9JZN1;C9JIS1;C9JXA5;Q9HAV0;C9JD14	P62879;C9JZN1;C9JIS1;C9JXA5;Q9HAV0	4;4;4;4;2;1	4;4;4;4;2;1	1;1;1;1;1;1	Guanine nucleotide-binding protein G(I)/G(S)/G(T) subunit beta-2;Guanine nucleotide-binding protein subunit beta-4	GNB2;GNB4	sp|P62879|GBB2_HUMAN Guanine nucleotide-binding protein G(I)/G(S)/G(T) subunit beta-2 OS=Homo sapiens OX=9606 GN=GNB2 PE=1 SV=3;tr|C9JZN1|C9JZN1_HUMAN Guanine nucleotide-binding protein G(I)/G(S)/G(T) subunit beta-2 (Fragment) OS=Homo sapiens OX=9606 GN=GN	6	4	4	1	3	2	4	2	3	2	4	2	1	0	1	0	12.6	12.6	4.1	37.331	340	340;152;232;251;340;79	0	8.8763	By MS/MS	By MS/MS	By MS/MS	By MS/MS	10.6	6.5	12.6	6.5	1533500	119330	138980	1076200	198980	53879	142410	544310	216340	2
O95777;F2Z2Y6;C9JIZ0;C9JNV3	O95777;F2Z2Y6;C9JIZ0;C9JNV3	1;1;1;1	1;1;1;1	1;1;1;1	U6 snRNA-associated Sm-like protein LSm8	LSM8	sp|O95777|LSM8_HUMAN U6 snRNA-associated Sm-like protein LSm8 OS=Homo sapiens OX=9606 GN=LSM8 PE=1 SV=3;tr|F2Z2Y6|F2Z2Y6_HUMAN U6 snRNA-associated Sm-like protein LSm8 OS=Homo sapiens OX=9606 GN=LSM8 PE=1 SV=1;tr|C9JIZ0|C9JIZ0_HUMAN U6 snRNA-associated Sm-	4	1	1	1	0	0	1	1	0	0	1	1	0	0	1	1	16.7	16.7	16.7	10.403	96	96;67;75;77	0.009901	1.4823			By matching	By MS/MS	0	0	16.7	16.7	39669	0	0	22494	17175	0	0	0	0	0
P82930;C9JJ19	P82930;C9JJ19	5;5	5;5	5;5	28S ribosomal protein S34, mitochondrial	MRPS34	sp|P82930|RT34_HUMAN 28S ribosomal protein S34, mitochondrial OS=Homo sapiens OX=9606 GN=MRPS34 PE=1 SV=2;tr|C9JJ19|C9JJ19_HUMAN 28S ribosomal protein S34, mitochondrial OS=Homo sapiens OX=9606 GN=MRPS34 PE=1 SV=2	2	5	5	5	2	3	5	5	2	3	5	5	2	3	5	5	27.5	27.5	27.5	25.65	218	218;225	0	14.726	By MS/MS	By MS/MS	By MS/MS	By MS/MS	11.5	15.1	27.5	27.5	638830	33814	104910	247780	252320	24051	34824	69314	71647	1
Q8IWB7;C9JJ54;A0A494C0A6	Q8IWB7;C9JJ54;A0A494C0A6	3;3;2	3;3;2	3;3;2	WD repeat and FYVE domain-containing protein 1	WDFY1	sp|Q8IWB7|WDFY1_HUMAN WD repeat and FYVE domain-containing protein 1 OS=Homo sapiens OX=9606 GN=WDFY1 PE=1 SV=1;tr|C9JJ54|C9JJ54_HUMAN WD repeat and FYVE domain-containing protein 1 (Fragment) OS=Homo sapiens OX=9606 GN=WDFY1 PE=1 SV=1;tr|A0A494C0A6|A0A494	3	3	3	3	1	2	3	1	1	2	3	1	1	2	3	1	11.2	11.2	11.2	46.323	410	410;215;175	0	8.9576	By MS/MS	By MS/MS	By MS/MS	By MS/MS	3.9	6.6	11.2	3.9	218450	23631	42613	124960	27244	0	24799	59670	0	1
P56134;C9JJT5;C9JU26;G3V325	P56134;C9JJT5;C9JU26;G3V325	2;2;2;2	2;2;2;2	2;2;2;2	ATP synthase subunit f, mitochondrial	ATP5J2;ATP5J2-PTCD1	sp|P56134|ATPK_HUMAN ATP synthase subunit f, mitochondrial OS=Homo sapiens OX=9606 GN=ATP5MF PE=1 SV=3;tr|C9JJT5|C9JJT5_HUMAN ATP5MF-PTCD1 readthrough OS=Homo sapiens OX=9606 GN=ATP5MF-PTCD1 PE=4 SV=2;tr|C9JU26|C9JU26_HUMAN ATP synthase subunit f, mitochon	4	2	2	2	0	2	2	2	0	2	2	2	0	2	2	2	25.5	25.5	25.5	10.918	94	94;54;98;749	0	12.044		By MS/MS	By MS/MS	By MS/MS	0	25.5	25.5	25.5	923670	0	117500	484650	321520	0	73505	277850	185290	0
O95630;C9JK83;F5H5B9;C9JEK5	O95630;C9JK83;F5H5B9	4;4;2;1	4;4;2;1	4;4;2;1	STAM-binding protein	STAMBP	sp|O95630|STABP_HUMAN STAM-binding protein OS=Homo sapiens OX=9606 GN=STAMBP PE=1 SV=1;tr|C9JK83|C9JK83_HUMAN STAM-binding protein (Fragment) OS=Homo sapiens OX=9606 GN=STAMBP PE=1 SV=1;tr|F5H5B9|F5H5B9_HUMAN STAM-binding protein OS=Homo sapiens OX=9606 GN	4	4	4	4	2	3	4	2	2	3	4	2	2	3	4	2	14.4	14.4	14.4	48.076	424	424;318;209;163	0	10.381	By matching	By MS/MS	By MS/MS	By MS/MS	7.5	11.6	14.4	7.5	332000	45133	74933	163290	48642	26019	39876	64999	27048	0
C9JLH5;Q0PNE2;C9JA82;C9J2D6;C9J9N8;C9JEX8;C9IYN7	C9JLH5;Q0PNE2;C9JA82;C9J2D6;C9J9N8;C9JEX8;C9IYN7	2;1;1;1;1;1;1	2;1;1;1;1;1;1	2;1;1;1;1;1;1	Elongator complex protein 6	ELP6	tr|C9JLH5|C9JLH5_HUMAN Elongator complex protein 6 (Fragment) OS=Homo sapiens OX=9606 GN=ELP6 PE=1 SV=1;sp|Q0PNE2|ELP6_HUMAN Elongator complex protein 6 OS=Homo sapiens OX=9606 GN=ELP6 PE=1 SV=1;tr|C9JA82|C9JA82_HUMAN Elongator complex protein 6 (Fragment)	7	2	2	2	1	0	2	0	1	0	2	0	1	0	2	0	41.2	41.2	41.2	8.9643	80	80;266;99;113;151;157;193	0.00097308	2.5667	By MS/MS		By MS/MS		22.5	0	41.2	0	126290	18269	0	108020	0	0	0	0	0	1
P52434;C9JLU1	P52434;C9JLU1	8;8	8;8	8;8	DNA-directed RNA polymerases I, II, and III subunit RPABC3	POLR2H	sp|P52434|RPAB3_HUMAN DNA-directed RNA polymerases I, II, and III subunit RPABC3 OS=Homo sapiens OX=9606 GN=POLR2H PE=1 SV=4;tr|C9JLU1|C9JLU1_HUMAN DNA-directed RNA polymerases I, II, and III subunit RPABC3 (Fragment) OS=Homo sapiens OX=9606 GN=POLR2H PE=1	2	8	8	8	8	7	7	7	8	7	7	7	8	7	7	7	68	68	68	17.143	150	150;148	0	39.306	By MS/MS	By MS/MS	By MS/MS	By MS/MS	68	68	50	68	2125000	446730	654080	624600	399570	106670	176480	140830	100650	6
C9JLW8;I3L2L5;I3L317;I3L4Q0;I3L3A7	C9JLW8;I3L2L5;I3L317;I3L4Q0;I3L3A7	2;2;2;2;1	2;2;2;2;1	2;2;2;2;1	Protein FAM195B	FAM195B	sp|C9JLW8|MCRI1_HUMAN Mapk-regulated corepressor-interacting protein 1 OS=Homo sapiens OX=9606 GN=MCRIP1 PE=1 SV=1;tr|I3L2L5|I3L2L5_HUMAN Mapk-regulated corepressor-interacting protein 1 OS=Homo sapiens OX=9606 GN=MCRIP1 PE=1 SV=1;tr|I3L317|I3L317_HUMAN Ma	5	2	2	2	1	1	2	0	1	1	2	0	1	1	2	0	29.9	29.9	29.9	10.92	97	97;92;117;118;63	0.018487	1.1476	By MS/MS	By matching	By MS/MS		11.3	11.3	29.9	0	253860	66625	56800	130440	0	0	0	0	0	1
Q13427;C9JN15;C9JM79;E9PG73	Q13427;C9JN15;C9JM79;E9PG73	2;2;2;2	2;2;2;2	2;2;2;2	Peptidyl-prolyl cis-trans isomerase G;Peptidyl-prolyl cis-trans isomerase	PPIG	sp|Q13427|PPIG_HUMAN Peptidyl-prolyl cis-trans isomerase G OS=Homo sapiens OX=9606 GN=PPIG PE=1 SV=2;tr|C9JN15|C9JN15_HUMAN Peptidyl-prolyl cis-trans isomerase (Fragment) OS=Homo sapiens OX=9606 GN=PPIG PE=1 SV=1;tr|C9JM79|C9JM79_HUMAN Peptidyl-prolyl cis-	4	2	2	2	2	1	1	2	2	1	1	2	2	1	1	2	3.6	3.6	3.6	88.616	754	754;246;487;739	0.00068329	3.1192	By MS/MS	By MS/MS	By MS/MS	By MS/MS	3.6	2.4	2.4	3.6	164700	27614	30997	50260	55832	14288	0	0	28893	2
P83731;C9JXB8;C9JNW5	P83731;C9JXB8;C9JNW5	4;4;4	4;4;4	4;4;4	60S ribosomal protein L24	RPL24	sp|P83731|RL24_HUMAN 60S ribosomal protein L24 OS=Homo sapiens OX=9606 GN=RPL24 PE=1 SV=1;tr|C9JXB8|C9JXB8_HUMAN 60S ribosomal protein L24 OS=Homo sapiens OX=9606 GN=RPL24 PE=1 SV=1;tr|C9JNW5|C9JNW5_HUMAN 60S ribosomal protein L24 OS=Homo sapiens OX=9606 G	3	4	4	4	4	4	4	4	4	4	4	4	4	4	4	4	21.7	21.7	21.7	17.779	157	157;121;150	0	17.596	By MS/MS	By MS/MS	By MS/MS	By MS/MS	21.7	21.7	21.7	21.7	23149000	4274000	5050300	6955600	6869200	1619600	1861800	2741700	2528900	7
P05556;C9JPK5;E7ERX5;Q5T3E6;E9PLR6;E7EUI6;E7EQW5	P05556;C9JPK5;E7ERX5;Q5T3E6;E9PLR6;E7EUI6;E7EQW5	1;1;1;1;1;1;1	1;1;1;1;1;1;1	1;1;1;1;1;1;1	Integrin beta-1;Integrin beta	ITGB1	sp|P05556|ITB1_HUMAN Integrin beta-1 OS=Homo sapiens OX=9606 GN=ITGB1 PE=1 SV=2;tr|C9JPK5|C9JPK5_HUMAN Integrin beta-1 (Fragment) OS=Homo sapiens OX=9606 GN=ITGB1 PE=1 SV=1;tr|E7ERX5|E7ERX5_HUMAN Integrin beta-1 (Fragment) OS=Homo sapiens OX=9606 GN=ITGB1	7	1	1	1	1	1	0	0	1	1	0	0	1	1	0	0	2.1	2.1	2.1	88.414	798	798;98;124;136;143;152;163	0.00096993	2.5115	By MS/MS	By MS/MS			2.1	2.1	0	0	72943	41432	31511	0	0	0	0	0	0	1
O43447;H0YEL5;C9JQD4	O43447;H0YEL5;C9JQD4	2;2;2	2;2;2	2;2;2	Peptidyl-prolyl cis-trans isomerase H;Peptidyl-prolyl cis-trans isomerase	PPIH	sp|O43447|PPIH_HUMAN Peptidyl-prolyl cis-trans isomerase H OS=Homo sapiens OX=9606 GN=PPIH PE=1 SV=1;tr|H0YEL5|H0YEL5_HUMAN Peptidyl-prolyl cis-trans isomerase (Fragment) OS=Homo sapiens OX=9606 GN=PPIH PE=1 SV=1;tr|C9JQD4|C9JQD4_HUMAN Peptidyl-prolyl cis-	3	2	2	2	0	1	2	1	0	1	2	1	0	1	2	1	13	13	13	19.208	177	177;96;144	0.0003592	3.5699		By matching	By MS/MS	By MS/MS	0	5.1	13	5.1	154780	0	14800	119820	20166	0	0	0	0	0
Q9Y232;C9JQG7	Q9Y232;C9JQG7	1;1	1;1	1;1	Chromodomain Y-like protein	CDYL	sp|Q9Y232|CDYL_HUMAN Chromodomain Y-like protein OS=Homo sapiens OX=9606 GN=CDYL PE=1 SV=2;tr|C9JQG7|C9JQG7_HUMAN Chromodomain Y-like protein (Fragment) OS=Homo sapiens OX=9606 GN=CDYL PE=1 SV=1	2	1	1	1	0	1	0	0	0	1	0	0	0	1	0	0	2.5	2.5	2.5	66.481	598	598;171	0.00035162	3.4048		By MS/MS			0	2.5	0	0	13443	0	13443	0	0	0	0	0	0	0
Q9BRJ6;H7C0T1;H7C2R9;C9JQV0	Q9BRJ6;H7C0T1;H7C2R9;C9JQV0	1;1;1;1	1;1;1;1	1;1;1;1	Uncharacterized protein C7orf50	C7orf50	sp|Q9BRJ6|CG050_HUMAN Uncharacterized protein C7orf50 OS=Homo sapiens OX=9606 GN=C7orf50 PE=1 SV=1;tr|H7C0T1|H7C0T1_HUMAN Uncharacterized protein C7orf50 (Fragment) OS=Homo sapiens OX=9606 GN=C7orf50 PE=1 SV=1;tr|H7C2R9|H7C2R9_HUMAN Uncharacterized protein	4	1	1	1	1	1	1	0	1	1	1	0	1	1	1	0	7.2	7.2	7.2	22.083	194	194;162;179;192	0.00096031	2.4142	By MS/MS	By MS/MS	By MS/MS		7.2	7.2	7.2	0	236580	58833	74265	103480	0	0	0	0	0	1
Q99966;C9JRD8;H7C2S6;C9J7P8;C9J300;A0A3B3IRV1	Q99966;C9JRD8;H7C2S6;C9J7P8;C9J300;A0A3B3IRV1	2;2;1;1;1;1	2;2;1;1;1;1	2;2;1;1;1;1	Cbp/p300-interacting transactivator 1	CITED1	sp|Q99966|CITE1_HUMAN Cbp/p300-interacting transactivator 1 OS=Homo sapiens OX=9606 GN=CITED1 PE=1 SV=2;tr|C9JRD8|C9JRD8_HUMAN Cbp/p300-interacting transactivator 1 (Fragment) OS=Homo sapiens OX=9606 GN=CITED1 PE=1 SV=8;tr|H7C2S6|H7C2S6_HUMAN Cbp/p300-inte	6	2	2	2	2	2	1	2	2	2	1	2	2	2	1	2	18.7	18.7	18.7	19.896	193	193;140;106;109;138;556	0	6.1399	By MS/MS	By MS/MS	By MS/MS	By MS/MS	18.7	18.7	13	18.7	123100	38724	37866	0	46506	0	0	0	0	1
[truncated: 3,262 more rows]
[truncated: 19 more columns]

## Sheet: Table S4 - SAINT
Bait	Prey	PreyGene	Spec	SpecSum	AvgSpec	NumReplicates	ctrlCounts	AvgP	MaxP	FoldChange	BFDR	Notes
D4	Q9BPZ7	MAPKAP1	13|14	27	13.50	2	1|1	1.00	1.00	13.50	0.00	subunit mTORC2
D4	P16591	FER	6|8	14	7.00	2	0|0	1.00	1.00	70.00	0.00	tyrosine kinase
[truncated: 2,937 more rows]
